# Supplementary material for: Novel efficient genome-wide SNP panels for the conservation of the highly endangered Iberian lynx
Source: BMC Genomics. 2017 Jul 21;18:556. doi: 10.1186/s12864-017-3946-5 (PMC5522595; doi:10.1186/s12864-017-3946-5)
Supplement: Supplementary file 1 — Genotypes of replicate samples. Table S2. Results of the Fisher’s exact test on differences in allele and genotype frequencies between sexes for the PDON pool. Table S3. Results of the Fisher’s exact test on differences in allele and genotype frequencies between sexes for the PAND pool. Table S4. Basic population genetics statistics per autosomal marker for both genetic pools. Table S5. Basic population genetics statistics per X-linked marker for both genetic pools. Table S6. Results for HWE analysis per autosomal marker for the PDON pool. Table S7. Results for HWE analysis per autosomal marker for the PAND pool. Table S8. Results for HWE analysis per X-linked marker for the PDON pool. Table S9. Results for HWE analysis per X-linked marker for the PAND pool. Table S10. Hemimatrix of pairwise r 2 values between autosomal markers for the PDON pool. Table S11. Hemimatrix of pairwise r 2 values between autosomal markers for the PAND pool. Table S12. Hemimatrix of pairwise r 2 values between X-linked markers for the PDON pool. Table S13. Hemimatrix of pairwise r 2 values between X-linked markers for the PAND pool. Table S14. Hemimatrix of Kendall rank correlation τ values between HE and statistics selected to rank markers. Table S15. Informativeness and rankings for individual identification, parentage assignment, and relatedness estimation of SNPs in the 343 SNP panel. Table S16. Informativeness and rankings for individual identification, parentage assignment, and relatedness estimation of STRs in the 36 STR panel. Table S17. Summary matrices with NEWHYBRIDS’ correct, ambiguous, and cross-classification rates of simulated individuals in eight ancestry levels, for differently-sized and -ranked SNP and STR panels. Table S18. Summary matrices with NEWHYBRIDS’ correct, ambiguous, and cross-classification values (and percentages) of empirical individuals in eight ancestry levels, for different-sized SNP and STR panels. (XLSX 33994 kb) [file 12864_2017_3946_MOESM1_ESM.xlsx]

## Sheet: S1_Replicate_genotypes
replicates	ID	55425	55425	581009	581009	279106	279106	785143	785143	681092	681092	23497	23497	724157	724157	2039607	2039607	2036858	2036858	666856	666856	1463121	1463121	363588	363588	785401	785401	1758447	1758447	117115	117115	596385	596385	1844300	1844300	821841	821841	1553865	1553865	275494	275494	1406961	1406961	1140006	1140006	2155982	2155982	2355711	2355711
1	2	2	2	3	3	1	1	1	1	2	2	1	2	2	2	2	2	1	1	3	3	1	1	2	2	1	2	1	1	1	1	2	2	2	2	1	3	1	1	1	2	1	2	3	3	1	1	1	1
1	2r	2	2	3	3	1	1	1	1	2	2	1	2	2	2	2	2	1	1	3	3	1	1	2	2	1	2	1	1	1	1	2	2	2	2	1	3	1	1	1	2	1	2	3	3	1	1	1	1
2	12	2	2	3	3	1	1	1	1	2	2	1	2	2	2	1	2	1	1	3	3	1	2	2	2	2	2	1	1	2	2	2	2	2	2	3	3	1	1	1	2	1	2	3	3	1	1	1	1
2	12r	2	2	3	3	1	1	1	1	2	2	1	2	2	2	1	2	1	1	3	3	1	2	2	2	2	2	1	1	2	2	2	2	2	2	3	3	1	1	1	2	1	2	3	3	1	1	1	1
3	16	2	2	3	3	1	1	1	1	2	2	1	2	2	2	2	2	1	1	3	3	1	2	2	2	1	2	1	2	2	2	2	2	2	2	3	3	1	1	1	2	1	1	3	3	1	1	1	1
3	16r	2	2	3	3	1	1	1	1	2	2	1	2	2	2	2	2	1	1	3	3	1	2	2	2	1	2	1	2	2	2	2	2	2	2	3	3	1	1	1	2	1	1	3	3	1	1	1	1
4	27	2	2	3	3	1	3	1	1	2	2	1	1	2	2	2	2	1	1	3	3	1	1	2	2	1	1	1	2	1	2	2	2	2	2	3	3	1	1	1	2	1	2	3	3	1	2	1	1
4	27r	2	2	3	3	1	3	1	1	2	2	1	1	2	2	2	2	1	1	3	3	1	1	2	2	1	1	1	2	1	2	2	2	2	2	3	3	1	1	1	2	1	2	3	3	1	2	1	1
5	58	2	2	3	3	1	1	1	1	2	2	1	2	2	2	1	2	1	1	3	3	2	2	2	2	1	2	1	2	2	2	2	2	2	2	3	3	1	1	2	2	1	1	3	3	2	2	1	1
5	58r	2	2	3	3	1	1	1	1	2	2	1	2	2	2	1	2	1	1	3	3	2	2	2	2	1	2	1	2	2	2	2	2	2	2	3	3	1	1	2	2	1	1	3	3	2	2	1	1
5	58r1	2	2	3	3	1	1	1	1	2	2	1	2	2	2	1	2	1	1	3	3	2	2	2	2	1	2	1	2	2	2	2	2	2	2	3	3	1	1	2	2	1	1	3	3	2	2	1	1
6	86	2	2	3	3	1	1	1	1	2	2	1	2	2	2	2	2	1	1	3	3	1	1	2	2	1	2	2	2	1	2	2	2	2	2	1	3	1	1	1	2	1	1	3	3	1	2	1	1
6	86r	2	2	3	3	1	1	1	1	2	2	1	2	2	2	2	2	1	1	3	3	1	1	2	2	1	2	2	2	1	2	2	2	2	2	1	3	1	1	1	2	1	1	3	3	1	2	1	1
6	86r1	2	2	3	3	1	1	1	1	2	2	1	2	2	2	2	2	1	1	3	3	1	1	2	2	1	2	2	2	1	2	2	2	2	2	1	3	1	1	1	2	1	1	3	3	1	2	1	1
7	147	2	2	3	3	1	1	1	1	2	2	1	2	2	2	1	1	1	1	3	3	1	1	2	2	2	2	1	1	1	2	2	2	2	2	3	3	1	1	1	2	1	2	3	3	1	1	1	1
7	147r	2	2	3	3	1	1	1	1	2	2	1	2	2	2	1	1	1	1	3	3	1	1	2	2	2	2	1	1	1	2	2	2	2	2	3	3	1	1	1	2	1	2	3	3	1	1	1	1
8	176	2	2	3	3	1	1	1	1	2	2	1	2	2	2	2	2	1	1	3	3	1	2	2	2	1	1	1	2	1	2	2	2	2	2	1	3	1	1	1	2	1	2	3	3	1	2	1	1
8	176r	2	2	3	3	1	1	1	1	2	2	1	2	2	2	2	2	1	1	3	3	1	2	2	2	1	1	1	2	1	2	2	2	2	2	1	3	1	1	1	2	1	2	3	3	1	2	1	1
9	182	1	1	1	3	3	3	1	1	1	2	1	2	1	1	1	1	1	2	1	1	1	1	1	1	2	2	1	2	1	2	1	1	2	2	3	3	2	2	1	2	1	2	1	3	2	2	1	2
9	8Rb-a	1	1	1	3	3	3	1	1	1	2	1	2	1	1	1	1	1	2	1	1	1	1	1	1	2	2	1	2	1	2	1	1	2	2	3	3	2	2	1	2	1	2	1	3	2	2	1	2
10	221	1	2	3	3	3	3	1	2	1	2	2	2	1	1	1	1	2	2	1	1	1	2	1	1	2	2	2	2	1	2	1	1	2	2	3	3	2	2	1	2	2	2	1	1	1	2	1	2
10	221d	1	2	3	3	3	3	1	2	1	2	2	2	1	1	1	1	2	2	1	1	1	2	1	1	2	2	2	2	1	2	1	1	2	2	3	3	2	2	1	2	2	2	1	1	1	2	1	2
10	221d2	1	2	3	3	3	3	1	2	1	2	2	2	1	1	1	1	2	2	1	1	1	2	1	1	2	2	2	2	1	2	1	1	2	2	3	3	2	2	1	2	2	2	1	1	1	2	1	2
11	374	2	2	3	3	1	1	1	1	2	2	1	2	2	2	2	2	1	1	3	3	1	1	2	2	1	1	1	2	1	1	2	2	2	2	3	3	1	1	1	2	1	2	3	3	1	2	1	1
11	374r	2	2	3	3	1	1	1	1	2	2	1	2	2	2	2	2	1	1	3	3	1	1	2	2	1	1	1	2	1	1	2	2	2	2	3	3	1	1	1	2	1	2	3	3	1	2	1	1
12	375	1	2	1	1	3	3	1	2	1	1	1	2	1	2	1	1	1	1	1	1	1	1	1	2	1	1	2	2	1	1	1	1	1	2	1	3	2	2	1	1	2	2	1	1	1	2	1	2
12	375r	1	2	1	1	3	3	1	2	1	1	1	2	1	2	1	1	1	1	1	1	1	1	1	2	1	1	2	2	1	1	1	1	1	2	1	3	2	2	1	1	2	2	1	1	1	2	1	2
13	535	2	2	3	3	1	1	1	1	2	2	1	2	2	2	2	2	1	1	3	3	2	2	2	2	1	1	1	2	1	2	2	2	2	2	1	3	1	1	1	2	1	1	3	3	1	2	1	1
13	546	2	2	3	3	1	1	1	1	2	2	1	2	2	2	2	2	1	1	3	3	2	2	2	2	1	1	1	2	1	2	2	2	2	2	1	3	1	1	1	2	1	1	3	3	1	2	1	1
14	543	1	1	1	1	3	3	1	2	1	1	2	2	2	2	1	2	1	2	1	1	1	1	1	2	1	2	1	1	1	2	2	2	1	2	1	3	2	2	1	1	2	2	1	1	2	2	2	2
14	543r	1	1	1	1	3	3	1	2	1	1	2	2	2	2	1	2	1	2	1	1	1	1	1	2	1	2	1	1	1	2	2	2	1	2	1	3	2	2	1	1	2	2	1	1	2	2	2	2
15	226	1	1	1	1	3	3	1	2	2	2	1	1	2	2	1	2	1	2	1	1	1	1	1	1	1	1	2	2	1	2	2	2	2	2	1	1	2	2	1	1	2	2	1	1	2	2	1	1
15	226d	1	1	1	1	3	3	1	2	2	2	1	1	2	2	1	2	1	2	1	1	1	1	1	1	1	1	2	2	1	2	2	2	2	2	1	1	2	2	1	1	2	2	1	1	2	2	1	1
16	552	1	1	1	3	3	3	1	2	1	2	1	2	2	2	1	2	1	2	1	1	1	1	1	2	1	2	1	2	1	2	2	2	2	2	1	3	2	2	1	1	1	2	1	3	2	2	2	2
16	717	1	1	1	3	3	3	1	2	1	2	1	2	2	2	1	2	1	2	1	1	1	1	1	2	1	2	1	2	1	2	2	2	2	2	1	3	2	2	1	1	1	2	1	3	2	2	2	2
17	223	1	2	1	1	1	3	1	2	1	1	1	2	1	2	1	1	2	2	1	3	1	1	1	2	2	2	1	2	1	2	1	2	2	2	3	3	2	2	1	2	2	2	1	1	2	2	1	2
17	323	1	2	1	1	1	3	1	2	1	1	1	2	1	2	1	1	2	2	1	3	1	1	1	2	2	2	1	2	1	2	1	2	2	2	3	3	2	2	1	2	2	2	1	1	2	2	1	2
[truncated: 3,024 more columns]

## Sheet: S2_Per_sex_tests_DON
SNP	A	B	f_AA	f_AB	f_BB	f_pval	f_pval_bonf	f_pval_rank	m_AA	m_AB	m_BB	m_pval	m_pval_bonf	m_pval_rank	fisher_pval	fisher_pval_bonf	fisher_pval_rank	f_pA	f_qB	m_pA	m_qB	fst	f_nA	f_nB	m_nA	m_nB	f_vs_m_pval	f_vs_m_pval_bonf	f_vs_m_pval_rank
1606594	1	2	47	0	0	1	0.0232289	682	42	0	0	1	0.0269755	792	1	0.0309946	910	1	0	1	0	0	94	0	84	0	1	0.0280995	825
1282865	1	2	21	19	7	0.52133	0.0148501	436	27	14	1	1	0.0249659	733	0.06564	0.0023842	70	0.64894	0.35106	0.80952	0.19048	0.05137	61	33	68	16	0.019	0.000442779	13
1500535	1	3	22	18	7	0.33509	0.00997956	293	27	14	1	1	0.0232289	682	0.08103	0.00292916	86	0.65957	0.34043	0.80952	0.19048	0.04395	62	32	68	16	0.02832	0.000715259	21
1345192	1	2	4	13	30	0.20016	0.00636921	187	0	12	30	0.57328	0.013658	401	0.2005	0.00715259	210	0.2234	0.7766	0.14286	0.85714	0.00929	21	73	12	72	0.1818	0.00483651	142
224433	1	4	2	18	27	1	0.0232629	683	0	12	30	0.57328	0.0137943	405	0.23983	0.00882153	259	0.23404	0.76596	0.14286	0.85714	0.01651	22	72	12	72	0.13162	0.00350817	103
1611202	1	3	47	0	0	1	0.023297	684	42	0	0	1	0.0270095	793	1	0.0310286	911	1	0	1	0	0	94	0	84	0	1	0.0281335	826
1906654	1	2	12	22	13	0.77023	0.0225477	662	5	23	14	0.5177	0.0117507	345	0.25887	0.00940054	276	0.48936	0.51064	0.39286	0.60714	0.00776	46	48	33	51	0.22767	0.00694823	204
2276024	1	3	13	22	12	0.77023	0.0225817	663	14	23	5	0.5177	0.0117847	346	0.25887	0.0094346	277	0.51064	0.48936	0.60714	0.39286	0.00776	48	46	51	33	0.22767	0.00698229	205
1358040	1	2	0	0	47	1	0.0233311	685	0	0	42	1	0.0270436	794	1	0.0310627	912	0	1	0	1	0	0	94	0	84	1	0.0281676	827
130326	1	3	0	0	47	1	0.0233651	686	0	0	42	1	0.0270777	795	1	0.0310967	913	0	1	0	1	0	0	94	0	84	1	0.0282016	828
2314117	1	3	46	0	0	1	0.0233992	687	42	0	0	1	0.0271117	796	1	0.0311308	914	1	0	1	0	0	92	0	84	0	1	0.0282357	829
29041	1	2	5	20	22	1	0.0234332	688	4	19	19	1	0.0271458	797	1	0.0311649	915	0.31915	0.68085	0.32143	0.67857	-0.01144	30	64	27	57	1	0.0282698	830
1161610	1	4	47	0	0	1	0.0234673	689	42	0	0	1	0.0271798	798	1	0.0311989	916	1	0	1	0	0	94	0	84	0	1	0.0283038	831
1776702	1	3	47	0	0	1	0.0235014	690	42	0	0	1	0.0272139	799	1	0.031233	917	1	0	1	0	0	94	0	84	0	1	0.0283379	832
2079229	1	2	47	0	0	1	0.0235354	691	42	0	0	1	0.027248	800	1	0.031267	918	1	0	1	0	0	94	0	84	0	1	0.0283719	833
1503689	1	2	16	23	8	1	0.0235695	692	14	22	6	0.75107	0.018733	550	0.95854	0.029564	868	0.58511	0.41489	0.59524	0.40476	-0.0108	55	39	50	34	1	0.028406	834
1168264	1	3	3	22	22	0.72579	0.0200613	589	3	21	18	0.48769	0.0112057	329	0.94448	0.0289169	849	0.29787	0.70213	0.32143	0.67857	-0.0087	28	66	27	57	0.74795	0.0214918	631
2256847	1	2	0	0	47	1	0.0236035	693	0	0	42	1	0.027282	801	1	0.0313011	919	0	1	0	1	0	0	94	0	84	1	0.0284401	835
55425	1	2	0	0	47	1	0.0236376	694	0	0	42	1	0.0273161	802	1	0.0313351	920	0	1	0	1	0	0	94	0	84	1	0.0284741	836
534738	2	3	31	14	2	0.66095	0.0183243	538	32	9	1	0.52802	0.0120572	354	0.59708	0.0196866	578	0.80851	0.19149	0.86905	0.13095	0.00144	76	18	73	11	0.3137	0.00967303	284
1727697	1	2	0	0	47	1	0.0236717	695	0	0	42	1	0.0273501	803	1	0.0313692	921	0	1	0	1	0	0	94	0	84	1	0.0285082	837
396135	1	2	2	13	32	0.62571	0.0182561	536	1	8	33	0.45428	0.0106948	314	0.53761	0.0179155	526	0.18085	0.81915	0.11905	0.88095	0.0025	17	77	10	74	0.29843	0.00916213	269
537952	1	2	32	13	2	0.62571	0.0182902	537	33	8	1	0.45428	0.0107289	315	0.53761	0.0179496	527	0.81915	0.18085	0.88095	0.11905	0.0025	77	17	74	10	0.29843	0.00919619	270
785143	1	2	47	0	0	1	0.0237057	696	42	0	0	1	0.0273842	804	1	0.0314033	922	1	0	1	0	0	94	0	84	0	1	0.0285422	838
778298	1	3	0	3	44	1	0.0237398	697	0	2	40	1	0.0274183	805	1	0.0314373	923	0.03191	0.96809	0.02381	0.97619	-0.00997	3	91	2	82	1	0.0285763	839
1353219	1	2	0	0	47	1	0.0237738	698	0	0	42	1	0.0274523	806	1	0.0314714	924	0	1	0	1	0	0	94	0	84	1	0.0286104	840
2259345	1	2	2	24	21	0.17959	0.00582425	171	2	12	28	0.62034	0.0142711	419	0.09246	0.00333787	98	0.29787	0.70213	0.19048	0.80952	0.0205	28	66	16	68	0.11797	0.00316758	93
2103383	1	2	2	24	21	0.17959	0.00585831	172	2	12	28	0.62034	0.0143052	420	0.09246	0.00337193	99	0.29787	0.70213	0.19048	0.80952	0.0205	28	66	16	68	0.11797	0.00320163	94
1393396	1	2	3	16	28	0.69222	0.0190395	559	2	20	20	0.45354	0.0105245	309	0.47584	0.0157357	462	0.23404	0.76596	0.28571	0.71429	-0.00383	22	72	24	60	0.49398	0.0139646	410
2289222	2	3	8	20	19	0.53991	0.015327	450	5	17	19	0.72711	0.0168256	494	0.77325	0.0246594	724	0.38298	0.61702	0.32927	0.67073	-0.00631	36	58	27	55	0.5291	0.0150886	443
1337034	1	2	0	0	47	1	0.0238079	699	0	0	42	1	0.0274864	807	1	0.0315054	925	0	1	0	1	0	0	94	0	84	1	0.0286444	841
2314338	1	3	28	13	6	0.05814	0.0022139	65	25	15	2	1	0.0205381	603	0.36046	0.0120572	354	0.73404	0.26596	0.77381	0.22619	-0.009	69	25	65	19	0.60328	0.01703	500
35870	1	2	46	1	0	1	0.023842	700	42	0	0	1	0.0275204	808	1	0.0315395	926	0.98936	0.01064	1	0	-0.00121	93	1	84	0	1	0.0286785	842
460099	1	3	47	0	0	1	0.023876	701	42	0	0	1	0.0275545	809	1	0.0315736	927	1	0	1	0	0	94	0	84	0	1	0.0287125	843
770122	1	2	0	0	47	1	0.0239101	702	0	0	42	1	0.0275886	810	1	0.0316076	928	0	1	0	1	0	0	94	0	84	1	0.0287466	844
1636753	1	2	47	0	0	1	0.0239441	703	42	0	0	1	0.0276226	811	1	0.0316417	929	1	0	1	0	0	94	0	84	0	1	0.0287807	845
1814498	1	2	7	10	30	0.00409	0.0001703	5	2	19	21	0.69604	0.0154973	455	0.03675	0.00132834	39	0.25532	0.74468	0.27381	0.72619	-0.0125	24	70	23	61	0.86513	0.0258515	759
1840765	2	3	23	17	7	0.20349	0.00647139	190	19	20	3	0.7182	0.0161785	475	0.38752	0.0127725	375	0.67021	0.32979	0.69048	0.30952	-0.01109	63	31	58	26	0.87235	0.0264646	777
1292103	1	2	0	0	47	1	0.0239782	704	0	0	42	1	0.0276567	812	1	0.0316757	930	0	1	0	1	0	0	94	0	84	1	0.0288147	846
2111278	1	2	8	19	20	0.35914	0.0111035	326	2	27	13	0.02136	0.0010218	30	0.04821	0.00177112	52	0.37234	0.62766	0.36905	0.63095	-0.01027	35	59	31	53	1	0.0288488	847
1068479	1	2	0	0	47	1	0.0240123	705	0	0	42	1	0.0276907	813	1	0.0317098	931	0	1	0	1	0	0	94	0	84	1	0.0288828	848
1201136	1	2	26	18	3	1	0.0240463	706	20	20	2	0.45354	0.0105586	310	0.69056	0.0224796	660	0.74468	0.25532	0.71429	0.28571	-0.00818	70	24	60	24	0.73563	0.0209128	614
1891167	1	2	31	14	2	0.66095	0.0183583	539	22	15	4	0.6967	0.0157016	461	0.4273	0.0138624	407	0.80851	0.19149	0.71951	0.28049	0.00972	76	18	59	23	0.21083	0.00596049	175
907167	1	4	1	25	21	0.0718	0.00262262	77	1	19	22	0.4049	0.00967302	284	0.75918	0.024455	718	0.28723	0.71277	0.25	0.75	-0.00502	27	67	21	63	0.6147	0.0173706	510
261909	1	2	20	24	3	0.32449	0.00970708	285	21	17	4	1	0.0230586	677	0.65132	0.0214578	630	0.68085	0.31915	0.70238	0.29762	-0.00952	64	30	59	25	0.87106	0.0263965	775
2221365	1	2	31	15	1	1	0.0240804	707	31	11	0	1	0.0277248	814	0.64314	0.0212193	623	0.81915	0.18085	0.86905	0.13095	-0.00085	77	17	73	11	0.41346	0.0120913	355
1266736	2	3	0	0	47	1	0.0241144	708	0	0	42	1	0.0277589	815	1	0.0317439	932	0	1	0	1	0	0	94	0	84	1	0.0289169	849
419443	1	2	38	8	1	0.41354	0.0128406	377	31	11	0	1	0.0242507	712	0.43776	0.0141349	415	0.89362	0.10638	0.86905	0.13095	-0.00829	84	10	73	11	0.64782	0.0186649	548
2223011	1	2	19	20	8	0.53991	0.015361	451	5	20	17	1	0.0251362	738	0.00358	0.00013624	4	0.61702	0.38298	0.35714	0.64286	0.11609	58	36	30	54	0.00059	6.81199e-05	2
259503	1	3	42	5	0	1	0.0241485	709	38	3	0	1	0.0277929	816	0.71898	0.0233992	687	0.94681	0.05319	0.96341	0.03659	-0.0079	89	5	79	3	0.7255	0.0205381	603
1783230	1	4	7	21	19	0.76008	0.021594	634	7	23	12	0.5477	0.0130109	382	0.52661	0.0174387	512	0.37234	0.62766	0.44048	0.55952	-0.00147	35	59	37	47	0.36381	0.0112057	329
1434524	1	2	0	0	47	1	0.0241826	710	0	0	42	1	0.027827	817	1	0.0317779	933	0	1	0	1	0	0	94	0	84	1	0.028951	850
280656	1	2	0	5	42	1	0.0242166	711	0	5	37	1	0.027861	818	1	0.031812	934	0.05319	0.94681	0.05952	0.94048	-0.01046	5	89	5	79	1	0.028985	851
141476	1	2	2	16	29	1	0.0242507	712	5	14	23	0.25967	0.00613079	180	0.43344	0.0139646	410	0.21277	0.78723	0.28571	0.71429	0.00183	20	74	24	60	0.29828	0.00905995	266
2093551	1	2	29	18	0	0.17734	0.00572207	168	32	10	0	1	0.0217302	638	0.17337	0.00626703	184	0.80851	0.19149	0.88095	0.11905	0.01054	76	18	74	10	0.21898	0.00640327	188
1705214	1	2	1	20	26	0.41192	0.0127044	373	5	17	20	0.72382	0.0163488	480	0.19669	0.00705041	207	0.23404	0.76596	0.32143	0.67857	0.00823	22	72	27	57	0.23959	0.00722071	212
1937761	1	2	37	9	1	0.48336	0.0137262	403	22	20	0	0.0825	0.00231608	68	0.00627	0.00023842	7	0.88298	0.11702	0.7619	0.2381	0.04051	83	11	64	20	0.04685	0.00115804	34
2071053	1	2	29	15	3	0.67173	0.0189373	556	25	15	2	1	0.0260218	764	0.9399	0.0288488	847	0.7766	0.2234	0.77381	0.22619	-0.01188	73	21	65	19	1	0.0290191	852
1844300	1	2	0	0	47	1	0.0242847	713	0	0	42	1	0.0278951	819	1	0.031846	935	0	1	0	1	0	0	94	0	84	1	0.0290531	853
949830	1	2	46	1	0	1	0.0243188	714	42	0	0	1	0.0279292	820	1	0.0318801	936	0.98936	0.01064	1	0	-0.00121	93	1	84	0	1	0.0290872	854
2192429	1	2	0	15	32	0.57845	0.0175068	514	2	11	29	0.59067	0.0139646	410	0.35682	0.0118869	349	0.15957	0.84043	0.17857	0.82143	-0.00973	15	79	15	69	0.8416	0.0248978	731
1689910	1	2	47	0	0	1	0.0243529	715	42	0	0	1	0.0279632	821	1	0.0319142	937	1	0	1	0	0	94	0	84	0	1	0.0291213	855
2360207	1	2	0	0	47	1	0.0243869	716	0	0	42	1	0.0279973	822	1	0.0319482	938	0	1	0	1	0	0	94	0	84	1	0.0291553	856
1735278	1	2	47	0	0	1	0.024421	717	42	0	0	1	0.0280313	823	1	0.0319823	939	1	0	1	0	0	94	0	84	0	1	0.0291894	857
1771968	1	2	47	0	0	1	0.024455	718	42	0	0	1	0.0280654	824	1	0.0320163	940	1	0	1	0	0	94	0	84	0	1	0.0292234	858
1414008	1	2	0	4	43	1	0.0244891	719	0	10	32	1	0.0280995	825	0.07812	0.00269074	79	0.04255	0.95745	0.11905	0.88095	0.02969	4	90	10	74	0.09183	0.0023842	70
1759359	1	2	47	0	0	1	0.0245232	720	42	0	0	1	0.0281335	826	1	0.0320504	941	1	0	1	0	0	94	0	84	0	1	0.0292575	859
882571	1	3	0	0	47	1	0.0245572	721	0	0	41	1	0.0281676	827	1	0.0320845	942	0	1	0	1	0	0	94	0	82	1	0.0292916	860
2001878	1	2	8	27	12	0.38274	0.0121935	358	11	22	9	1	0.0241144	708	0.58222	0.0191076	561	0.45745	0.54255	0.52381	0.47619	-0.00144	43	51	44	40	0.45287	0.0132834	390
1506874	1	2	26	19	2	0.70504	0.0196866	578	16	21	5	0.74921	0.0179837	528	0.16594	0.00606267	178	0.75532	0.24468	0.63095	0.36905	0.02574	71	23	53	31	0.07551	0.0020436	60
215145	1	3	3	23	21	0.49511	0.0141349	415	5	20	17	1	0.0247616	727	0.70128	0.022752	668	0.30851	0.69149	0.35714	0.64286	-0.00508	29	65	30	54	0.52607	0.0148161	435
1905632	1	2	6	23	18	1	0.0245913	722	2	27	13	0.02136	0.00105586	31	0.25443	0.00923025	271	0.37234	0.62766	0.36905	0.63095	-0.00915	35	59	31	53	1	0.0293256	861
460541	2	3	27	16	4	0.4553	0.0131812	387	24	15	3	0.69395	0.015361	451	1	0.0304496	894	0.74468	0.25532	0.75	0.25	-0.01235	70	24	63	21	1	0.0293597	862
1537510	1	2	0	0	47	1	0.0246253	723	0	0	42	1	0.0282016	828	1	0.0321185	943	0	1	0	1	0	0	94	0	84	1	0.0293937	863
858730	1	2	25	19	3	1	0.0246594	724	19	20	3	0.7182	0.0162466	477	0.75493	0.0243529	715	0.73404	0.26596	0.69048	0.30952	-0.00599	69	25	58	26	0.61871	0.0174387	512
1653084	1	3	8	19	20	0.35914	0.0111376	327	7	20	15	1	0.0237398	697	0.78438	0.0251022	737	0.37234	0.62766	0.40476	0.59524	-0.01017	35	59	34	50	0.75812	0.0224114	658
1811385	1	2	16	26	5	0.35716	0.0105926	311	18	19	4	1	0.0235014	690	0.60967	0.0202657	595	0.61702	0.38298	0.67073	0.32927	-0.00401	58	36	55	27	0.5291	0.0151226	444
2074042	1	3	5	26	16	0.35716	0.0106267	312	4	20	18	1	0.0235354	691	0.74509	0.0241485	709	0.38298	0.61702	0.33333	0.66667	-0.0047	36	58	28	56	0.53349	0.0151907	446
584019	1	2	32	11	4	0.06893	0.00241826	71	27	14	1	1	0.0206403	606	0.36861	0.0122956	361	0.79787	0.20213	0.80952	0.19048	-0.01237	75	19	68	16	1	0.0294278	864
1406531	1	2	8	23	16	1	0.0246935	725	12	20	10	0.76313	0.0196866	578	0.35702	0.0119891	352	0.41489	0.58511	0.52381	0.47619	0.0121	39	55	44	40	0.176	0.00463215	136
1911992	1	2	0	0	47	1	0.0247275	726	0	0	42	1	0.0282357	829	1	0.0321526	944	0	1	0	1	0	0	94	0	84	1	0.0294619	865
2296809	1	2	0	0	47	1	0.0247616	727	0	0	42	1	0.0282698	830	1	0.0321866	945	0	1	0	1	0	0	94	0	84	1	0.0294959	866
781562	1	3	24	17	6	0.31152	0.00919619	270	20	16	6	0.48447	0.0110695	325	0.95754	0.0294278	864	0.69149	0.30851	0.66667	0.33333	-0.0118	65	29	56	28	0.74966	0.0216281	635
567229	1	4	15	28	4	0.12287	0.00401907	118	14	20	8	1	0.0212534	624	0.32017	0.0109673	322	0.61702	0.38298	0.57143	0.42857	-0.00578	58	36	48	36	0.54499	0.0157016	461
1307820	1	2	0	2	45	1	0.0247956	728	0	2	40	1	0.0283038	831	1	0.0322207	946	0.02128	0.97872	0.02381	0.97619	-0.01112	2	92	2	82	1	0.02953	867
2094012	1	2	44	3	0	1	0.0248297	729	36	6	0	1	0.0283379	832	0.29724	0.0105245	309	0.96809	0.03191	0.92857	0.07143	0.00549	91	3	78	6	0.31019	0.00960491	282
417092	1	2	0	0	47	1	0.0248638	730	0	0	42	1	0.0283719	833	1	0.0322548	947	0	1	0	1	0	0	94	0	84	1	0.029564	868
613507	1	2	1	12	34	1	0.0248978	731	0	14	28	0.57185	0.0135899	399	0.4873	0.0161785	475	0.14894	0.85106	0.16667	0.83333	-0.00915	14	80	14	70	0.83749	0.0247956	728
1864368	1	3	0	0	47	1	0.0249319	732	0	0	42	1	0.028406	834	1	0.0322888	948	0	1	0	1	0	0	94	0	84	1	0.0295981	869
146635	1	2	0	4	43	1	0.0249659	733	0	5	37	1	0.0284401	835	0.72988	0.0236376	694	0.04255	0.95745	0.05952	0.94048	-0.00787	4	90	5	79	0.73685	0.0209809	616
1637002	1	2	0	0	47	1	0.025	734	0	0	42	1	0.0284741	836	1	0.0323229	949	0	1	0	1	0	0	94	0	84	1	0.0296322	870
1037573	1	2	2	4	41	0.0237	0.000953678	28	0	3	38	1	0.0201635	592	0.61881	0.0205722	604	0.08511	0.91489	0.03659	0.96341	0.00484	8	86	3	79	0.22399	0.00684605	201
541970	1	2	1	28	18	0.01721	0.000681199	20	3	25	14	0.10519	0.00258856	76	0.50439	0.0167234	491	0.31915	0.68085	0.36905	0.63095	-0.00222	30	64	31	53	0.52871	0.0149864	440
581311	1	2	3	21	23	0.72661	0.0201975	593	5	22	15	0.74258	0.017609	517	0.39862	0.0130109	382	0.28723	0.71277	0.38095	0.61905	0.00946	27	67	32	52	0.20445	0.00555177	163
378874	1	2	32	12	3	0.33285	0.0097752	287	33	8	1	0.45428	0.0106267	312	0.4971	0.0165531	486	0.80851	0.19149	0.88095	0.11905	0.00667	76	18	74	10	0.21898	0.00643733	189
1733328	1	2	39	8	0	1	0.0250341	735	39	3	0	1	0.0285082	837	0.20502	0.00749319	220	0.91489	0.08511	0.96429	0.03571	0.0104	86	8	81	3	0.22019	0.00657357	193
677079	1	2	0	6	41	1	0.0250681	736	0	3	39	1	0.0285422	838	0.49117	0.0164169	482	0.06383	0.93617	0.03571	0.96429	-0.00258	6	88	3	81	0.50295	0.0141689	416
2181084	1	3	0	0	47	1	0.0251022	737	0	0	42	1	0.0285763	839	1	0.0323569	950	0	1	0	1	0	0	94	0	84	1	0.0296662	871
663700	1	2	0	0	47	1	0.0251362	738	0	0	42	1	0.0286104	840	1	0.032391	951	0	1	0	1	0	0	94	0	84	1	0.0297003	872
1020640	1	2	38	9	0	1	0.0251703	739	33	9	0	1	0.0286444	841	0.79841	0.0256471	753	0.90426	0.09574	0.89286	0.10714	-0.00951	85	9	75	9	0.80918	0.0239441	703
1000803	1	2	8	19	20	0.35914	0.0111717	328	7	24	11	0.53156	0.0124659	366	0.23206	0.00854905	251	0.37234	0.62766	0.45238	0.54762	0.00183	35	59	38	46	0.28976	0.00858311	252
419159	1	2	39	8	0	1	0.0252044	740	37	4	1	0.17406	0.00439373	129	0.2879	0.0103542	304	0.91489	0.08511	0.92857	0.07143	-0.01102	86	8	78	6	0.78691	0.0236717	695
632990	1	2	0	1	46	1	0.0252384	741	0	0	42	1	0.0286785	842	1	0.0324251	952	0.01064	0.98936	0	1	-0.00121	1	93	0	84	1	0.0297343	873
2067873	1	2	13	27	7	0.37421	0.0116826	343	4	31	7	0.00438	0.00030654	9	0.09295	0.00344005	101	0.56383	0.43617	0.46429	0.53571	0.01193	53	41	39	45	0.22949	0.00705041	207
1779193	1	2	19	25	3	0.31841	0.00940054	276	16	22	4	0.50731	0.0115123	338	0.89771	0.0279292	820	0.67021	0.32979	0.64286	0.35714	-0.00786	63	31	54	30	0.75281	0.0218665	642
1934826	1	2	15	24	8	1	0.0252725	742	13	24	5	0.34001	0.00817439	240	0.76818	0.0246253	723	0.57447	0.42553	0.59524	0.40476	-0.00936	54	40	50	34	0.87904	0.0272139	799
278359	1	2	5	26	16	0.35716	0.0106608	313	5	23	13	0.35149	0.00858311	252	1	0.0300409	882	0.38298	0.61702	0.40244	0.59756	-0.00891	36	58	33	49	0.8772	0.0269074	790
1741662	1	2	0	0	47	1	0.0253065	743	0	0	42	1	0.0287125	843	1	0.0324591	953	0	1	0	1	0	0	94	0	84	1	0.0297684	874
731949	2	3	15	20	12	0.3796	0.0120232	353	4	29	9	0.01446	0.000681199	20	0.01665	0.000749319	22	0.53191	0.46809	0.44048	0.55952	0.00651	50	44	37	47	0.23362	0.00715259	210
660043	2	3	9	18	20	0.21932	0.00694823	204	5	19	18	1	0.022173	651	0.63221	0.0208787	613	0.38298	0.61702	0.34524	0.65476	-0.0096	36	58	29	55	0.64192	0.0184945	543
2363594	1	2	5	22	20	1	0.0253406	744	1	19	22	0.4049	0.00980926	288	0.28263	0.0101499	298	0.34043	0.65957	0.25	0.75	0.00933	32	62	21	63	0.1946	0.00527929	155
860709	1	2	17	24	5	0.53566	0.0152929	449	8	22	12	1	0.0251022	737	0.05036	0.00190736	56	0.63043	0.36957	0.45238	0.54762	0.05199	58	34	38	46	0.02295	0.000510899	15
2247880	1	2	9	25	13	0.77138	0.022752	668	2	23	17	0.16035	0.00361035	106	0.09239	0.00330381	97	0.45745	0.54255	0.32143	0.67857	0.02863	43	51	27	57	0.06755	0.00177112	52
31985	1	3	20	23	4	0.7404	0.0205041	602	19	16	7	0.31441	0.00735695	216	0.43991	0.0142711	419	0.67021	0.32979	0.64286	0.35714	-0.01016	63	31	54	30	0.75281	0.0219005	643
2194668	1	2	19	20	8	0.53991	0.0153951	452	12	19	11	0.54608	0.0128406	377	0.40453	0.0132493	389	0.61702	0.38298	0.5119	0.4881	0.00989	58	36	43	41	0.17469	0.00449591	132
1962376	1	2	20	18	8	0.34117	0.010252	301	16	20	6	1	0.0233311	685	0.74626	0.0242166	711	0.63043	0.36957	0.61905	0.38095	-0.01229	58	34	52	32	0.87766	0.0270095	793
1262105	1	2	22	20	5	1	0.0253747	745	12	25	5	0.21108	0.00517711	152	0.21779	0.00800409	235	0.68085	0.31915	0.58333	0.41667	0.01016	64	30	49	35	0.21276	0.00606267	178
506169	1	2	16	25	6	0.5489	0.0158379	465	13	16	13	0.12964	0.00323569	95	0.10961	0.00425749	125	0.60638	0.39362	0.5	0.5	0.01076	57	37	42	42	0.17522	0.00452997	133
2122361	1	2	6	10	31	0.00863	0.000408719	12	3	16	23	1	0.0200272	588	0.20562	0.00759537	223	0.23404	0.76596	0.2619	0.7381	-0.01189	22	72	22	62	0.72905	0.0206403	606
555764	1	2	29	16	2	1	0.0254087	746	30	12	0	0.57328	0.0138283	406	0.40504	0.0132834	390	0.78723	0.21277	0.85714	0.14286	0.00595	74	20	72	12	0.24651	0.00728883	214
1863683	1	2	21	25	1	0.0718	0.00265668	78	25	15	2	1	0.0207766	610	0.25605	0.00926431	272	0.71277	0.28723	0.77381	0.22619	0.00029	67	27	65	19	0.39389	0.0118188	347
836602	1	2	47	0	0	1	0.0254428	747	42	0	0	1	0.0287466	844	1	0.0324932	954	1	0	1	0	0	94	0	84	0	1	0.0298025	875
1323677	1	2	0	20	27	0.09493	0.00326975	96	4	16	22	0.70767	0.0160763	472	0.13094	0.00510899	150	0.21277	0.78723	0.28571	0.71429	0.00391	20	74	24	60	0.29828	0.00909401	267
620183	1	2	3	21	23	0.72661	0.0202316	594	5	21	15	0.7432	0.0177112	520	0.41602	0.0135899	399	0.28723	0.71277	0.37805	0.62195	0.00806	27	67	31	51	0.26045	0.00773161	227
1790049	1	2	20	19	8	0.35914	0.0112057	329	15	20	7	1	0.0237738	698	0.78438	0.0251362	738	0.62766	0.37234	0.59524	0.40476	-0.01017	59	35	50	34	0.75812	0.0224455	659
2241752	1	2	0	1	46	1	0.0254768	748	0	0	42	1	0.0287807	845	1	0.0325272	955	0.01064	0.98936	0	1	-0.00121	1	93	0	84	1	0.0298365	876
1380527	1	3	44	3	0	1	0.0255109	749	39	3	0	1	0.0288147	846	1	0.0325613	956	0.96809	0.03191	0.96429	0.03571	-0.0109	91	3	81	3	1	0.0298706	877
1150549	1	4	16	24	7	0.76986	0.0222071	652	5	31	6	0.00468	0.000374659	11	0.03958	0.00146458	43	0.59574	0.40426	0.4881	0.5119	0.01477	56	38	41	43	0.17566	0.00459809	135
697777	1	2	31	11	5	0.03262	0.00129428	38	27	14	1	1	0.0203678	598	0.2354	0.00865123	254	0.7766	0.2234	0.80952	0.19048	-0.00988	73	21	68	16	0.71179	0.0200613	589
1128150	1	2	4	22	21	0.7442	0.0207425	609	5	17	20	0.72382	0.0165191	485	0.7871	0.0251703	739	0.31915	0.68085	0.32143	0.67857	-0.01144	30	64	27	57	1	0.0299046	878
2251584	2	3	3	14	30	0.4039	0.0124319	365	2	8	32	0.17242	0.00408719	120	0.46875	0.0152929	449	0.21277	0.78723	0.14286	0.85714	0.00334	20	74	12	72	0.24651	0.00732289	215
2324991	1	2	35	10	1	0.56073	0.0165531	486	28	12	2	0.62034	0.0144414	424	0.53798	0.0179837	528	0.86957	0.13043	0.80952	0.19048	0.00121	80	12	68	16	0.3074	0.00950273	279
622794	1	2	11	22	14	0.76989	0.0223093	655	9	21	12	1	0.0267371	785	0.96227	0.0297003	872	0.46809	0.53191	0.46429	0.53571	-0.01184	44	50	39	45	1	0.0299387	879
2081613	1	2	47	0	0	1	0.025545	750	42	0	0	1	0.0288488	847	1	0.0325954	957	1	0	1	0	0	94	0	84	0	1	0.0299728	880
110133	1	2	44	3	0	1	0.025579	751	39	3	0	1	0.0288828	848	1	0.0326294	958	0.96809	0.03191	0.96429	0.03571	-0.0109	91	3	81	3	1	0.0300068	881
2218032	1	2	0	0	47	1	0.0256131	752	0	0	41	1	0.0289169	849	1	0.0326635	959	0	1	0	1	0	0	94	0	82	1	0.0300409	882
2285580	1	2	0	0	47	1	0.0256471	753	0	0	42	1	0.028951	850	1	0.0326975	960	0	1	0	1	0	0	94	0	84	1	0.0300749	883
1927823	1	2	9	16	22	0.11	0.00391689	115	3	16	23	1	0.0211853	622	0.27208	0.00970708	285	0.3617	0.6383	0.2619	0.7381	0.0098	34	60	22	62	0.19581	0.00538147	158
363007	2	3	0	1	46	1	0.0256812	754	0	4	38	1	0.028985	851	0.18419	0.00670981	197	0.01064	0.98936	0.04762	0.95238	0.01396	1	93	4	80	0.18985	0.00500681	147
2285165	1	2	1	13	30	1	0.0257153	755	3	10	28	0.14995	0.00337193	99	0.55444	0.0184264	541	0.17045	0.82955	0.19512	0.80488	-0.0111	15	73	16	66	0.69591	0.0198569	583
1290104	1	3	47	0	0	1	0.0257493	756	42	0	0	1	0.0290191	852	1	0.0327316	961	1	0	1	0	0	94	0	84	0	1	0.030109	884
2016882	1	2	21	18	8	0.34003	0.0101499	298	13	27	2	0.02136	0.000987738	29	0.03265	0.0011921	35	0.6383	0.3617	0.63095	0.36905	-0.01037	60	34	53	31	1	0.0301431	885
1622744	1	2	19	21	7	0.76008	0.0216281	635	17	20	4	0.73604	0.0172003	505	0.79679	0.025545	750	0.62766	0.37234	0.65854	0.34146	-0.00942	59	35	54	28	0.75305	0.0220368	647
57727	1	4	8	25	14	0.76742	0.0220027	646	7	25	9	0.21831	0.00534741	157	0.69905	0.0226499	665	0.43617	0.56383	0.47561	0.52439	-0.00679	41	53	39	43	0.65019	0.0189033	555
211382	1	2	19	23	5	0.75435	0.021015	617	15	22	5	0.74258	0.0176771	519	0.95387	0.0290872	854	0.64894	0.35106	0.61905	0.38095	-0.00853	61	33	52	32	0.75562	0.0222411	653
2286693	1	2	11	25	11	0.77502	0.0230926	678	14	17	11	0.22753	0.00541553	159	0.47831	0.0158719	466	0.5	0.5	0.53571	0.46429	-0.00957	47	47	45	39	0.65487	0.0191417	562
1682754	1	3	33	12	2	0.5975	0.0179155	526	26	14	2	1	0.0257834	757	0.75196	0.0243188	714	0.82979	0.17021	0.78571	0.21429	-0.00579	78	16	66	18	0.56718	0.0163828	481
326193	1	2	0	0	47	1	0.0257834	757	0	0	42	1	0.0290531	853	1	0.0327657	962	0	1	0	1	0	0	94	0	84	1	0.0301771	886
106844	1	2	23	18	6	0.50059	0.0143052	420	16	19	7	0.75107	0.0184264	541	0.64756	0.0213215	626	0.68085	0.31915	0.60714	0.39286	-0.00056	64	30	51	33	0.34746	0.0107289	315
1773840	2	3	33	14	0	0.57018	0.0171322	503	33	9	0	1	0.0256471	753	0.46869	0.0152248	447	0.85106	0.14894	0.89286	0.10714	-0.00196	80	14	75	9	0.50382	0.014203	417
2197834	1	2	7	22	18	1	0.0258174	758	4	17	21	1	0.0290872	854	0.53235	0.0176431	518	0.38298	0.61702	0.29762	0.70238	0.00448	36	58	25	59	0.26928	0.00786785	231
361952	1	2	0	0	47	1	0.0258515	759	0	0	42	1	0.0291213	855	1	0.0327997	963	0	1	0	1	0	0	94	0	84	1	0.0302112	887
1628628	1	2	8	22	17	1	0.0258856	760	6	23	13	0.53325	0.0126022	370	0.80589	0.0260559	765	0.40426	0.59574	0.41667	0.58333	-0.01069	38	56	35	49	0.87985	0.027282	801
245303	2	3	47	0	0	1	0.0259196	761	42	0	0	1	0.0291553	856	1	0.0328338	964	1	0	1	0	0	94	0	84	0	1	0.0302452	888
1919315	1	3	0	0	47	1	0.0259537	762	0	0	42	1	0.0291894	857	1	0.0328678	965	0	1	0	1	0	0	94	0	84	1	0.0302793	889
1780176	1	2	0	9	38	1	0.0259877	763	0	3	39	1	0.0292234	858	0.12604	0.00493869	145	0.09574	0.90426	0.03571	0.96429	0.01803	9	85	3	81	0.14001	0.00384877	113
1863094	1	2	12	25	10	0.77407	0.0229905	675	13	24	5	0.34001	0.00814033	239	0.52326	0.0173365	509	0.52128	0.47872	0.59524	0.40476	0.001	49	45	50	34	0.36574	0.0113079	332
2355711	1	2	47	0	0	1	0.0260218	764	42	0	0	1	0.0292575	859	1	0.0329019	966	1	0	1	0	0	94	0	84	0	1	0.0303134	890
1405460	1	2	23	18	6	0.50059	0.0143392	421	20	17	5	0.72382	0.0163828	481	1	0.0305518	897	0.68085	0.31915	0.67857	0.32143	-0.01263	64	30	57	27	1	0.0303474	891
1174964	1	2	46	1	0	1	0.0260559	765	40	2	0	1	0.0292916	860	0.60021	0.0198569	583	0.98936	0.01064	0.97619	0.02381	-0.00602	93	1	82	2	0.60271	0.0168937	496
1112818	1	2	47	0	0	1	0.0260899	766	41	1	0	1	0.0293256	861	0.47191	0.0155654	457	1	0	0.9881	0.0119	0.00136	94	0	83	1	0.47191	0.013624	400
1760212	1	2	18	21	8	0.75986	0.0213556	627	20	19	3	0.72594	0.0167575	492	0.33584	0.0112738	331	0.60638	0.39362	0.70238	0.29762	0.0088	57	37	59	25	0.20866	0.00575613	169
2223311	2	3	37	10	0	1	0.026124	767	32	10	0	1	0.0293597	862	0.80414	0.0257834	757	0.89362	0.10638	0.88095	0.11905	-0.00925	84	10	74	10	0.8162	0.0241826	710
1701004	1	3	0	15	32	0.57845	0.0175409	515	2	12	28	0.62034	0.0144755	425	0.43766	0.0140327	412	0.15957	0.84043	0.19048	0.80952	-0.00753	15	79	16	68	0.69294	0.0197207	579
1016019	1	4	40	7	0	1	0.026158	768	36	6	0	1	0.0293937	863	1	0.032936	967	0.92553	0.07447	0.92857	0.07143	-0.01055	87	7	78	6	1	0.0303815	892
2314035	1	3	30	14	3	0.4039	0.0124659	366	25	16	1	0.65575	0.0147139	432	0.57851	0.0188351	553	0.78723	0.21277	0.78571	0.21429	-0.01148	74	20	66	18	1	0.0304155	893
47986	1	2	0	0	47	1	0.0261921	769	0	0	42	1	0.0294278	864	1	0.03297	968	0	1	0	1	0	0	94	0	84	1	0.0304496	894
835639	1	2	47	0	0	1	0.0262262	770	42	0	0	1	0.0294619	865	1	0.0330041	969	1	0	1	0	0	94	0	84	0	1	0.0304837	895
1090137	1	2	20	26	1	0.03863	0.00160082	47	20	19	2	0.46234	0.0109673	322	0.58389	0.0192098	564	0.70213	0.29787	0.71951	0.28049	-0.00811	66	28	59	23	0.86831	0.0260559	765
136754	1	2	47	0	0	1	0.0262602	771	42	0	0	1	0.0294959	866	1	0.0330381	970	1	0	1	0	0	94	0	84	0	1	0.0305177	896
346467	1	4	2	23	21	0.28556	0.00895777	263	3	10	27	0.15963	0.00350817	103	0.06035	0.0022139	65	0.29348	0.70652	0.2	0.8	0.01176	27	65	16	64	0.21633	0.00630109	185
523176	1	3	0	0	47	1	0.0262943	772	0	0	42	1	0.02953	867	1	0.0330722	971	0	1	0	1	0	0	94	0	84	1	0.0305518	897
2267374	1	2	0	0	47	1	0.0263283	773	0	0	42	1	0.029564	868	1	0.0331063	972	0	1	0	1	0	0	94	0	84	1	0.0305858	898
967110	1	2	5	11	31	0.03262	0.00132834	39	1	13	27	1	0.0204019	599	0.27845	0.0100817	296	0.2234	0.7766	0.18293	0.81707	-0.00846	21	73	15	67	0.57619	0.0165191	485
530321	1	2	6	18	23	0.50059	0.0143733	422	7	19	16	0.75107	0.0184605	542	0.64756	0.0213556	627	0.31915	0.68085	0.39286	0.60714	-0.00056	30	64	33	51	0.34746	0.0107629	316
1270780	2	3	47	0	0	1	0.0263624	774	42	0	0	1	0.0295981	869	1	0.0331403	973	1	0	1	0	0	94	0	84	0	1	0.0306199	899
2264070	1	2	4	21	22	1	0.0263965	775	3	8	31	0.06349	0.00194142	57	0.02566	0.000987738	29	0.30851	0.69149	0.16667	0.83333	0.04159	29	65	14	70	0.03505	0.000919619	27
1464990	1	2	47	0	0	1	0.0264305	776	42	0	0	1	0.0296322	870	1	0.0331744	974	1	0	1	0	0	94	0	84	0	1	0.030654	900
480897	1	2	0	0	47	1	0.0264646	777	0	0	42	1	0.0296662	871	1	0.0332084	975	0	1	0	1	0	0	94	0	84	1	0.030688	901
739498	1	2	0	0	47	1	0.0264986	778	0	0	42	1	0.0297003	872	1	0.0332425	976	0	1	0	1	0	0	94	0	84	1	0.0307221	902
100827	1	2	0	7	40	1	0.0265327	779	1	11	30	1	0.0297343	873	0.14995	0.00565395	166	0.07447	0.92553	0.15476	0.84524	0.02098	7	87	13	71	0.10143	0.00269074	79
795176	1	4	0	0	47	1	0.0265668	780	0	0	42	1	0.0297684	874	1	0.0332766	977	0	1	0	1	0	0	94	0	84	1	0.0307561	903
731294	1	4	0	12	35	1	0.0266008	781	2	9	31	0.23169	0.00572207	168	0.40796	0.0133515	392	0.12766	0.87234	0.15476	0.84524	-0.0087	12	82	13	71	0.66855	0.0194142	570
52655	1	2	25	17	5	0.47665	0.013624	400	19	19	4	1	0.0244891	719	0.71302	0.0231267	679	0.71277	0.28723	0.67857	0.32143	-0.00922	67	27	57	27	0.62852	0.0177793	522
1649882	1	2	0	27	20	0.00917	0.000476839	14	7	17	18	0.50558	0.0114441	336	0.00787	0.00027248	8	0.28723	0.71277	0.36905	0.63095	0.00528	27	67	31	53	0.26537	0.00783379	230
1088853	1	2	9	17	21	0.12572	0.00408719	120	4	19	19	1	0.0212875	625	0.40847	0.0133856	393	0.37234	0.62766	0.32143	0.67857	-0.00699	35	59	27	57	0.52995	0.0151567	445
537616	1	3	11	21	15	0.55801	0.0163488	480	9	18	15	0.52719	0.011955	351	0.92606	0.0286785	842	0.45745	0.54255	0.42857	0.57143	-0.01111	43	51	36	48	0.76312	0.0230586	677
2341980	1	2	14	18	15	0.14271	0.00480245	141	11	25	6	0.22769	0.00548365	161	0.08416	0.0030654	90	0.48936	0.51064	0.55952	0.44048	-0.00191	46	48	47	37	0.37049	0.0115123	338
2285848	1	2	19	15	8	0.18133	0.00596049	175	16	18	4	1	0.0217984	640	0.44892	0.0147139	432	0.63095	0.36905	0.65789	0.34211	-0.01253	53	31	50	26	0.74365	0.0213556	627
113791	1	2	15	18	14	0.14271	0.00483651	142	6	26	10	0.20966	0.00504087	148	0.06155	0.00224796	66	0.51064	0.48936	0.45238	0.54762	-0.00476	48	46	38	46	0.45619	0.0133174	391
410755	2	3	21	17	9	0.12572	0.00412125	121	18	20	4	1	0.0213215	626	0.38632	0.0127044	373	0.62766	0.37234	0.66667	0.33333	-0.0092	59	35	56	28	0.6391	0.0183243	538
1502071	1	2	35	11	1	1	0.0266349	782	31	11	0	1	0.0298025	875	0.90026	0.0279973	822	0.8617	0.1383	0.86905	0.13095	-0.01061	81	13	73	11	1	0.0307902	904
1435110	1	3	47	0	0	1	0.0266689	783	42	0	0	1	0.0298365	876	1	0.0333106	978	1	0	1	0	0	94	0	84	0	1	0.0308243	905
1222560	1	2	47	0	0	1	0.026703	784	42	0	0	1	0.0298706	877	1	0.0333447	979	1	0	1	0	0	94	0	84	0	1	0.0308583	906
1317372	1	2	2	12	33	0.5975	0.0179496	527	1	18	21	0.3988	0.00946866	278	0.13799	0.00521117	153	0.17021	0.82979	0.25	0.75	0.0083	16	78	20	60	0.25982	0.00766349	225
371110	2	3	11	25	11	0.77502	0.0231267	679	12	22	8	1	0.0269414	791	0.78191	0.0250341	735	0.5	0.5	0.54762	0.45238	-0.00625	47	47	46	38	0.55057	0.0161785	475
1775717	1	2	47	0	0	1	0.0267371	785	42	0	0	1	0.0299046	878	1	0.0333787	980	1	0	1	0	0	94	0	84	0	1	0.0308924	907
1752021	2	3	2	17	28	1	0.0267711	786	1	27	14	0.01395	0.000647139	19	0.01695	0.000817439	24	0.2234	0.7766	0.34524	0.65476	0.0277	21	73	29	55	0.09448	0.00248638	73
1423400	1	2	23	19	5	0.73608	0.0202657	595	17	22	2	0.27411	0.00619891	182	0.39831	0.0129768	381	0.69149	0.30851	0.68293	0.31707	-0.01052	65	29	56	26	1	0.0309264	908
684551	1	2	19	19	9	0.35839	0.0108651	319	20	18	4	1	0.0236717	695	0.46183	0.0150545	442	0.60638	0.39362	0.69048	0.30952	0.00304	57	37	58	26	0.27352	0.00803815	236
1483203	2	3	12	18	17	0.14162	0.00470027	138	8	16	18	0.20684	0.00500681	147	0.73818	0.0239441	703	0.44681	0.55319	0.38095	0.61905	-0.00494	42	52	32	52	0.44655	0.0130109	382
820228	1	2	21	25	1	0.0718	0.00269074	79	27	12	3	0.3574	0.00882153	259	0.03934	0.00143052	42	0.71277	0.28723	0.78571	0.21429	0.00385	67	27	66	18	0.30215	0.00926431	272
2109554	1	2	28	18	1	0.66095	0.0183924	540	32	9	1	0.52802	0.0120913	355	0.17714	0.00636921	187	0.78723	0.21277	0.86905	0.13095	0.01249	74	20	73	11	0.1699	0.00429155	126
293391	2	3	47	0	0	1	0.0268052	787	42	0	0	1	0.0299387	879	1	0.0334128	981	1	0	1	0	0	94	0	84	0	1	0.0309605	909
1354857	1	2	4	23	20	0.7404	0.0205381	603	2	18	22	0.69719	0.0159741	469	0.637	0.021049	618	0.32979	0.67021	0.2619	0.7381	0.00078	31	63	22	62	0.33102	0.0100136	294
618711	1	2	35	12	0	1	0.0268392	788	31	11	0	1	0.0299728	880	1	0.0334469	982	0.87234	0.12766	0.86905	0.13095	-0.00977	82	12	73	11	1	0.0309945	910
1508486	1	2	0	0	47	1	0.0268733	789	0	0	42	1	0.0300068	881	1	0.0334809	983	0	1	0	1	0	0	94	0	84	1	0.0310286	911
2036279	1	4	13	28	6	0.23083	0.00749319	220	8	24	9	0.3586	0.00902589	265	0.43848	0.014203	417	0.57447	0.42553	0.4878	0.5122	0.00573	54	40	40	42	0.28994	0.00865123	254
103183	1	2	39	7	1	0.34409	0.0102861	302	36	6	0	1	0.0233651	686	1	0.0308924	907	0.90426	0.09574	0.92857	0.07143	-0.00826	85	9	78	6	0.60047	0.0166553	489
1840436	1	2	43	3	1	0.10575	0.00364441	107	39	3	0	1	0.0211172	620	1	0.0307902	904	0.94681	0.05319	0.96429	0.03571	-0.01039	89	5	81	3	0.72386	0.0204019	599
1626783	1	4	0	0	47	1	0.0269074	790	0	0	42	1	0.0300409	882	1	0.033515	984	0	1	0	1	0	0	94	0	84	1	0.0310627	912
1859590	1	2	47	0	0	1	0.0269414	791	42	0	0	1	0.0300749	883	1	0.033549	985	1	0	1	0	0	94	0	84	0	1	0.0310967	913
2299766	1	2	1	16	30	1	0.0269755	792	3	14	25	0.66966	0.0152248	447	0.57851	0.0188692	554	0.19149	0.80851	0.2381	0.7619	-0.00493	18	76	20	64	0.46919	0.0135899	399
1678095	1	2	0	0	47	1	0.0270095	793	0	0	42	1	0.030109	884	1	0.0335831	986	0	1	0	1	0	0	94	0	84	1	0.0311308	914
2386965	1	2	0	0	47	1	0.0270436	794	0	0	42	1	0.0301431	885	1	0.0336172	987	0	1	0	1	0	0	94	0	84	1	0.0311649	915
1831483	1	3	8	17	22	0.19828	0.00613079	180	12	18	12	0.36464	0.00905995	266	0.17077	0.00623297	183	0.35106	0.64894	0.5	0.5	0.03153	33	61	42	42	0.04938	0.00122616	36
414282	1	2	11	26	10	0.56697	0.0168937	496	8	15	19	0.18133	0.00452997	133	0.04968	0.0018733	55	0.51064	0.48936	0.36905	0.63095	0.0282	48	46	31	53	0.0701	0.0018733	55
93854	1	2	16	20	10	0.54709	0.0158038	464	19	20	3	0.7182	0.0162125	476	0.15214	0.00572207	168	0.56522	0.43478	0.69048	0.30952	0.0215	52	40	58	26	0.11878	0.00323569	95
2187041	1	2	25	20	2	0.70089	0.0194142	570	23	15	4	0.4614	0.0109332	321	0.5985	0.0198229	582	0.74468	0.25532	0.72619	0.27381	-0.0105	70	24	61	23	0.86513	0.0258856	760
1111952	1	2	15	27	5	0.22885	0.00735695	216	16	16	10	0.20478	0.00493869	145	0.11599	0.00456403	134	0.60638	0.39362	0.57143	0.42857	-0.00898	57	37	48	36	0.65018	0.0188692	554
381711	1	2	5	26	16	0.35716	0.0106948	314	10	16	16	0.20478	0.00497275	146	0.14428	0.00544959	160	0.38298	0.61702	0.42857	0.57143	-0.00739	36	58	36	48	0.54499	0.0157357	462
1789181	1	2	16	19	12	0.24049	0.00769755	226	11	24	7	0.53156	0.0123638	363	0.31681	0.0108311	318	0.54255	0.45745	0.54762	0.45238	-0.01178	51	43	46	38	1	0.0311989	916
2044448	1	2	16	19	12	0.24049	0.00773161	227	11	24	7	0.53156	0.0123978	364	0.31681	0.0108651	319	0.54255	0.45745	0.54762	0.45238	-0.01178	51	43	46	38	1	0.031233	917
1065707	1	2	16	19	12	0.24049	0.00776567	228	11	24	7	0.53156	0.0124319	365	0.31681	0.0108992	320	0.54255	0.45745	0.54762	0.45238	-0.01178	51	43	46	38	1	0.031267	918
1085318	1	2	22	20	5	1	0.0270777	795	20	15	7	0.18095	0.00446185	131	0.70244	0.0228202	670	0.68085	0.31915	0.65476	0.34524	-0.01127	64	30	55	29	0.75128	0.0217302	638
1901320	1	3	1	23	23	0.13738	0.00442779	130	2	12	28	0.62034	0.014203	417	0.1031	0.00388283	114	0.26596	0.73404	0.19048	0.80952	0.00593	25	69	16	68	0.28545	0.00848093	249
362960	1	2	0	7	40	1	0.0271117	796	0	4	38	1	0.0301771	886	0.52955	0.0175749	516	0.07447	0.92553	0.04762	0.95238	-0.00447	7	87	4	80	0.54326	0.0156335	459
1056682	1	2	0	0	47	1	0.0271458	797	0	0	42	1	0.0302112	887	1	0.0336512	988	0	1	0	1	0	0	94	0	84	1	0.0313011	919
2125635	1	3	47	0	0	1	0.0271798	798	42	0	0	1	0.0302452	888	1	0.0336853	989	1	0	1	0	0	94	0	84	0	1	0.0313351	920
680963	1	2	4	26	17	0.2239	0.00728883	214	3	22	17	0.32014	0.00766349	225	0.94744	0.028951	850	0.3617	0.6383	0.33333	0.66667	-0.00756	34	60	28	56	0.75354	0.0220708	648
2087497	1	2	34	11	2	0.31347	0.00926431	272	32	10	0	1	0.0228542	671	0.60164	0.0200613	589	0.84043	0.15957	0.88095	0.11905	-0.0049	79	15	74	10	0.51939	0.0146458	430
1082021	1	2	33	12	2	0.5975	0.0179837	528	32	10	0	1	0.0258174	758	0.60665	0.0201975	593	0.82979	0.17021	0.88095	0.11905	-0.00102	78	16	74	10	0.39811	0.0118869	349
2218909	1	2	47	0	0	1	0.0272139	799	42	0	0	1	0.0302793	889	1	0.0337193	990	1	0	1	0	0	94	0	84	0	1	0.0313692	921
1692290	1	3	2	7	38	0.09936	0.00350817	103	1	4	37	0.17406	0.00435967	128	0.64407	0.0212534	624	0.11702	0.88298	0.07143	0.92857	-0.00263	11	83	6	78	0.32206	0.00984332	289
2284869	1	2	34	12	1	1	0.027248	800	27	13	1	1	0.0303134	890	0.81627	0.0264305	776	0.85106	0.14894	0.81707	0.18293	-0.00705	80	14	67	15	0.54969	0.0161444	474
904867	1	2	8	23	15	1	0.027282	801	7	18	17	0.52863	0.0121594	357	0.71644	0.0232289	682	0.42391	0.57609	0.38095	0.61905	-0.00813	39	53	32	52	0.64486	0.0185967	546
902716	2	3	47	0	0	1	0.0273161	802	42	0	0	1	0.0303474	891	1	0.0337534	991	1	0	1	0	0	94	0	84	0	1	0.0314033	922
194426	1	2	47	0	0	1	0.0273501	803	41	0	0	1	0.0303815	892	1	0.0337875	992	1	0	1	0	0	94	0	82	0	1	0.0314373	923
1131606	1	2	47	0	0	1	0.0273842	804	42	0	0	1	0.0304155	893	1	0.0338215	993	1	0	1	0	0	94	0	84	0	1	0.0314714	924
138631	1	2	46	1	0	1	0.0274183	805	42	0	0	1	0.0304496	894	1	0.0338556	994	0.98936	0.01064	1	0	-0.00121	93	1	84	0	1	0.0315054	925
164979	1	2	3	12	32	0.33285	0.00980926	288	1	6	35	0.3069	0.00677793	199	0.25442	0.00919619	270	0.19149	0.80851	0.09524	0.90476	0.02342	18	76	8	76	0.08917	0.00231608	68
349061	1	2	10	26	11	0.56697	0.0169278	497	7	24	11	0.53156	0.0125	367	0.87977	0.0274523	806	0.48936	0.51064	0.45238	0.54762	-0.00728	46	48	38	46	0.65392	0.0191076	561
151845	1	2	1	13	33	1	0.0274523	806	0	5	37	1	0.0304837	895	0.06799	0.00245232	72	0.15957	0.84043	0.05952	0.94048	0.03842	15	79	5	79	0.05511	0.00149864	44
1313535	1	2	21	25	1	0.0718	0.0027248	80	27	10	3	0.15963	0.00347411	102	0.01316	0.000544959	16	0.71277	0.28723	0.8	0.2	0.00971	67	27	64	16	0.21849	0.00636921	187
1349253	1	2	1	5	41	0.21354	0.00681199	200	0	4	38	1	0.0220368	647	1	0.0308243	905	0.07447	0.92553	0.04762	0.95238	-0.0067	7	87	4	80	0.54326	0.0156676	460
975919	1	2	41	5	1	0.21354	0.00684605	201	37	4	0	1	0.0220708	648	1	0.0308583	906	0.92553	0.07447	0.95122	0.04878	-0.00745	87	7	78	4	0.54668	0.0159401	468
1519917	1	2	9	26	12	0.56369	0.0166894	490	5	18	19	1	0.0255109	749	0.16982	0.00616485	181	0.46809	0.53191	0.33333	0.66667	0.0264	44	50	28	56	0.09215	0.00241826	71
1776449	1	2	47	0	0	1	0.0274864	807	42	0	0	1	0.0305177	896	1	0.0338896	995	1	0	1	0	0	94	0	84	0	1	0.0315395	926
2378075	1	2	47	0	0	1	0.0275204	808	41	0	0	1	0.0305518	897	1	0.0339237	996	1	0	1	0	0	94	0	82	0	1	0.0315736	927
2400349	1	2	3	15	29	0.67173	0.0189714	557	1	11	30	1	0.0260559	765	0.52737	0.0174728	513	0.2234	0.7766	0.15476	0.84524	0.00323	21	73	13	71	0.25909	0.00762943	224
897106	1	2	29	9	8	0.00106	6.81199e-05	2	22	16	4	0.70767	0.0160082	470	0.14206	0.00534741	157	0.72826	0.27174	0.71429	0.28571	-0.01457	67	25	60	24	0.86749	0.0260218	764
624519	1	3	8	11	28	0.00438	0.00020436	6	3	17	22	1	0.0199251	585	0.16241	0.00592643	174	0.28723	0.71277	0.27381	0.72619	-0.01363	27	67	23	61	0.86872	0.0260899	766
833054	1	2	0	0	47	1	0.0275545	809	0	0	42	1	0.0305858	898	1	0.0339578	997	0	1	0	1	0	0	94	0	84	1	0.0316076	928
1494501	1	2	1	1	45	0.03226	0.00126022	37	0	3	39	1	0.0203338	597	0.33988	0.0114101	335	0.03191	0.96809	0.03571	0.96429	-0.01488	3	91	3	81	1	0.0316417	929
407629	1	2	0	0	47	1	0.0275886	810	0	0	42	1	0.0306199	899	1	0.0339918	998	0	1	0	1	0	0	94	0	84	1	0.0316757	930
2363344	1	2	3	12	32	0.33285	0.00984332	289	2	14	26	1	0.0230926	678	0.67103	0.0218665	642	0.19149	0.80851	0.21429	0.78571	-0.01098	18	76	18	66	0.7132	0.0201294	591
202362	1	3	3	22	22	0.72579	0.0200954	590	2	18	22	0.69719	0.0159401	468	0.88841	0.0277929	816	0.29787	0.70213	0.2619	0.7381	-0.00698	28	66	22	62	0.61992	0.017609	517
2305215	1	2	40	7	0	1	0.0276226	811	34	7	0	1	0.030654	900	1	0.0340259	999	0.92553	0.07447	0.91463	0.08537	-0.00985	87	7	75	7	0.78886	0.023842	700
1650969	1	2	21	23	3	0.49511	0.0141689	416	16	24	2	0.09238	0.00245232	72	0.73626	0.0239101	702	0.69149	0.30851	0.66667	0.33333	-0.00764	65	29	56	28	0.74966	0.0216621	636
1551434	1	3	0	0	47	1	0.0276567	812	0	0	42	1	0.030688	901	1	0.0340599	1000	0	1	0	1	0	0	94	0	84	1	0.0317098	931
2396600	1	2	7	28	12	0.23992	0.00759537	223	7	25	10	0.34988	0.00848093	249	1	0.0299728	880	0.44681	0.55319	0.46429	0.53571	-0.00859	42	52	39	45	0.88049	0.0276907	813
446753	1	2	47	0	0	1	0.0276907	813	42	0	0	1	0.0307221	902	1	0.034094	1001	1	0	1	0	0	94	0	84	0	1	0.0317439	932
705462	1	3	6	15	26	0.15332	0.00538147	158	0	18	24	0.16403	0.00367847	108	0.04472	0.00156676	46	0.28723	0.71277	0.21429	0.78571	0.00249	27	67	18	66	0.30215	0.00929836	273
1008512	1	2	25	18	4	0.72459	0.0199591	586	18	20	4	1	0.0263283	773	0.60094	0.0200272	588	0.7234	0.2766	0.66667	0.33333	-0.0037	68	26	56	28	0.41991	0.0121935	358
1858933	1	2	47	0	0	1	0.0277248	814	42	0	0	1	0.0307561	903	1	0.0341281	1002	1	0	1	0	0	94	0	84	0	1	0.0317779	933
518646	1	2	8	19	20	0.35914	0.0112398	330	8	12	22	0.033	0.00122616	36	0.51894	0.0172684	507	0.37234	0.62766	0.33333	0.66667	-0.0109	35	59	28	56	0.6391	0.0183583	539
1602879	1	2	16	29	2	0.0245	0.0010218	30	25	13	4	0.24024	0.00596049	175	0.0126	0.000476839	14	0.64894	0.35106	0.75	0.25	0.01408	61	33	63	21	0.19118	0.00510899	150
1254816	1	2	47	0	0	1	0.0277589	815	42	0	0	1	0.0307902	904	1	0.0341621	1003	1	0	1	0	0	94	0	84	0	1	0.031812	934
1763811	1	2	24	21	2	0.46728	0.0134877	396	30	10	2	0.29897	0.00650545	191	0.11743	0.00463215	136	0.73404	0.26596	0.83333	0.16667	0.01756	69	25	70	14	0.1462	0.00391689	115
51904	1	2	7	17	23	0.20349	0.00650545	191	11	14	17	0.05601	0.00156676	46	0.43817	0.0141689	416	0.32979	0.67021	0.42857	0.57143	0.00645	31	63	36	48	0.21527	0.00619891	182
2088145	1	3	15	20	12	0.3796	0.0120572	354	16	17	9	0.34041	0.00820845	241	0.85939	0.0268733	789	0.53191	0.46809	0.58333	0.41667	-0.00791	50	44	49	35	0.54661	0.0158719	466
646850	1	2	47	0	0	1	0.0277929	816	42	0	0	1	0.0308243	905	1	0.0341962	1004	1	0	1	0	0	94	0	84	0	1	0.031846	935
1052336	1	2	0	0	47	1	0.027827	817	0	0	42	1	0.0308583	906	1	0.0342302	1005	0	1	0	1	0	0	94	0	84	1	0.0318801	936
250396	1	2	47	0	0	1	0.027861	818	42	0	0	1	0.0308924	907	1	0.0342643	1006	1	0	1	0	0	94	0	84	0	1	0.0319142	937
1587492	1	3	41	0	0	1	0.0278951	819	38	0	0	1	0.0309264	908	1	0.0342984	1007	1	0	1	0	0	82	0	76	0	1	0.0319482	938
2267785	1	2	0	1	46	1	0.0279292	820	0	0	42	1	0.0309605	909	1	0.0343324	1008	0.01064	0.98936	0	1	-0.00121	1	93	0	84	1	0.0319823	939
816424	1	2	17	24	6	0.7595	0.0212193	623	14	22	5	0.52352	0.0118869	349	1	0.0302793	889	0.61702	0.38298	0.60976	0.39024	-0.01037	58	36	50	32	1	0.0320163	940
2011255	1	2	47	0	0	1	0.0279632	821	42	0	0	1	0.0309946	910	1	0.0343665	1009	1	0	1	0	0	94	0	84	0	1	0.0320504	941
1707883	1	2	33	14	0	0.57018	0.0171662	504	27	15	0	0.31544	0.00756131	222	0.65197	0.0214918	631	0.85106	0.14894	0.82143	0.17857	-0.00602	80	14	69	15	0.68554	0.0196866	578
649091	1	3	10	15	22	0.0316	0.00122616	36	8	19	15	0.75107	0.018154	533	0.47453	0.0156676	460	0.37234	0.62766	0.41667	0.58333	-0.00965	35	59	35	49	0.64492	0.0186308	547
23390	1	4	47	0	0	1	0.0279973	822	42	0	0	1	0.0310286	911	1	0.0344005	1010	1	0	1	0	0	94	0	84	0	1	0.0320845	942
2241296	1	2	5	24	18	0.75106	0.0209128	614	12	19	11	0.54608	0.0128747	378	0.09364	0.00350817	103	0.3617	0.6383	0.5119	0.4881	0.03399	34	60	43	41	0.04972	0.00126022	37
1540511	1	2	47	0	0	1	0.0280313	823	42	0	0	1	0.0310627	912	1	0.0344346	1011	1	0	1	0	0	94	0	84	0	1	0.0321185	943
167	1	2	47	0	0	1	0.0280654	824	42	0	0	1	0.0310967	913	1	0.0344687	1012	1	0	1	0	0	94	0	84	0	1	0.0321526	944
588467	1	3	47	0	0	1	0.0280995	825	42	0	0	1	0.0311308	914	1	0.0345027	1013	1	0	1	0	0	94	0	84	0	1	0.0321866	945
703863	1	2	47	0	0	1	0.0281335	826	42	0	0	1	0.0311649	915	1	0.0345368	1014	1	0	1	0	0	94	0	84	0	1	0.0322207	946
1818535	1	2	24	22	1	0.24344	0.00807221	237	25	17	0	0.17186	0.00391689	115	0.59384	0.0196185	576	0.74468	0.25532	0.79762	0.20238	-0.00081	70	24	67	17	0.47678	0.0137602	404
233407	2	3	24	22	1	0.24344	0.00810627	238	23	18	1	0.40539	0.0100136	294	0.91427	0.028406	834	0.74468	0.25532	0.7619	0.2381	-0.00833	70	24	64	20	0.86251	0.0256471	753
935904	1	3	24	22	1	0.24344	0.00814033	239	18	21	3	0.48769	0.0111376	327	0.48071	0.0159741	469	0.74468	0.25532	0.67857	0.32143	0.00137	70	24	57	27	0.40666	0.0119891	352
1057809	1	3	22	24	1	0.13729	0.00435967	128	25	16	1	0.65575	0.0146798	431	0.54661	0.0182221	535	0.7234	0.2766	0.78571	0.21429	0.00141	68	26	66	18	0.38612	0.0117166	344
349008	1	2	24	21	2	0.46728	0.0135218	397	22	14	6	0.15846	0.00340599	100	0.20865	0.00776567	228	0.73404	0.26596	0.69048	0.30952	-0.00726	69	25	58	26	0.61871	0.0174728	513
2362155	2	3	2	26	19	0.09602	0.00333787	98	2	15	25	1	0.021049	618	0.17771	0.00640327	188	0.31915	0.68085	0.22619	0.77381	0.01203	30	64	19	65	0.18201	0.00493869	145
57728	1	3	39	8	0	1	0.0281676	827	36	6	0	1	0.0311989	916	0.7777	0.0248297	729	0.91489	0.08511	0.92857	0.07143	-0.00923	86	8	78	6	0.78691	0.0237057	696
2156059	1	3	44	3	0	1	0.0282016	828	41	1	0	1	0.031233	917	0.6188	0.0205041	602	0.96809	0.03191	0.9881	0.0119	-0.00204	91	3	83	1	0.62314	0.0176771	519
659420	1	2	20	23	4	0.7404	0.0205722	604	19	16	7	0.31441	0.00739101	217	0.43991	0.0143052	420	0.67021	0.32979	0.64286	0.35714	-0.01016	63	31	54	30	0.75281	0.0219346	644
365628	1	2	2	17	28	1	0.0282357	829	2	17	23	1	0.031267	918	0.87239	0.027248	800	0.2234	0.7766	0.25	0.75	-0.00885	21	73	21	63	0.72545	0.02047	601
1130099	1	3	0	5	42	1	0.0282698	830	0	4	38	1	0.0313011	919	1	0.0345708	1015	0.05319	0.94681	0.04762	0.95238	-0.01059	5	89	4	80	1	0.0322548	947
1147449	1	2	11	24	12	1	0.0283038	831	14	18	9	0.53007	0.0122275	359	0.55438	0.0183924	540	0.48936	0.51064	0.56098	0.43902	-0.00178	46	48	46	36	0.36706	0.0114441	336
2228129	1	3	3	10	34	0.10536	0.00354223	104	2	12	28	0.62034	0.0141008	414	0.70858	0.0230586	677	0.17021	0.82979	0.19048	0.80952	-0.01198	16	78	16	68	0.84536	0.0250341	735
1378441	1	4	22	22	3	0.72579	0.0201294	591	8	27	7	0.12042	0.00299728	88	0.01509	0.000613079	18	0.70213	0.29787	0.5119	0.4881	0.06492	66	28	43	41	0.01343	0.000374659	11
218566	1	4	2	23	22	0.28966	0.00899183	264	3	11	27	0.32978	0.00793597	233	0.10786	0.00418937	123	0.28723	0.71277	0.20732	0.79268	0.00585	27	67	17	65	0.29512	0.00892371	262
505976	1	2	25	22	0	0.04801	0.00197548	58	24	17	1	0.65645	0.0148161	435	0.59384	0.0196526	577	0.76596	0.23404	0.77381	0.22619	-0.00863	72	22	65	19	1	0.0322888	948
1541508	1	3	0	0	47	1	0.0283379	832	0	0	42	1	0.0313351	920	1	0.0346049	1016	0	1	0	1	0	0	94	0	84	1	0.0323229	949
580557	1	4	0	0	47	1	0.0283719	833	0	0	42	1	0.0313692	921	1	0.034639	1017	0	1	0	1	0	0	94	0	84	1	0.0323569	950
263541	1	2	1	7	39	0.34409	0.0103202	303	1	7	34	0.37986	0.00926431	272	1	0.0300749	883	0.09574	0.90426	0.10714	0.89286	-0.01236	9	85	9	75	0.80918	0.0239782	704
2264310	1	2	8	16	23	0.10742	0.00367847	108	7	19	16	0.75107	0.0182221	535	0.52181	0.0173025	508	0.34043	0.65957	0.39286	0.60714	-0.00726	32	62	33	51	0.53356	0.015361	451
868686	1	2	4	13	30	0.20016	0.00640327	188	1	17	24	0.65645	0.0148501	436	0.25729	0.00929837	273	0.2234	0.7766	0.22619	0.77381	-0.01188	21	73	19	65	1	0.032391	951
644899	1	4	0	0	47	1	0.028406	834	0	0	42	1	0.0314033	922	1	0.034673	1018	0	1	0	1	0	0	94	0	84	1	0.0324251	952
835759	1	2	2	27	18	0.05498	0.00211172	62	5	25	12	0.21108	0.00510899	150	0.32709	0.0111376	327	0.32979	0.67021	0.41667	0.58333	0.00768	31	63	35	49	0.27703	0.00820845	241
2093566	2	3	20	19	8	0.35914	0.0112738	331	12	18	12	0.36464	0.00909401	267	0.29043	0.0104564	307	0.62766	0.37234	0.5	0.5	0.01995	59	35	42	42	0.09699	0.0025545	75
226698	1	2	47	0	0	1	0.0284401	835	42	0	0	1	0.0314373	923	1	0.0347071	1019	1	0	1	0	0	94	0	84	0	1	0.0324591	953
785401	1	2	19	23	5	0.75435	0.021049	618	19	16	7	0.31441	0.00742507	218	0.51643	0.0172003	505	0.64894	0.35106	0.64286	0.35714	-0.01193	61	33	54	30	1	0.0324932	954
181945	1	2	9	18	20	0.21932	0.00698229	205	3	18	21	1	0.0222071	652	0.27611	0.00991144	291	0.38298	0.61702	0.28571	0.71429	0.00869	36	58	24	60	0.20455	0.00558583	164
167985	1	2	13	25	9	0.77138	0.0227861	669	13	21	8	1	0.0268392	788	0.95922	0.0295981	869	0.54255	0.45745	0.55952	0.44048	-0.01043	51	43	47	37	0.88044	0.0276567	812
318158	1	2	2	20	25	0.70089	0.0194482	571	1	17	23	0.65727	0.0150204	441	1	0.0304155	893	0.25532	0.74468	0.23171	0.76829	-0.00853	24	70	19	63	0.7291	0.0207084	608
393402	1	2	29	17	1	0.66095	0.0184264	541	19	23	0	0.01904	0.000851499	25	0.11103	0.00432561	127	0.79787	0.20213	0.72619	0.27381	0.00569	75	19	61	23	0.29161	0.00878747	258
1771813	1	2	6	27	14	0.36501	0.0114782	337	11	17	14	0.22753	0.00538147	158	0.17045	0.00619891	182	0.41489	0.58511	0.46429	0.53571	-0.00646	39	55	39	45	0.54689	0.0159741	469
320177	1	2	0	0	47	1	0.0284741	836	0	0	42	1	0.0314714	924	1	0.0347411	1020	0	1	0	1	0	0	94	0	84	1	0.0325272	955
1995760	1	2	47	0	0	1	0.0285082	837	42	0	0	1	0.0315054	925	1	0.0347752	1021	1	0	1	0	0	94	0	84	0	1	0.0325613	956
1958115	1	2	41	6	0	1	0.0285422	838	36	5	1	0.23759	0.00592643	174	0.86853	0.0270777	795	0.93617	0.06383	0.91667	0.08333	-0.00968	88	6	77	7	0.77462	0.0235354	691
1611970	1	2	23	19	5	0.73608	0.0202997	596	16	21	5	0.74921	0.0180177	529	0.59775	0.0197548	580	0.69149	0.30851	0.63095	0.36905	-0.00316	65	29	53	31	0.42949	0.0124659	366
875308	1	2	0	0	47	1	0.0285763	839	0	0	42	1	0.0315395	926	1	0.0348093	1022	0	1	0	1	0	0	94	0	84	1	0.0325954	957
814851	1	3	7	21	19	0.76008	0.0216621	636	5	15	22	0.45668	0.0108651	319	0.51591	0.0171662	504	0.37234	0.62766	0.29762	0.70238	1e-05	35	59	25	59	0.3416	0.0105245	309
929950	1	2	17	22	8	1	0.0286104	840	14	22	6	0.75107	0.018767	551	0.87972	0.0274183	805	0.59574	0.40426	0.59524	0.40476	-0.01123	56	38	50	34	1	0.0326294	958
43801	1	4	7	15	25	0.09133	0.00309946	91	4	18	20	1	0.0209128	614	0.55168	0.0182561	536	0.30851	0.69149	0.30952	0.69048	-0.01305	29	65	26	58	1	0.0326635	959
945215	2	3	4	27	16	0.20938	0.00664169	195	5	23	14	0.5177	0.0116485	342	0.90449	0.0280313	823	0.37234	0.62766	0.39286	0.60714	-0.00844	35	59	33	51	0.87732	0.0269414	791
1138783	1	2	2	19	26	0.70504	0.0197207	579	4	26	12	0.10989	0.00275886	81	0.03679	0.00139646	41	0.24468	0.75532	0.40476	0.59524	0.04844	23	71	34	50	0.02506	0.000613079	18
616178	1	2	47	0	0	1	0.0286444	841	42	0	0	1	0.0315736	927	1	0.0348433	1023	1	0	1	0	0	94	0	84	0	1	0.0326975	960
2004069	1	2	8	21	18	0.75986	0.0213896	628	4	17	21	1	0.0265668	780	0.45075	0.014748	433	0.39362	0.60638	0.29762	0.70238	0.00823	37	57	25	59	0.20866	0.00579019	170
233178	1	2	47	0	0	1	0.0286785	842	42	0	0	1	0.0316076	928	1	0.0348774	1024	1	0	1	0	0	94	0	84	0	1	0.0327316	961
102904	1	2	47	0	0	1	0.0287125	843	42	0	0	1	0.0316417	929	1	0.0349114	1025	1	0	1	0	0	94	0	84	0	1	0.0327657	962
2033673	1	3	9	26	12	0.56369	0.0167234	491	21	15	6	0.28779	0.00647139	190	0.00919	0.000374659	11	0.46809	0.53191	0.67857	0.32143	0.07563	44	50	57	27	0.00627	0.00020436	6
252599	1	4	0	0	47	1	0.0287466	844	0	0	42	1	0.0316757	930	1	0.0349455	1026	0	1	0	1	0	0	94	0	84	1	0.0327997	963
1173434	2	3	0	0	47	1	0.0287807	845	0	2	40	1	0.0317098	931	0.21987	0.00807221	237	0	1	0.02381	0.97619	0.01423	0	94	2	82	0.22129	0.00674387	198
541909	1	3	0	0	47	1	0.0288147	846	0	0	42	1	0.0317439	932	1	0.0349796	1027	0	1	0	1	0	0	94	0	84	1	0.0328338	964
2253635	2	3	18	19	10	0.24405	0.00817439	240	21	18	3	1	0.0223774	657	0.17817	0.00643733	189	0.58511	0.41489	0.71429	0.28571	0.02389	55	39	60	24	0.08491	0.0022139	65
2055461	1	4	5	23	19	0.75435	0.0210831	619	9	14	19	0.0576	0.00160082	47	0.22725	0.00837875	246	0.35106	0.64894	0.38095	0.61905	-0.01076	33	61	32	52	0.75562	0.0222752	654
2081054	1	3	47	0	0	1	0.0288488	847	42	0	0	1	0.0317779	933	1	0.0350136	1028	1	0	1	0	0	94	0	84	0	1	0.0328678	965
1440630	1	3	47	0	0	1	0.0288828	848	42	0	0	1	0.031812	934	1	0.0350477	1029	1	0	1	0	0	94	0	84	0	1	0.0329019	966
1712245	1	2	0	0	47	1	0.0289169	849	0	0	42	1	0.031846	935	1	0.0350817	1030	0	1	0	1	0	0	94	0	84	1	0.032936	967
1598735	1	2	0	1	46	1	0.028951	850	0	1	41	1	0.0318801	936	1	0.0351158	1031	0.01064	0.98936	0.0119	0.9881	-0.01133	1	93	1	83	1	0.03297	968
23497	1	2	11	31	5	0.03662	0.0015327	45	11	24	7	0.53156	0.0122616	360	0.61696	0.020436	600	0.56383	0.43617	0.54762	0.45238	-0.00809	53	41	46	38	0.88037	0.0276226	811
554924	2	3	1	16	29	1	0.028985	851	1	17	21	0.40355	0.00953678	280	0.74888	0.0242507	712	0.19565	0.80435	0.24359	0.75641	-0.00359	18	74	19	59	0.46245	0.0134877	396
458890	1	2	40	6	1	0.27682	0.00875341	257	28	12	1	1	0.0226499	665	0.10379	0.00395095	116	0.91489	0.08511	0.82927	0.17073	0.02111	86	8	68	14	0.11044	0.00299728	88
2381649	1	2	2	12	33	0.5975	0.0180177	529	0	14	28	0.57185	0.0135218	397	0.47791	0.0158038	464	0.17021	0.82979	0.16667	0.83333	-0.011	16	78	14	70	1	0.0330041	969
2349405	1	3	0	0	47	1	0.0290191	852	0	0	42	1	0.0319142	937	1	0.0351499	1032	0	1	0	1	0	0	94	0	84	1	0.0330381	970
828520	1	2	27	17	2	1	0.0290531	853	30	11	0	1	0.0319482	938	0.20444	0.00739101	217	0.77174	0.22826	0.86585	0.13415	0.01863	71	21	71	11	0.121	0.00326976	96
1310387	1	2	47	0	0	1	0.0290872	854	42	0	0	1	0.0319823	939	1	0.0351839	1033	1	0	1	0	0	94	0	84	0	1	0.0330722	971
1921824	1	2	21	19	7	0.52133	0.0148842	437	23	15	4	0.4614	0.0108992	320	0.57665	0.0188011	552	0.64894	0.35106	0.72619	0.27381	0.00114	61	33	61	23	0.33224	0.0100817	296
2350684	1	2	32	12	3	0.33285	0.00987738	290	27	14	1	1	0.0231267	679	0.60969	0.0203338	597	0.80851	0.19149	0.80952	0.19048	-0.01216	76	18	68	16	1	0.0331063	972
162274	1	2	3	12	32	0.33285	0.00991144	291	1	14	27	1	0.0231608	680	0.60969	0.0203678	598	0.19149	0.80851	0.19048	0.80952	-0.01216	18	76	16	68	1	0.0331403	973
691938	1	2	5	19	23	0.73608	0.0203338	597	5	21	16	0.74921	0.0180518	530	0.59775	0.0197888	581	0.30851	0.69149	0.36905	0.63095	-0.00316	29	65	31	53	0.42949	0.0125	367
526000	1	2	7	18	22	0.33509	0.0100136	294	6	20	16	1	0.0232629	683	0.68093	0.022139	650	0.34043	0.65957	0.38095	0.61905	-0.00875	32	62	32	52	0.63963	0.0183924	540
315187	1	2	46	0	0	1	0.0291213	855	41	0	0	1	0.0320163	940	1	0.035218	1034	1	0	1	0	0	92	0	82	0	1	0.0331744	974
952599	1	2	39	8	0	1	0.0291553	856	37	4	1	0.17406	0.00442779	130	0.2879	0.0103883	305	0.91489	0.08511	0.92857	0.07143	-0.01102	86	8	78	6	0.78691	0.0237398	697
1905976	1	2	46	0	0	1	0.0291894	857	42	0	0	1	0.0320504	941	1	0.035252	1035	1	0	1	0	0	92	0	84	0	1	0.0332084	975
1486648	1	2	4	25	18	0.34587	0.0104905	308	10	21	11	1	0.0234332	688	0.1293	0.00504087	148	0.35106	0.64894	0.4881	0.5119	0.02777	33	61	41	43	0.06951	0.00183924	54
655936	1	2	3	17	27	1	0.0292234	858	2	15	25	1	0.0320845	942	1	0.0352861	1036	0.24468	0.75532	0.22619	0.77381	-0.0106	23	71	19	65	0.86015	0.0255109	749
1792075	1	2	47	0	0	1	0.0292575	859	42	0	0	1	0.0321185	943	1	0.0353202	1037	1	0	1	0	0	94	0	84	0	1	0.0332425	976
1123260	1	2	0	1	46	1	0.0292916	860	0	0	42	1	0.0321526	944	1	0.0353542	1038	0.01064	0.98936	0	1	-0.00121	1	93	0	84	1	0.0332766	977
1282151	1	2	0	0	47	1	0.0293256	861	0	0	42	1	0.0321866	945	1	0.0353883	1039	0	1	0	1	0	0	94	0	84	1	0.0333106	978
1459078	1	3	47	0	0	1	0.0293597	862	42	0	0	1	0.0322207	946	1	0.0354223	1040	1	0	1	0	0	94	0	84	0	1	0.0333447	979
1921551	1	2	2	12	31	0.60518	0.0182221	535	0	17	24	0.16766	0.00381471	112	0.18138	0.00667575	196	0.17778	0.82222	0.20732	0.79268	-0.00803	16	74	17	65	0.69969	0.0199251	585
741678	1	2	46	0	0	1	0.0293937	863	42	0	0	1	0.0322548	947	1	0.0354564	1041	1	0	1	0	0	92	0	84	0	1	0.0333787	980
1505931	1	4	6	10	31	0.00863	0.000442779	13	3	16	23	1	0.0200613	589	0.20562	0.00762943	224	0.23404	0.76596	0.2619	0.7381	-0.01189	22	72	22	62	0.72905	0.0206744	607
1866291	1	2	35	11	1	1	0.0294278	864	32	7	3	0.03907	0.00139646	41	0.44166	0.0144074	423	0.8617	0.1383	0.84524	0.15476	-0.01261	81	13	71	13	0.83298	0.0246935	725
1680976	1	2	4	9	34	0.0271	0.00105586	31	0	12	29	0.57044	0.0133174	391	0.14376	0.00541553	159	0.18085	0.81915	0.14634	0.85366	-0.00884	17	77	12	70	0.68431	0.0195504	574
35841	1	3	47	0	0	1	0.0294619	865	42	0	0	1	0.0322888	948	1	0.0354905	1042	1	0	1	0	0	94	0	84	0	1	0.0334128	981
2345474	1	2	47	0	0	1	0.0294959	866	42	0	0	1	0.0323229	949	1	0.0355245	1043	1	0	1	0	0	94	0	84	0	1	0.0334469	982
1893998	1	3	47	0	0	1	0.02953	867	42	0	0	1	0.0323569	950	1	0.0355586	1044	1	0	1	0	0	94	0	84	0	1	0.0334809	983
1414230	1	2	25	18	4	0.72459	0.0199932	587	17	22	3	0.32014	0.00776567	228	0.42476	0.0138283	406	0.7234	0.2766	0.66667	0.33333	-0.00309	68	26	56	28	0.41991	0.0122275	359
2057817	1	2	0	4	43	1	0.029564	868	1	3	38	0.11825	0.0028951	85	0.84416	0.0267711	786	0.04255	0.95745	0.05952	0.94048	-0.01057	4	90	5	79	0.73685	0.021015	617
600050	1	2	7	22	18	1	0.0295981	869	4	17	21	1	0.032391	951	0.53235	0.0176771	519	0.38298	0.61702	0.29762	0.70238	0.00448	36	58	25	59	0.26928	0.00790191	232
1798266	1	2	0	11	36	1	0.0296322	870	2	10	30	0.29897	0.00657357	193	0.45079	0.0148842	437	0.11702	0.88298	0.16667	0.83333	-0.00146	11	83	14	70	0.3913	0.0117847	346
1460333	2	3	7	15	25	0.09133	0.00313351	92	4	18	20	1	0.0209469	615	0.55168	0.0182902	537	0.30851	0.69149	0.30952	0.69048	-0.01305	29	65	26	58	1	0.033515	984
342909	1	2	2	15	30	1	0.0296662	871	0	18	24	0.16403	0.00378065	111	0.31061	0.0107629	316	0.20213	0.79787	0.21429	0.78571	-0.00962	19	75	18	66	0.85536	0.0252384	741
812974	1	3	0	0	47	1	0.0297003	872	0	0	42	1	0.0324251	952	1	0.0355926	1045	0	1	0	1	0	0	94	0	84	1	0.033549	985
637456	1	3	0	0	47	1	0.0297343	873	0	0	42	1	0.0324591	953	1	0.0356267	1046	0	1	0	1	0	0	94	0	84	1	0.0335831	986
1344915	1	2	47	0	0	1	0.0297684	874	42	0	0	1	0.0324932	954	1	0.0356608	1047	1	0	1	0	0	94	0	84	0	1	0.0336172	987
314893	1	2	21	22	4	0.7442	0.0207766	610	21	19	2	0.69604	0.0155654	457	0.79818	0.0256131	752	0.68085	0.31915	0.72619	0.27381	-0.00537	64	30	61	23	0.51719	0.0145095	426
1949708	1	2	30	14	0	0.57021	0.0173025	508	35	5	0	1	0.0257153	755	0.04024	0.00149864	44	0.84091	0.15909	0.9375	0.0625	0.03558	74	14	75	5	0.05444	0.00146458	43
2119424	2	3	30	17	0	0.31868	0.00953678	280	35	7	0	1	0.0229564	674	0.0552	0.00207766	61	0.81915	0.18085	0.91667	0.08333	0.03087	77	17	77	7	0.07791	0.00211172	62
1094073	1	4	4	26	17	0.2239	0.00732289	215	5	13	24	0.23674	0.00589237	173	0.07449	0.00265668	78	0.3617	0.6383	0.27381	0.72619	0.00644	34	60	23	61	0.26023	0.00769755	226
667181	1	2	9	29	9	0.1515	0.00534741	157	9	23	10	0.75721	0.0191757	563	0.80269	0.0257153	755	0.5	0.5	0.4881	0.5119	-0.0093	47	47	41	43	0.88188	0.0279973	822
573388	1	2	29	13	5	0.10815	0.00381471	112	28	12	2	0.62034	0.0141689	416	0.63055	0.0208106	611	0.75532	0.24468	0.80952	0.19048	-0.00489	71	23	68	16	0.46851	0.0135559	398
2282954	1	2	12	20	15	0.3796	0.0120913	355	8	26	8	0.2153	0.00531335	156	0.18087	0.00660763	194	0.46809	0.53191	0.5	0.5	-0.00906	44	50	42	42	0.764	0.023297	684
2088084	1	2	8	26	13	0.55765	0.0162466	477	7	22	13	0.75996	0.0193801	569	0.95765	0.0294619	865	0.44681	0.55319	0.42857	0.57143	-0.00974	42	52	36	48	0.88	0.0273842	804
611623	1	2	0	0	47	1	0.0298025	875	0	0	42	1	0.0325272	955	1	0.0356948	1048	0	1	0	1	0	0	94	0	84	1	0.0336512	988
81749	1	3	8	29	10	0.1497	0.00521117	153	15	22	5	0.74258	0.0173365	509	0.11452	0.00439373	129	0.47872	0.52128	0.61905	0.38095	0.02983	45	49	52	32	0.0711	0.00194142	57
1308614	2	3	14	14	19	0.0076	0.00030654	9	6	23	13	0.53325	0.0125681	369	0.04608	0.001703	50	0.44681	0.55319	0.41667	0.58333	-0.01141	42	52	35	49	0.76225	0.0228202	670
511848	1	2	38	8	1	0.41354	0.0128747	378	34	8	0	1	0.0242847	713	1	0.0309264	908	0.89362	0.10638	0.90476	0.09524	-0.01096	84	10	76	8	1	0.0336853	989
604273	1	2	11	26	10	0.56697	0.0169619	498	7	24	11	0.53156	0.0125341	368	0.68172	0.0222071	652	0.51064	0.48936	0.45238	0.54762	-0.00321	48	46	38	46	0.45619	0.0133515	392
1240404	1	4	1	23	23	0.13738	0.00446185	131	1	21	20	0.13845	0.00330381	97	1	0.0298706	877	0.26596	0.73404	0.27381	0.72619	-0.00843	25	69	23	61	1	0.0337193	990
821841	1	3	0	9	38	1	0.0298365	876	0	7	35	1	0.0325613	956	0.78972	0.0252384	741	0.09574	0.90426	0.08333	0.91667	-0.00944	9	85	7	77	0.79975	0.0239101	702
1744767	1	2	0	11	36	1	0.0298706	877	0	11	31	1	0.0325954	957	0.80907	0.0262602	771	0.11702	0.88298	0.13095	0.86905	-0.00899	11	83	11	73	0.82242	0.0243188	714
2115263	1	2	22	21	4	1	0.0299046	878	16	20	6	1	0.0326294	958	0.59756	0.0197207	579	0.69149	0.30851	0.61905	0.38095	0.00051	65	29	52	32	0.34453	0.0105926	311
303039	1	2	47	0	0	1	0.0299387	879	42	0	0	1	0.0326635	959	1	0.0357289	1049	1	0	1	0	0	94	0	84	0	1	0.0337534	991
690373	1	2	24	18	5	0.50738	0.0145436	427	20	17	5	0.72382	0.016451	483	0.95468	0.0291553	856	0.70213	0.29787	0.67857	0.32143	-0.01112	66	28	57	27	0.74795	0.0215259	632
2190301	1	2	7	23	17	1	0.0299728	880	6	19	17	1	0.0326975	960	0.95723	0.0292234	858	0.39362	0.60638	0.36905	0.63095	-0.01024	37	57	31	53	0.75937	0.0225477	662
644296	1	4	7	23	17	1	0.0300068	881	6	19	17	1	0.0327316	961	0.95723	0.0292575	859	0.39362	0.60638	0.36905	0.63095	-0.01024	37	57	31	53	0.75937	0.0225817	663
1944473	1	2	11	23	13	1	0.0300409	882	6	26	10	0.20966	0.00507493	149	0.44405	0.0146117	429	0.47872	0.52128	0.45238	0.54762	-0.00889	45	49	38	46	0.76469	0.0234673	689
1485142	1	2	19	19	9	0.35839	0.0108992	320	11	21	10	1	0.0237057	696	0.36074	0.0120913	355	0.60638	0.39362	0.5119	0.4881	0.00575	57	37	43	41	0.22802	0.00701635	206
1494388	1	2	35	10	1	0.56073	0.0165872	487	25	12	5	0.10831	0.00265668	78	0.11658	0.00459809	135	0.86957	0.13043	0.7381	0.2619	0.041	80	12	62	22	0.03523	0.000987738	29
2196155	1	3	36	10	1	0.55183	0.0159741	469	25	12	5	0.10831	0.00262262	77	0.10845	0.00422343	124	0.87234	0.12766	0.7381	0.2619	0.04386	82	12	62	22	0.03466	0.000851499	25
644500	2	3	46	0	0	1	0.0300749	883	42	0	0	1	0.0327657	962	1	0.0357629	1050	1	0	1	0	0	92	0	84	0	1	0.0337875	992
729118	2	3	10	29	8	0.1497	0.00524523	154	6	33	3	0.00044	6.81199e-05	2	0.2276	0.00841281	247	0.52128	0.47872	0.53571	0.46429	-0.00652	49	45	45	39	0.88122	0.0279292	820
843997	1	2	10	29	8	0.1497	0.00527929	155	6	32	3	0.00047	0.00010218	3	0.22597	0.00831063	244	0.52128	0.47872	0.53659	0.46341	-0.00664	49	45	44	38	0.88035	0.0275545	809
968796	1	2	9	27	11	0.38857	0.0122956	361	6	31	5	0.00468	0.000340599	10	0.24606	0.00902589	265	0.47872	0.52128	0.5119	0.4881	-0.0058	45	49	43	41	0.76406	0.0234332	688
275494	1	2	8	29	10	0.1497	0.00531335	156	4	32	6	0.00155	0.0001703	5	0.35884	0.0120232	353	0.47872	0.52128	0.47619	0.52381	-0.00721	45	49	40	44	1	0.0338215	993
1198380	1	2	20	18	9	0.21932	0.00701635	206	15	22	5	0.74258	0.0174387	512	0.41178	0.0134537	395	0.61702	0.38298	0.61905	0.38095	-0.01208	58	36	52	32	1	0.0338556	994
1028094	1	2	11	20	16	0.37901	0.011955	351	9	22	11	1	0.0239782	704	0.65056	0.0214237	629	0.44681	0.55319	0.47619	0.52381	-0.01034	42	52	40	44	0.76374	0.0231948	681
1029047	1	2	8	28	11	0.24728	0.00841281	247	8	22	12	1	0.0224455	659	0.80463	0.0259537	762	0.46809	0.53191	0.45238	0.54762	-0.00952	44	50	38	46	0.88084	0.027861	818
2086698	1	2	6	22	19	1	0.030109	884	0	27	15	0.00302	0.00027248	8	0.03308	0.00122616	36	0.3617	0.6383	0.32143	0.67857	-0.00532	34	60	27	57	0.63614	0.0182221	535
2205025	1	2	8	21	18	0.75986	0.0214237	629	0	27	14	0.00149	0.00013624	4	0.00893	0.000340599	10	0.39362	0.60638	0.32927	0.67073	-0.00054	37	57	27	55	0.43321	0.0125681	369
2148778	1	2	4	24	19	0.5175	0.014748	433	6	20	16	1	0.0249319	732	0.71835	0.0233311	685	0.34043	0.65957	0.38095	0.61905	-0.00706	32	62	32	52	0.63963	0.0184264	541
323389	1	2	47	0	0	1	0.0301431	885	42	0	0	1	0.0327997	963	1	0.035797	1051	1	0	1	0	0	94	0	84	0	1	0.0338896	995
569092	1	2	10	19	18	0.24405	0.00820845	241	6	22	14	0.75107	0.0182902	537	0.49807	0.0165872	487	0.41489	0.58511	0.40476	0.59524	-0.01187	39	55	34	50	1	0.0339237	996
235068	1	2	10	19	18	0.24405	0.00824251	242	6	22	14	0.75107	0.0183243	538	0.49807	0.0166213	488	0.41489	0.58511	0.40476	0.59524	-0.01187	39	55	34	50	1	0.0339578	997
1449303	1	2	16	26	4	0.21302	0.00677793	199	16	15	8	0.31238	0.00718665	211	0.16153	0.00589237	173	0.63043	0.36957	0.60256	0.39744	-0.0102	58	34	47	31	0.75277	0.0218324	641
1987499	1	2	18	18	11	0.14286	0.00497275	146	8	20	14	1	0.0215599	633	0.13908	0.00527929	155	0.57447	0.42553	0.42857	0.57143	0.02923	54	40	36	48	0.07128	0.00200954	59
1294347	1	2	25	20	2	0.70089	0.0194823	572	23	18	1	0.40539	0.0101158	297	1	0.0301771	886	0.74468	0.25532	0.7619	0.2381	-0.00902	70	24	64	20	0.86251	0.0256812	754
1045832	1	3	6	26	15	0.37898	0.0117847	346	4	26	11	0.10432	0.00252044	74	0.77648	0.0247616	727	0.40426	0.59574	0.41463	0.58537	-0.00886	38	56	34	48	1	0.0339918	998
2314688	1	2	15	25	7	0.76307	0.0219346	644	9	29	4	0.01446	0.000715259	21	0.32164	0.0110354	324	0.58511	0.41489	0.55952	0.44048	-0.00741	55	39	47	37	0.76297	0.0229564	674
1385127	1	2	0	0	47	1	0.0301771	886	0	0	42	1	0.0328338	964	1	0.0358311	1052	0	1	0	1	0	0	94	0	84	1	0.0340259	999
721649	1	2	0	0	47	1	0.0302112	887	0	0	42	1	0.0328678	965	1	0.0358651	1053	0	1	0	1	0	0	94	0	84	1	0.0340599	1000
1456853	1	2	47	0	0	1	0.0302452	888	41	0	0	1	0.0329019	966	1	0.0358992	1054	1	0	1	0	0	94	0	82	0	1	0.034094	1001
888211	1	2	0	0	47	1	0.0302793	889	0	0	42	1	0.032936	967	1	0.0359332	1055	0	1	0	1	0	0	94	0	84	1	0.0341281	1002
933055	1	4	47	0	0	1	0.0303134	890	42	0	0	1	0.03297	968	1	0.0359673	1056	1	0	1	0	0	94	0	84	0	1	0.0341621	1003
625161	1	2	0	0	47	1	0.0303474	891	0	0	42	1	0.0330041	969	1	0.0360014	1057	0	1	0	1	0	0	94	0	84	1	0.0341962	1004
1273870	1	2	47	0	0	1	0.0303815	892	42	0	0	1	0.0330381	970	1	0.0360354	1058	1	0	1	0	0	94	0	84	0	1	0.0342302	1005
1764052	1	2	34	12	0	1	0.0304155	893	25	15	2	1	0.0330722	971	0.19793	0.00711853	209	0.86957	0.13043	0.77381	0.22619	0.02065	80	12	65	19	0.1145	0.00306539	90
2194973	1	2	34	13	0	0.57369	0.0173365	509	22	16	4	0.70767	0.0161104	473	0.02543	0.000953678	28	0.8617	0.1383	0.71429	0.28571	0.05333	81	13	60	24	0.01709	0.000408719	12
251787	1	2	47	0	0	1	0.0304496	894	42	0	0	1	0.0331063	972	1	0.0360695	1059	1	0	1	0	0	94	0	84	0	1	0.0342643	1006
1165780	1	2	38	9	0	1	0.0304837	895	31	11	0	1	0.0331403	973	0.45645	0.0149523	439	0.90426	0.09574	0.86905	0.13095	-0.00377	85	9	73	11	0.48514	0.0138624	407
512639	1	2	0	13	34	0.57369	0.0173706	510	2	5	35	0.05155	0.00149864	44	0.05888	0.00211172	62	0.1383	0.8617	0.10714	0.89286	-0.00775	13	81	9	75	0.64971	0.0188351	553
685887	1	2	0	15	32	0.57845	0.0175749	516	2	11	29	0.59067	0.0139986	411	0.35682	0.011921	350	0.15957	0.84043	0.17857	0.82143	-0.00973	15	79	15	69	0.8416	0.0249319	732
110962	1	2	3	27	17	0.11305	0.00395095	116	4	21	17	0.73303	0.0169278	497	0.76133	0.0245232	720	0.35106	0.64894	0.34524	0.65476	-0.00929	33	61	29	55	1	0.0342984	1007
967087	1	3	2	32	13	0.00459	0.00027248	8	3	19	20	0.72594	0.0166213	488	0.09544	0.00361035	106	0.38298	0.61702	0.29762	0.70238	0.0079	36	58	25	59	0.26928	0.00793597	233
324007	2	3	9	20	18	0.54306	0.0155313	456	17	20	5	1	0.0252044	740	0.0081	0.00030654	9	0.40426	0.59574	0.64286	0.35714	0.09707	38	56	54	30	0.00167	0.00010218	3
1675100	1	2	19	20	8	0.53991	0.0154292	453	6	22	14	0.75107	0.0185967	546	0.01606	0.000715259	21	0.61702	0.38298	0.40476	0.59524	0.07566	58	36	34	50	0.0067	0.00027248	8
818304	2	3	1	19	27	0.41516	0.0130109	382	2	18	22	0.69719	0.0157698	463	0.80425	0.0258515	759	0.2234	0.7766	0.2619	0.7381	-0.00588	21	73	22	62	0.60083	0.0167234	491
1899777	1	3	1	19	27	0.41516	0.013045	383	2	18	22	0.69719	0.0158038	464	0.80425	0.0258856	760	0.2234	0.7766	0.2619	0.7381	-0.00588	21	73	22	62	0.60083	0.0167575	492
1542373	1	2	12	24	11	1	0.0305177	896	20	12	10	0.01929	0.000919619	27	0.05928	0.00214578	63	0.51064	0.48936	0.61905	0.38095	0.01043	48	46	52	32	0.17383	0.00446185	131
2220647	1	2	29	17	1	0.66095	0.0184605	542	25	15	2	1	0.0259196	761	0.86306	0.0270436	794	0.79787	0.20213	0.77381	0.22619	-0.00896	75	19	65	19	0.71754	0.0202657	595
210956	1	3	0	0	45	1	0.0305518	897	0	1	40	1	0.0331744	974	0.47674	0.0157698	463	0	1	0.0122	0.9878	0.00115	0	90	1	81	0.47674	0.0137262	403
1151007	2	3	0	1	46	1	0.0305858	898	0	2	40	1	0.0332084	975	0.60021	0.019891	584	0.01064	0.98936	0.02381	0.97619	-0.00602	1	93	2	82	0.60271	0.0169278	497
2316551	1	3	17	24	6	0.7595	0.0212534	624	19	18	5	1	0.0264986	778	0.69647	0.0226158	664	0.61702	0.38298	0.66667	0.33333	-0.00582	58	36	56	28	0.53349	0.0152248	447
1269317	1	2	6	26	15	0.37898	0.0118188	347	5	25	11	0.20045	0.00487057	143	0.90811	0.0281676	827	0.40426	0.59574	0.42683	0.57317	-0.00835	38	56	35	47	0.87819	0.0271117	796
1189718	1	2	16	23	8	1	0.0306199	899	8	28	6	0.06112	0.00177112	52	0.20476	0.00742507	218	0.58511	0.41489	0.52381	0.47619	-0.00197	55	39	44	40	0.45165	0.0131131	385
1011124	1	3	47	0	0	1	0.030654	900	42	0	0	1	0.0332425	976	1	0.0361035	1060	1	0	1	0	0	94	0	84	0	1	0.0343324	1008
1650084	1	2	21	19	7	0.52133	0.0149183	438	14	22	6	0.75107	0.0184946	543	0.48264	0.0160082	470	0.64894	0.35106	0.59524	0.40476	-0.00552	61	33	50	34	0.53579	0.0154292	453
585856	2	3	20	20	7	0.54541	0.0156676	460	14	22	6	0.75107	0.0186308	547	0.62251	0.0206403	606	0.6383	0.3617	0.59524	0.40476	-0.00755	60	34	50	34	0.64326	0.0185627	545
1681176	1	4	21	23	3	0.49511	0.014203	417	17	21	4	0.73303	0.0169959	499	0.80777	0.0261921	769	0.69149	0.30851	0.65476	0.34524	-0.00697	65	29	55	29	0.63333	0.0179837	528
1974765	1	2	3	23	21	0.49511	0.0142371	418	4	21	17	0.73303	0.01703	500	0.80777	0.0262262	770	0.30851	0.69149	0.34524	0.65476	-0.00697	29	65	29	55	0.63333	0.0180177	529
177882	1	2	0	0	47	1	0.030688	901	0	0	42	1	0.0332766	977	1	0.0361376	1061	0	1	0	1	0	0	94	0	84	1	0.0343665	1009
279106	1	3	44	3	0	1	0.0307221	902	40	1	0	1	0.0333106	978	0.61987	0.0206063	605	0.96809	0.03191	0.9878	0.0122	-0.00254	91	3	81	1	0.62424	0.0177452	521
537836	1	2	21	18	8	0.34003	0.0101839	299	10	23	9	0.75721	0.0192098	564	0.1261	0.00497275	146	0.6383	0.3617	0.5119	0.4881	0.02063	60	34	43	41	0.0965	0.00252044	74
432744	1	2	47	0	0	1	0.0307561	903	42	0	0	1	0.0333447	979	1	0.0361717	1062	1	0	1	0	0	94	0	84	0	1	0.0344005	1010
2378423	2	3	47	0	0	1	0.0307902	904	42	0	0	1	0.0333787	980	1	0.0362057	1063	1	0	1	0	0	94	0	84	0	1	0.0344346	1011
852694	1	3	47	0	0	1	0.0308243	905	42	0	0	1	0.0334128	981	1	0.0362398	1064	1	0	1	0	0	94	0	84	0	1	0.0344687	1012
200350	1	3	31	14	2	0.66095	0.0184946	543	30	12	0	0.57328	0.0137262	403	0.56881	0.0185967	546	0.80851	0.19149	0.85714	0.14286	-0.0025	76	18	72	12	0.42754	0.0124319	365
1417804	1	4	37	10	0	1	0.0308583	906	32	10	0	1	0.0334469	982	0.80414	0.0258174	758	0.89362	0.10638	0.88095	0.11905	-0.00925	84	10	74	10	0.8162	0.0242166	711
762206	1	2	0	0	47	1	0.0308924	907	0	0	42	1	0.0334809	983	1	0.0362738	1065	0	1	0	1	0	0	94	0	84	1	0.0345027	1013
176931	1	2	2	20	25	0.70089	0.0195163	573	3	9	30	0.09713	0.00248638	73	0.11567	0.00452997	133	0.25532	0.74468	0.17857	0.82143	0.00528	24	70	15	69	0.27643	0.00814033	239
168318	1	2	1	9	37	0.48336	0.0137602	404	0	7	35	1	0.0245232	720	0.88766	0.0277248	814	0.11702	0.88298	0.08333	0.91667	-0.00533	11	83	7	77	0.61961	0.0175409	515
1078711	1	2	37	9	1	0.48336	0.0137943	405	35	7	0	1	0.0245572	721	0.88766	0.0277589	815	0.88298	0.11702	0.91667	0.08333	-0.00533	83	11	77	7	0.61961	0.0175749	516
1170722	1	2	5	27	15	0.22885	0.00739101	217	4	26	12	0.10989	0.0027248	80	0.94971	0.028985	851	0.39362	0.60638	0.40476	0.59524	-0.00848	37	57	34	50	1	0.0345368	1014
1878265	1	3	15	27	5	0.22885	0.00742507	218	12	25	5	0.21108	0.00514305	151	0.95256	0.0290531	853	0.60638	0.39362	0.58333	0.41667	-0.00796	57	37	49	35	0.76219	0.0227861	669
1172913	1	2	0	0	47	1	0.0309264	908	0	0	42	1	0.033515	984	1	0.0363079	1066	0	1	0	1	0	0	94	0	84	1	0.0345708	1015
1674608	1	2	47	0	0	1	0.0309605	909	42	0	0	1	0.033549	985	1	0.036342	1067	1	0	1	0	0	94	0	84	0	1	0.0346049	1016
437212	1	2	26	19	2	0.70504	0.0197548	580	26	13	3	0.40383	0.00963896	283	0.63938	0.0211172	620	0.75532	0.24468	0.77381	0.22619	-0.0106	71	23	65	19	0.86015	0.025545	750
1123637	1	2	4	17	26	0.70764	0.019891	584	1	17	24	0.65645	0.0148842	437	0.53454	0.0177112	520	0.26596	0.73404	0.22619	0.77381	-0.00691	25	69	19	65	0.60328	0.017064	501
992775	1	2	47	0	0	1	0.0309946	910	42	0	0	1	0.0335831	986	1	0.036376	1068	1	0	1	0	0	94	0	84	0	1	0.034639	1017
856066	1	2	19	25	3	0.31841	0.0094346	277	13	20	9	0.76427	0.0197888	581	0.11834	0.00470027	138	0.67021	0.32979	0.54762	0.45238	0.02091	63	31	46	38	0.12313	0.00330381	97
87579	1	2	34	12	1	1	0.0310286	911	35	6	0	1	0.0336172	987	0.29038	0.0104223	306	0.85106	0.14894	0.92683	0.07317	0.01708	80	14	76	6	0.15353	0.00408719	120
492961	1	4	0	0	47	1	0.0310627	912	0	0	42	1	0.0336512	988	1	0.0364101	1069	0	1	0	1	0	0	94	0	84	1	0.034673	1018
1230162	1	2	47	0	0	1	0.0310967	913	42	0	0	1	0.0336853	989	1	0.0364441	1070	1	0	1	0	0	94	0	84	0	1	0.0347071	1019
147393	1	4	0	1	46	1	0.0311308	914	0	1	41	1	0.0337193	990	1	0.0364782	1071	0.01064	0.98936	0.0119	0.9881	-0.01133	1	93	1	83	1	0.0347411	1020
945199	2	3	2	21	24	0.46728	0.0135559	398	2	10	30	0.29897	0.00653951	192	0.11743	0.00466621	137	0.26596	0.73404	0.16667	0.83333	0.01756	25	69	14	70	0.1462	0.00395095	116
408194	1	2	10	22	15	0.76961	0.0221049	649	8	21	13	1	0.026703	784	0.96151	0.0296662	871	0.44681	0.55319	0.44048	0.55952	-0.01169	42	52	37	47	1	0.0347752	1021
1095384	1	2	7	29	11	0.14463	0.00500681	147	8	26	8	0.2153	0.00527929	155	0.79279	0.0254428	747	0.45745	0.54255	0.5	0.5	-0.0051	43	51	42	42	0.65238	0.0190395	559
941614	1	2	0	0	47	1	0.0311649	915	0	0	42	1	0.0337534	991	1	0.0365123	1072	0	1	0	1	0	0	94	0	84	1	0.0348093	1022
1169546	1	2	47	0	0	1	0.0311989	916	42	0	0	1	0.0337875	992	1	0.0365463	1073	1	0	1	0	0	94	0	84	0	1	0.0348433	1023
212721	1	2	35	11	1	1	0.031233	917	32	10	0	1	0.0338215	993	1	0.0365804	1074	0.8617	0.1383	0.88095	0.11905	-0.0093	81	13	74	10	0.82387	0.0243869	716
2293778	1	2	1	9	37	0.48336	0.0138283	406	2	13	27	0.6583	0.0150545	442	0.37614	0.0124659	366	0.11702	0.88298	0.20238	0.79762	0.01528	11	83	17	67	0.1495	0.00405313	119
1586454	1	3	15	22	10	0.76961	0.022139	650	17	16	9	0.20227	0.00490463	144	0.67957	0.0220027	646	0.55319	0.44681	0.59524	0.40476	-0.00933	52	42	50	34	0.64931	0.018733	550
1099297	1	4	47	0	0	1	0.031267	918	42	0	0	1	0.0338556	994	1	0.0366144	1075	1	0	1	0	0	94	0	84	0	1	0.0348774	1024
611890	1	2	40	6	1	0.27682	0.00878747	258	37	3	2	0.01522	0.000749319	22	0.5396	0.0180858	531	0.91489	0.08511	0.91667	0.08333	-0.01549	86	8	77	7	1	0.0349114	1025
686600	1	2	0	13	34	0.57369	0.0174046	511	1	11	30	1	0.0257493	756	0.80591	0.0260899	766	0.1383	0.8617	0.15476	0.84524	-0.00949	13	81	13	71	0.83298	0.0247275	726
794306	1	4	5	26	16	0.35716	0.0107289	315	4	19	19	1	0.0235695	692	0.58192	0.0190736	560	0.38298	0.61702	0.32143	0.67857	-0.00193	36	58	27	57	0.43433	0.0126022	370
3735	1	2	0	0	47	1	0.0313011	919	0	0	42	1	0.0338896	995	1	0.0366485	1076	0	1	0	1	0	0	94	0	84	1	0.0349455	1026
2398688	1	4	2	9	36	0.1911	0.00599455	176	0	17	25	0.17186	0.00388283	114	0.03332	0.00126022	37	0.1383	0.8617	0.20238	0.79762	0.00375	13	81	17	67	0.31685	0.00974114	286
1959977	1	2	14	18	15	0.14271	0.00487057	143	13	22	7	0.75996	0.019312	567	0.23344	0.00861717	253	0.48936	0.51064	0.57143	0.42857	0.001	46	48	48	36	0.29531	0.00895777	263
882464	1	2	30	14	3	0.4039	0.0125	367	21	20	1	0.23481	0.00579019	170	0.21167	0.00783379	230	0.78723	0.21277	0.7381	0.2619	-0.00406	74	20	62	22	0.48229	0.0137943	405
265786	2	3	3	19	25	1	0.0313351	920	4	18	20	1	0.0339237	996	0.85194	0.0268392	788	0.26596	0.73404	0.30952	0.69048	-0.00663	25	69	26	58	0.61871	0.0175068	514
1744755	2	3	1	9	37	0.48336	0.0138624	407	0	13	29	0.56574	0.0131131	385	0.22584	0.00827657	243	0.11702	0.88298	0.15476	0.84524	-0.00465	11	83	13	71	0.51414	0.0144414	424
2241428	1	4	35	11	1	1	0.0313692	921	32	10	0	1	0.0339578	997	1	0.0366826	1077	0.8617	0.1383	0.88095	0.11905	-0.0093	81	13	74	10	0.82387	0.024421	717
737546	1	2	0	0	47	1	0.0314033	922	0	0	42	1	0.0339918	998	1	0.0367166	1078	0	1	0	1	0	0	94	0	84	1	0.0349796	1027
1764999	1	2	8	26	13	0.55765	0.0162807	478	5	27	10	0.06883	0.00214578	63	0.68936	0.0224455	659	0.44681	0.55319	0.44048	0.55952	-0.00907	42	52	37	47	1	0.0350136	1028
1834021	1	2	9	22	16	0.77025	0.0226839	666	9	23	9	0.5415	0.0127725	375	0.51538	0.0171322	503	0.42553	0.57447	0.5	0.5	-5e-05	40	54	41	41	0.36436	0.0112738	331
41752	1	2	0	7	40	1	0.0314373	923	0	9	33	1	0.0340259	999	0.58144	0.0190054	558	0.07447	0.92553	0.10714	0.89286	-0.00378	7	87	9	75	0.60095	0.0168256	494
2252023	1	2	17	21	9	0.5609	0.0166213	488	8	27	7	0.12042	0.00296322	87	0.15354	0.00579019	170	0.58511	0.41489	0.5119	0.4881	0.00045	55	39	43	41	0.36662	0.0114101	335
563463	1	2	5	24	18	0.75106	0.0209469	615	5	22	15	0.74258	0.0176431	518	1	0.030654	900	0.3617	0.6383	0.38095	0.61905	-0.00948	34	60	32	52	0.87668	0.0268052	787
35365	1	2	46	0	0	1	0.0314714	924	42	0	0	1	0.0340599	1000	1	0.0367507	1079	1	0	1	0	0	92	0	84	0	1	0.0350477	1029
581009	1	3	0	2	45	1	0.0315054	925	0	0	42	1	0.034094	1001	0.49591	0.016485	484	0.02128	0.97872	0	1	0.00912	2	92	0	84	0.49876	0.0141008	414
1193814	1	2	16	23	8	1	0.0315395	926	8	28	6	0.06112	0.00180518	53	0.20476	0.00745913	219	0.58511	0.41489	0.52381	0.47619	-0.00197	55	39	44	40	0.45165	0.0131471	386
2346233	2	3	47	0	0	1	0.0315736	927	42	0	0	1	0.0341281	1002	1	0.0367847	1080	1	0	1	0	0	94	0	84	0	1	0.0350817	1030
1400542	1	2	2	19	26	0.70504	0.0197888	581	1	20	21	0.23481	0.00582425	171	0.80501	0.0259877	763	0.24468	0.75532	0.2619	0.7381	-0.00889	23	71	22	62	0.86341	0.0257493	756
437526	1	2	30	14	3	0.4039	0.0125341	368	32	8	2	0.17242	0.00412125	121	0.46875	0.015327	450	0.78723	0.21277	0.85714	0.14286	0.00334	74	20	72	12	0.24651	0.00735695	216
1063925	1	2	1	18	28	0.66095	0.0185286	544	3	7	32	0.03907	0.0013624	40	0.04917	0.00183924	54	0.21277	0.78723	0.15476	0.84524	-0.00107	20	74	13	71	0.3411	0.0104223	306
545580	2	3	16	24	7	0.76986	0.0222411	653	13	24	5	0.34001	0.00810627	238	0.87221	0.0271798	798	0.59574	0.40426	0.59524	0.40476	-0.01015	56	38	50	34	1	0.0351158	1031
698555	1	2	13	22	12	0.77023	0.0226158	664	9	20	13	0.76427	0.0198569	583	0.79246	0.0253406	744	0.51064	0.48936	0.45238	0.54762	-0.00527	48	46	38	46	0.45619	0.0133856	393
270432	1	2	35	12	0	1	0.0316076	928	33	9	0	1	0.0341621	1003	0.80329	0.0257493	756	0.87234	0.12766	0.89286	0.10714	-0.00793	82	12	75	9	0.81678	0.0242847	713
288220	1	4	8	25	14	0.76742	0.0220368	647	5	26	11	0.12402	0.00316757	93	0.72684	0.0235695	692	0.43617	0.56383	0.42857	0.57143	-0.00948	41	53	36	48	1	0.0351499	1032
1642772	1	2	1	11	35	1	0.0316417	929	0	7	35	1	0.0341962	1004	0.51416	0.0170981	502	0.1383	0.8617	0.08333	0.91667	0.00392	13	81	7	77	0.34227	0.0105586	310
448122	1	2	10	30	7	0.08166	0.00299728	88	10	25	7	0.34988	0.00844687	248	0.91134	0.0283379	832	0.53191	0.46809	0.53571	0.46429	-0.00872	50	44	45	39	1	0.0351839	1033
1790956	1	2	4	16	27	0.4553	0.0132153	388	1	18	23	0.40539	0.0100817	296	0.44516	0.0146458	430	0.25532	0.74468	0.2381	0.7619	-0.01042	24	70	20	64	0.86251	0.0257153	755
1382230	1	2	47	0	0	1	0.0316757	930	42	0	0	1	0.0342302	1005	1	0.0368188	1081	1	0	1	0	0	94	0	84	0	1	0.035218	1034
16333	1	2	24	18	5	0.50738	0.0145777	428	29	7	6	0.00178	0.00023842	7	0.07164	0.0025545	75	0.70213	0.29787	0.77381	0.22619	-0.00135	66	28	65	19	0.3099	0.00957084	281
2054319	1	2	10	26	11	0.56697	0.0169959	499	14	20	8	1	0.025545	750	0.44168	0.0144414	424	0.48936	0.51064	0.57143	0.42857	0.00255	46	48	48	36	0.29531	0.00899183	264
1350769	2	3	9	25	13	0.77138	0.0228202	670	15	19	8	0.75107	0.0186989	549	0.20235	0.00732289	215	0.45745	0.54255	0.58333	0.41667	0.02013	43	51	49	35	0.10079	0.00265668	78
2051567	1	2	24	16	7	0.17621	0.00565395	166	21	18	3	1	0.0216621	636	0.46752	0.0151567	445	0.68085	0.31915	0.71429	0.28571	-0.00995	64	30	60	24	0.74417	0.0213896	628
1240766	1	2	13	23	11	1	0.0317098	931	9	26	7	0.21375	0.00524523	154	0.52782	0.0175409	515	0.52128	0.47872	0.52381	0.47619	-0.01033	49	45	44	40	1	0.035252	1035
1996922	1	2	0	0	47	1	0.0317439	932	0	0	42	1	0.0342643	1006	1	0.0368529	1082	0	1	0	1	0	0	94	0	84	1	0.0352861	1036
1323327	1	2	0	0	47	1	0.0317779	933	0	3	39	1	0.0342984	1007	0.10109	0.00381471	112	0	1	0.03571	0.96429	0.02708	0	94	3	81	0.1031	0.00282697	83
79153	1	3	34	10	3	0.10536	0.00357629	105	28	12	2	0.62034	0.0141349	415	0.70858	0.0230926	678	0.82979	0.17021	0.80952	0.19048	-0.01198	78	16	68	16	0.84536	0.0250681	736
2192119	1	2	36	10	1	0.55183	0.0160082	470	36	6	0	1	0.0254087	746	0.49438	0.016451	483	0.87234	0.12766	0.92857	0.07143	0.00588	82	12	78	6	0.31943	0.00980926	288
2290402	1	2	0	0	47	1	0.031812	934	0	0	42	1	0.0343324	1008	1	0.0368869	1083	0	1	0	1	0	0	94	0	84	1	0.0353202	1037
1501332	1	4	19	15	13	0.01807	0.000715259	21	8	19	15	0.75107	0.0180858	531	0.09624	0.00364441	107	0.56383	0.43617	0.41667	0.58333	0.02894	53	41	35	49	0.05297	0.00139646	41
1748170	1	4	47	0	0	1	0.031846	935	42	0	0	1	0.0343665	1009	1	0.036921	1084	1	0	1	0	0	94	0	84	0	1	0.0353542	1038
2121112	1	3	43	4	0	1	0.0318801	936	38	4	0	1	0.0344005	1010	1	0.036955	1085	0.95745	0.04255	0.95238	0.04762	-0.01068	90	4	80	4	1	0.0353883	1039
1152395	1	2	47	0	0	1	0.0319142	937	42	0	0	1	0.0344346	1011	1	0.0369891	1086	1	0	1	0	0	94	0	84	0	1	0.0354223	1040
1084048	1	2	0	0	47	1	0.0319482	938	0	0	42	1	0.0344687	1012	1	0.0370232	1087	0	1	0	1	0	0	94	0	84	1	0.0354564	1041
1135447	1	2	14	23	10	1	0.0319823	939	11	26	4	0.10432	0.0025545	75	0.28489	0.0102861	302	0.54255	0.45745	0.58537	0.41463	-0.00637	51	43	48	34	0.64813	0.0186989	549
1094279	1	2	0	0	47	1	0.0320163	940	0	0	42	1	0.0345027	1013	1	0.0370572	1088	0	1	0	1	0	0	94	0	84	1	0.0354905	1042
459696	1	2	30	17	0	0.31868	0.00957084	281	36	6	0	1	0.0229905	675	0.02814	0.0010218	30	0.81915	0.18085	0.92857	0.07143	0.04286	77	17	78	6	0.04257	0.00112398	33
381719	1	2	8	22	15	1	0.0320504	941	6	22	14	0.75107	0.0188011	552	0.95728	0.0292916	860	0.42222	0.57778	0.40476	0.59524	-0.01064	38	52	34	50	0.87801	0.0270436	794
946474	1	2	0	0	47	1	0.0320845	942	0	0	42	1	0.0345368	1014	1	0.0370913	1089	0	1	0	1	0	0	94	0	84	1	0.0355245	1043
98212	1	2	0	0	47	1	0.0321185	943	0	0	42	1	0.0345708	1015	1	0.0371253	1090	0	1	0	1	0	0	94	0	84	1	0.0355586	1044
1985746	1	2	2	22	23	0.46294	0.0133515	392	3	17	22	1	0.024421	717	0.73826	0.0239782	704	0.2766	0.7234	0.27381	0.72619	-0.01038	26	68	23	61	1	0.0355926	1045
2270811	1	2	17	28	2	0.04823	0.0020436	60	0	20	22	0.0825	0.00228202	67	0	3.40599e-05	1	0.65957	0.34043	0.2381	0.7619	0.29769	62	32	20	64	0	3.40599e-05	1
380952	2	3	2	8	37	0.141	0.00449591	132	0	4	38	1	0.0214237	629	0.27904	0.0101158	297	0.12766	0.87234	0.04762	0.95238	0.02555	12	82	4	80	0.07103	0.00190736	56
1455147	1	2	3	14	30	0.4039	0.0125681	369	6	12	24	0.05994	0.00173706	51	0.48292	0.0160422	471	0.21277	0.78723	0.28571	0.71429	0.00045	20	74	24	60	0.29828	0.00912806	268
1647039	1	2	47	0	0	1	0.0321526	944	42	0	0	1	0.0346049	1016	1	0.0371594	1091	1	0	1	0	0	94	0	84	0	1	0.0356267	1046
2203877	1	2	47	0	0	1	0.0321866	945	42	0	0	1	0.034639	1017	1	0.0371935	1092	1	0	1	0	0	94	0	84	0	1	0.0356608	1047
29252	2	3	19	19	9	0.35839	0.0109332	321	25	14	3	0.66966	0.0151907	446	0.13131	0.00514305	151	0.60638	0.39362	0.7619	0.2381	0.04179	57	37	64	20	0.03607	0.0010218	30
2385438	1	2	0	0	47	1	0.0322207	946	0	0	42	1	0.034673	1018	1	0.0372275	1093	0	1	0	1	0	0	94	0	84	1	0.0356948	1048
1346568	1	4	47	0	0	1	0.0322548	947	42	0	0	1	0.0347071	1019	1	0.0372616	1094	1	0	1	0	0	94	0	84	0	1	0.0357289	1049
2179242	1	2	12	25	10	0.77407	0.0230245	676	6	25	11	0.22769	0.00561989	165	0.44179	0.0144755	425	0.52128	0.47872	0.44048	0.55952	0.00311	49	45	37	47	0.29673	0.00902589	265
359991	1	3	0	0	47	1	0.0322888	948	0	0	42	1	0.0347411	1020	1	0.0372956	1095	0	1	0	1	0	0	94	0	84	1	0.0357629	1050
1621868	1	2	8	16	23	0.10742	0.00371253	109	4	18	20	1	0.0211512	621	0.49045	0.0163147	479	0.34043	0.65957	0.30952	0.69048	-0.01083	32	62	26	58	0.74911	0.0215599	633
376548	1	2	2	22	23	0.46294	0.0133856	393	0	18	23	0.16302	0.00364441	107	0.50113	0.0166894	490	0.2766	0.7234	0.21951	0.78049	-0.00041	26	68	18	64	0.48549	0.0138965	408
600253	1	2	4	20	23	1	0.0323229	949	2	17	22	1	0.0347752	1021	0.79564	0.0254768	748	0.29787	0.70213	0.2561	0.7439	-0.00673	28	66	21	61	0.61401	0.0173025	508
1266159	1	2	6	26	15	0.37898	0.0118529	348	4	21	17	0.73303	0.0169619	498	0.75092	0.0242847	713	0.40426	0.59574	0.34524	0.65476	-0.00258	38	56	29	55	0.44189	0.0128747	378
1646600	1	2	0	0	47	1	0.0323569	950	0	0	42	1	0.0348093	1022	1	0.0373297	1096	0	1	0	1	0	0	94	0	84	1	0.035797	1051
1323076	1	4	45	2	0	1	0.032391	951	40	2	0	1	0.0348433	1023	1	0.0373638	1097	0.97872	0.02128	0.97619	0.02381	-0.01112	92	2	82	2	1	0.0358311	1052
1436486	1	2	32	15	0	0.57845	0.017609	517	27	13	2	0.6583	0.0150886	443	0.48482	0.0160763	472	0.84043	0.15957	0.79762	0.20238	-0.00446	79	15	67	17	0.55825	0.0162807	478
2089057	1	2	0	5	42	1	0.0324251	952	0	3	38	1	0.0348774	1024	0.71898	0.0234332	688	0.05319	0.94681	0.03659	0.96341	-0.0079	5	89	3	79	0.7255	0.0205722	604
1320192	1	2	0	0	47	1	0.0324591	953	0	0	42	1	0.0349114	1025	1	0.0373978	1098	0	1	0	1	0	0	94	0	84	1	0.0358651	1053
1524109	1	2	40	6	1	0.27682	0.00882153	259	39	3	0	1	0.0226839	666	0.49117	0.0163488	480	0.91489	0.08511	0.96429	0.03571	0.00819	86	8	81	3	0.22019	0.00660763	194
1895768	1	2	28	17	2	1	0.0324932	954	26	14	2	1	0.0349455	1026	0.93319	0.0287466	844	0.7766	0.2234	0.78571	0.21429	-0.01108	73	21	66	18	1	0.0358992	1054
1604033	1	3	46	1	0	1	0.0325272	955	42	0	0	1	0.0349796	1027	1	0.0374319	1099	0.98936	0.01064	1	0	-0.00121	93	1	84	0	1	0.0359332	1055
2254310	1	2	46	1	0	1	0.0325613	956	42	0	0	1	0.0350136	1028	1	0.0374659	1100	0.98936	0.01064	1	0	-0.00121	93	1	84	0	1	0.0359673	1056
484855	1	2	21	21	5	1	0.0325954	957	19	19	4	1	0.0350477	1029	1	0.0375	1101	0.67021	0.32979	0.67857	0.32143	-0.0111	63	31	57	27	1	0.0360014	1057
1719694	1	2	47	0	0	1	0.0326294	958	42	0	0	1	0.0350817	1030	1	0.0375341	1102	1	0	1	0	0	94	0	84	0	1	0.0360354	1058
1198790	1	2	46	1	0	1	0.0326635	959	42	0	0	1	0.0351158	1031	1	0.0375681	1103	0.98936	0.01064	1	0	-0.00121	93	1	84	0	1	0.0360695	1059
2370293	1	2	0	1	46	1	0.0326975	960	0	0	42	1	0.0351499	1032	1	0.0376022	1104	0.01064	0.98936	0	1	-0.00121	1	93	0	84	1	0.0361035	1060
80147	1	4	14	27	6	0.36501	0.0115123	338	11	25	6	0.22769	0.00555177	163	0.9549	0.0291894	857	0.58511	0.41489	0.55952	0.44048	-0.00794	55	39	47	37	0.76297	0.0229905	675
1354269	1	2	47	0	0	1	0.0327316	961	42	0	0	1	0.0351839	1033	1	0.0376362	1105	1	0	1	0	0	94	0	84	0	1	0.0361376	1061
486268	1	3	0	0	47	1	0.0327657	962	0	0	42	1	0.035218	1034	1	0.0376703	1106	0	1	0	1	0	0	94	0	84	1	0.0361717	1062
608467	1	2	0	0	47	1	0.0327997	963	0	0	42	1	0.035252	1035	1	0.0377044	1107	0	1	0	1	0	0	94	0	84	1	0.0362057	1063
1628002	1	2	47	0	0	1	0.0328338	964	42	0	0	1	0.0352861	1036	1	0.0377384	1108	1	0	1	0	0	94	0	84	0	1	0.0362398	1064
217251	1	2	0	0	47	1	0.0328678	965	0	0	42	1	0.0353202	1037	1	0.0377725	1109	0	1	0	1	0	0	94	0	84	1	0.0362738	1065
2095583	1	2	0	0	47	1	0.0329019	966	0	0	42	1	0.0353542	1038	1	0.0378065	1110	0	1	0	1	0	0	94	0	84	1	0.0363079	1066
425586	1	2	19	21	7	0.76008	0.0216962	637	12	26	4	0.10989	0.00279292	82	0.26989	0.0096049	282	0.62766	0.37234	0.59524	0.40476	-0.00799	59	35	50	34	0.75812	0.0224796	660
305365	1	3	0	1	46	1	0.032936	967	0	1	41	1	0.0353883	1039	1	0.0378406	1111	0.01064	0.98936	0.0119	0.9881	-0.01133	1	93	1	83	1	0.036342	1067
657430	1	3	1	6	40	0.27682	0.00885559	260	0	10	32	1	0.022718	667	0.26867	0.00957084	281	0.08511	0.91489	0.11905	0.88095	-0.00523	8	86	10	74	0.46822	0.0135218	397
585083	1	2	47	0	0	1	0.03297	968	42	0	0	1	0.0354223	1040	1	0.0378747	1112	1	0	1	0	0	94	0	84	0	1	0.036376	1068
1861113	1	3	18	19	10	0.24405	0.00827657	243	11	23	8	0.75573	0.0190054	558	0.36935	0.0123638	363	0.58511	0.41489	0.53571	0.46429	-0.00698	55	39	45	39	0.54689	0.0160082	470
835062	1	3	15	19	13	0.2413	0.00790191	232	9	27	5	0.05936	0.001703	50	0.05248	0.00197548	58	0.52128	0.47872	0.54878	0.45122	-0.00955	49	45	45	37	0.76299	0.0230245	676
1471674	1	2	0	0	47	1	0.0330041	969	0	0	42	1	0.0354564	1041	1	0.0379087	1113	0	1	0	1	0	0	94	0	84	1	0.0364101	1069
2296802	1	3	0	0	47	1	0.0330381	970	0	0	42	1	0.0354905	1042	1	0.0379428	1114	0	1	0	1	0	0	94	0	84	1	0.0364441	1070
736584	1	2	13	19	15	0.2413	0.00793597	233	6	26	9	0.12053	0.00303134	89	0.09486	0.00357629	105	0.47872	0.52128	0.46341	0.53659	-0.0109	45	49	38	44	0.88035	0.0275886	810
707055	1	2	13	19	15	0.2413	0.00797003	234	5	26	11	0.12402	0.00309946	91	0.08762	0.00320163	94	0.47872	0.52128	0.42857	0.57143	-0.00616	45	49	36	48	0.54803	0.0161104	473
2026096	1	2	32	15	0	0.57845	0.0176431	518	29	13	0	0.56574	0.0131471	386	1	0.0303134	890	0.84043	0.15957	0.84524	0.15476	-0.00929	79	15	71	13	1	0.0364782	1071
1194093	1	2	0	15	32	0.57845	0.0176771	519	0	17	25	0.17186	0.00398501	117	0.50758	0.0168937	496	0.15957	0.84043	0.20238	0.79762	-0.00271	15	79	17	67	0.55825	0.0163147	479
151112	1	2	0	15	32	0.57845	0.0177112	520	0	16	26	0.31186	0.00708447	208	0.65668	0.021594	634	0.15957	0.84043	0.19048	0.80952	-0.00573	15	79	16	68	0.69294	0.0197548	580
463682	1	2	0	0	47	1	0.0330722	971	0	0	42	1	0.0355245	1043	1	0.0379768	1115	0	1	0	1	0	0	94	0	84	1	0.0365123	1072
1989598	1	2	14	29	4	0.06926	0.00252044	74	8	25	9	0.35295	0.00861717	253	0.18052	0.00653951	192	0.60638	0.39362	0.4881	0.5119	0.0194	57	37	41	43	0.13214	0.00364441	107
1312442	1	2	2	20	25	0.70089	0.0195504	574	1	21	20	0.13845	0.00333787	98	0.80546	0.0260218	764	0.25532	0.74468	0.27381	0.72619	-0.0085	24	70	23	61	0.86513	0.0259196	761
169920	1	2	42	5	0	1	0.0331063	972	35	7	0	1	0.0355586	1044	0.53733	0.0178815	525	0.94681	0.05319	0.91667	0.08333	-0.00338	89	5	77	7	0.5525	0.0162125	476
1724899	1	4	0	0	47	1	0.0331403	973	0	0	42	1	0.0355926	1045	1	0.0380109	1116	0	1	0	1	0	0	94	0	84	1	0.0365463	1073
1072266	1	2	2	0	33	0.00065	3.40599e-05	1	1	0	25	0.01961	0.000953678	28	1	0.0297684	874	0.05714	0.94286	0.03846	0.96154	-0.03082	4	66	2	50	1	0.0365804	1074
2305790	1	3	3	11	33	0.14805	0.00504087	148	1	19	22	0.4049	0.00970708	285	0.07221	0.00258856	76	0.18085	0.81915	0.25	0.75	0.00289	17	77	21	63	0.27727	0.00831063	244
238783	1	2	0	0	47	1	0.0331744	974	0	1	41	1	0.0356267	1046	0.47191	0.0155995	458	0	1	0.0119	0.9881	0.00136	0	94	1	83	0.47191	0.013658	401
619378	1	2	24	20	2	0.70052	0.019346	568	29	11	2	0.59067	0.0140668	413	0.23211	0.00858311	252	0.73913	0.26087	0.82143	0.17857	0.00837	68	24	69	15	0.20769	0.00572207	168
1120237	1	2	32	11	4	0.06893	0.00245232	72	27	14	1	1	0.0206744	607	0.36861	0.0123297	362	0.79787	0.20213	0.80952	0.19048	-0.01237	75	19	68	16	1	0.0366144	1075
1386825	1	2	4	11	29	0.0867	0.0030654	90	1	14	26	1	0.0208787	613	0.39363	0.0128747	378	0.21591	0.78409	0.19512	0.80488	-0.01193	19	69	16	66	0.84987	0.0251362	738
2050859	1	2	21	15	11	0.03076	0.0011921	35	17	21	4	0.73303	0.0168937	496	0.12321	0.00483651	142	0.60638	0.39362	0.65476	0.34524	-0.00797	57	37	55	29	0.53685	0.0154632	454
578671	1	2	0	0	47	1	0.0332084	975	0	0	42	1	0.0356608	1047	1	0.038045	1117	0	1	0	1	0	0	94	0	84	1	0.0366485	1076
73016	1	2	18	22	7	1	0.0332425	976	19	19	4	1	0.0356948	1048	0.69525	0.0225136	661	0.61702	0.38298	0.67857	0.32143	-0.00305	58	36	57	27	0.43433	0.0126362	371
861209	1	2	2	19	26	0.70504	0.0198229	582	2	18	22	0.69719	0.015906	467	0.93497	0.0288147	846	0.24468	0.75532	0.2619	0.7381	-0.00958	23	71	22	62	0.86341	0.0257834	757
2272648	1	2	0	0	47	1	0.0332766	977	0	0	42	1	0.0357289	1049	1	0.038079	1118	0	1	0	1	0	0	94	0	84	1	0.0366826	1077
810376	1	2	2	14	31	0.66095	0.0185627	545	2	18	22	0.69719	0.0158719	466	0.4041	0.0132153	388	0.19149	0.80851	0.2619	0.7381	0.00321	18	76	22	62	0.28461	0.00844687	248
2156277	1	2	37	9	1	0.48336	0.0138965	408	27	14	1	1	0.0245913	722	0.20915	0.00779973	229	0.88298	0.11702	0.80952	0.19048	0.00962	83	11	68	16	0.21083	0.00599455	176
1870312	1	2	47	0	0	1	0.0333106	978	42	0	0	1	0.0357629	1050	1	0.0381131	1119	1	0	1	0	0	94	0	84	0	1	0.0367166	1078
220116	1	3	42	5	0	1	0.0333447	979	38	4	0	1	0.035797	1051	1	0.0381471	1120	0.94681	0.05319	0.95238	0.04762	-0.01059	89	5	80	4	1	0.0367507	1079
1467538	1	2	0	5	42	1	0.0333787	980	0	4	38	1	0.0358311	1052	1	0.0381812	1121	0.05319	0.94681	0.04762	0.95238	-0.01059	5	89	4	80	1	0.0367847	1080
1610041	1	2	21	16	10	0.06453	0.00235014	69	19	17	6	0.50419	0.0112738	331	0.64266	0.0211853	622	0.61702	0.38298	0.65476	0.34524	-0.01072	58	36	55	29	0.64192	0.0185286	544
227741	2	3	3	13	31	0.3618	0.011342	333	0	10	32	1	0.0238079	699	0.27682	0.0100477	295	0.20213	0.79787	0.11905	0.88095	0.01329	19	75	10	74	0.15743	0.00418937	123
1521296	1	2	3	13	31	0.3618	0.011376	334	0	10	31	1	0.023842	700	0.29914	0.0106608	313	0.20213	0.79787	0.12195	0.87805	0.01122	19	75	10	72	0.16157	0.00422343	124
131720	1	3	33	13	1	1	0.0334128	981	26	14	2	1	0.0358651	1053	0.66712	0.0218324	641	0.84043	0.15957	0.78571	0.21429	-0.00145	79	15	66	18	0.44016	0.0128406	377
2280905	1	3	0	0	47	1	0.0334469	982	0	0	42	1	0.0358992	1054	1	0.0382153	1122	0	1	0	1	0	0	94	0	84	1	0.0368188	1081
1276836	1	4	5	21	21	1	0.0334809	983	5	23	14	0.5177	0.0118188	347	0.56887	0.0186308	547	0.32979	0.67021	0.39286	0.60714	-0.00194	31	63	33	51	0.43508	0.0126703	372
2018926	1	2	21	21	5	1	0.033515	984	14	23	5	0.5177	0.0118529	348	0.56887	0.0186649	548	0.67021	0.32979	0.60714	0.39286	-0.00194	63	31	51	33	0.43508	0.0127044	373
937109	1	2	4	19	24	1	0.033549	985	5	16	21	0.48089	0.0110014	323	0.90615	0.0281335	826	0.28723	0.71277	0.30952	0.69048	-0.01101	27	67	26	58	0.8697	0.026158	768
669444	1	2	47	0	0	1	0.0335831	986	42	0	0	1	0.0359332	1055	1	0.0382493	1123	1	0	1	0	0	94	0	84	0	1	0.0368529	1082
826538	1	2	0	0	47	1	0.0336172	987	0	0	42	1	0.0359673	1056	1	0.0382834	1124	0	1	0	1	0	0	94	0	84	1	0.0368869	1083
900251	1	2	0	0	47	1	0.0336512	988	0	0	42	1	0.0360014	1057	1	0.0383174	1125	0	1	0	1	0	0	94	0	84	1	0.036921	1084
1851399	1	2	2	17	28	1	0.0336853	989	0	12	30	0.57328	0.0138624	407	0.36642	0.0121935	358	0.2234	0.7766	0.14286	0.85714	0.01099	21	73	12	72	0.1818	0.00487057	143
1153348	1	2	47	0	0	1	0.0337193	990	42	0	0	1	0.0360354	1058	1	0.0383515	1126	1	0	1	0	0	94	0	84	0	1	0.036955	1085
1970091	2	3	27	18	2	1	0.0337534	991	18	20	4	1	0.0360695	1059	0.33418	0.0112057	329	0.76596	0.23404	0.66667	0.33333	0.01364	72	22	56	28	0.18135	0.00476839	140
1524663	1	2	2	16	29	1	0.0337875	992	3	11	28	0.32609	0.00790191	232	0.67508	0.0219687	645	0.21277	0.78723	0.20238	0.79762	-0.01211	20	74	17	67	1	0.0369891	1086
1952211	1	2	0	0	47	1	0.0338215	993	0	0	42	1	0.0361035	1060	1	0.0383856	1127	0	1	0	1	0	0	94	0	84	1	0.0370232	1087
2108636	1	2	0	1	46	1	0.0338556	994	0	3	39	1	0.0361376	1061	0.33988	0.0114441	336	0.01064	0.98936	0.03571	0.96429	0.00319	1	93	3	81	0.34466	0.0106267	312
1996801	1	2	7	24	16	0.76986	0.0222752	654	11	23	8	0.75573	0.0191417	562	0.20648	0.00766349	225	0.40426	0.59574	0.53571	0.46429	0.02388	38	56	45	39	0.09801	0.00262262	77
427949	1	2	47	0	0	1	0.0338896	995	42	0	0	1	0.0361717	1062	1	0.0384196	1128	1	0	1	0	0	94	0	84	0	1	0.0370572	1088
944091	1	2	27	16	4	0.4553	0.0132493	389	28	13	1	1	0.0243529	715	0.46434	0.0151226	444	0.74468	0.25532	0.82143	0.17857	0.00528	70	24	69	15	0.27643	0.00817439	240
1459685	1	3	39	8	0	1	0.0339237	996	39	3	0	1	0.0362057	1063	0.20502	0.00752725	221	0.91489	0.08511	0.96429	0.03571	0.0104	86	8	81	3	0.22019	0.00664169	195
602568	2	3	14	22	11	0.76989	0.0223433	656	11	22	9	1	0.0267711	786	0.88758	0.0276907	813	0.53191	0.46809	0.52381	0.47619	-0.01149	50	44	44	40	1	0.0370913	1089
2406758	1	3	11	22	14	0.76989	0.0223774	657	9	22	10	0.75996	0.0194482	571	0.81861	0.0264986	778	0.46809	0.53191	0.4878	0.5122	-0.01087	44	50	40	42	0.87993	0.0273501	803
2335545	1	3	22	21	4	1	0.0339578	997	18	24	0	0.01805	0.000817439	24	0.14367	0.00538147	158	0.69149	0.30851	0.71429	0.28571	-0.00786	65	29	60	24	0.74614	0.0214237	629
1235852	1	2	27	18	2	1	0.0339918	998	21	19	2	0.69604	0.0155995	458	0.81621	0.0263965	775	0.76596	0.23404	0.72619	0.27381	-0.00613	72	22	61	23	0.6057	0.0172003	505
1070075	1	2	0	0	47	1	0.0340259	999	0	0	42	1	0.0362398	1064	1	0.0384537	1129	0	1	0	1	0	0	94	0	84	1	0.0371253	1090
1868844	1	3	47	0	0	1	0.0340599	1000	42	0	0	1	0.0362738	1065	1	0.0384877	1130	1	0	1	0	0	94	0	84	0	1	0.0371594	1091
3263	1	2	47	0	0	1	0.034094	1001	42	0	0	1	0.0363079	1066	1	0.0385218	1131	1	0	1	0	0	94	0	84	0	1	0.0371935	1092
559605	1	4	14	25	8	0.76742	0.0220708	648	20	17	5	0.72382	0.0165531	486	0.24881	0.00905995	266	0.56383	0.43617	0.67857	0.32143	0.01644	53	41	57	27	0.12506	0.00337193	99
1827564	1	4	0	0	47	1	0.0341281	1002	0	0	42	1	0.036342	1067	1	0.0385559	1132	0	1	0	1	0	0	94	0	84	1	0.0372275	1093
1918313	1	2	0	1	46	1	0.0341621	1003	0	0	42	1	0.036376	1068	1	0.0385899	1133	0.01064	0.98936	0	1	-0.00121	1	93	0	84	1	0.0372616	1094
1295864	1	2	19	19	9	0.35839	0.0109673	322	7	33	2	0.00017	3.40599e-05	1	0.0011	6.81199e-05	2	0.60638	0.39362	0.55952	0.44048	-0.00461	57	37	47	37	0.54571	0.0158379	465
2136270	1	3	2	21	24	0.46728	0.0135899	399	2	15	25	1	0.024455	718	0.71872	0.0233651	686	0.26596	0.73404	0.22619	0.77381	-0.00622	25	69	19	65	0.60328	0.0170981	502
745578	1	2	11	21	15	0.55801	0.0163828	481	4	24	14	0.32312	0.00783379	230	0.20177	0.00718665	211	0.45745	0.54255	0.38095	0.61905	0.00103	43	51	32	52	0.36197	0.0111717	328
1654155	1	2	0	0	47	1	0.0341962	1004	0	0	41	1	0.0364101	1069	1	0.038624	1134	0	1	0	1	0	0	94	0	82	1	0.0372956	1095
386974	1	2	47	0	0	1	0.0342302	1005	42	0	0	1	0.0364441	1070	1	0.038658	1135	1	0	1	0	0	94	0	84	0	1	0.0373297	1096
1310846	1	3	0	3	44	1	0.0342643	1006	0	3	37	1	0.0364782	1071	1	0.0386921	1136	0.03191	0.96809	0.0375	0.9625	-0.01094	3	91	3	77	1	0.0373638	1097
2155058	1	3	1	9	37	0.48336	0.0139305	409	0	4	38	1	0.0246253	723	0.2403	0.00888965	261	0.11702	0.88298	0.04762	0.95238	0.01912	11	83	4	80	0.11166	0.00303134	89
1092922	1	3	14	24	9	1	0.0342984	1007	10	28	4	0.0301	0.00115804	34	0.28569	0.0103202	303	0.55319	0.44681	0.57143	0.42857	-0.00869	52	42	48	36	0.88	0.0274183	805
1649657	1	2	22	22	3	0.72579	0.0201635	592	17	20	5	1	0.0263965	775	0.66598	0.0217643	639	0.70213	0.29787	0.64286	0.35714	-0.00258	66	28	54	30	0.42646	0.0123638	363
230565	1	2	11	24	12	1	0.0343324	1008	7	17	18	0.50558	0.0114782	337	0.23607	0.00871935	256	0.48936	0.51064	0.36905	0.63095	0.01733	46	48	31	53	0.12993	0.00347411	102
941955	1	2	28	19	0	0.1704	0.00558583	164	35	4	2	0.03112	0.0011921	35	0.0012	0.00010218	3	0.79787	0.20213	0.90244	0.09756	0.03034	75	19	74	8	0.06164	0.00163488	48
1216898	1	3	0	0	47	1	0.0343665	1009	0	0	42	1	0.0365123	1072	1	0.0387262	1137	0	1	0	1	0	0	94	0	84	1	0.0373978	1098
642741	2	3	4	19	24	1	0.0344005	1010	1	17	24	0.65645	0.0149183	438	0.50635	0.0168256	494	0.28723	0.71277	0.22619	0.77381	-0.00105	27	67	19	65	0.39389	0.0118529	348
1553865	1	2	47	0	0	1	0.0344346	1011	42	0	0	1	0.0365463	1073	1	0.0387602	1138	1	0	1	0	0	94	0	84	0	1	0.0374319	1099
1674533	1	2	0	0	47	1	0.0344687	1012	0	0	42	1	0.0365804	1074	1	0.0387943	1139	0	1	0	1	0	0	94	0	84	1	0.0374659	1100
103481	1	2	6	27	14	0.36501	0.0115463	339	10	20	12	0.76313	0.0196526	577	0.39725	0.0129428	380	0.41489	0.58511	0.47619	0.52381	-0.00302	39	55	40	44	0.45165	0.0131812	387
636566	1	2	2	11	34	0.31347	0.00929837	273	0	15	27	0.31544	0.00749319	220	0.22635	0.00834469	245	0.15957	0.84043	0.17857	0.82143	-0.00973	15	79	15	69	0.8416	0.0249659	733
1526136	1	3	0	23	24	0.04331	0.00194142	57	0	10	32	1	0.0205041	602	0.01679	0.000783379	23	0.24468	0.75532	0.11905	0.88095	0.04283	23	71	10	74	0.03486	0.000885559	26
1641475	1	3	1	8	38	0.41354	0.0129087	379	0	14	28	0.57185	0.0134537	395	0.08914	0.00326975	96	0.10638	0.89362	0.16667	0.83333	0.00487	10	84	14	70	0.27609	0.00810627	238
346825	1	2	41	6	0	1	0.0345027	1013	35	6	1	0.3069	0.00681199	200	0.75657	0.0243869	716	0.93617	0.06383	0.90476	0.09524	-0.00543	88	6	76	8	0.57895	0.0166213	488
729286	1	2	1	5	40	0.21795	0.00691417	203	0	7	35	1	0.022139	650	0.53904	0.0180518	530	0.07609	0.92391	0.08333	0.91667	-0.01209	7	85	7	77	1	0.0375	1101
1600554	1	2	47	0	0	1	0.0345368	1014	42	0	0	1	0.0366144	1075	1	0.0388283	1140	1	0	1	0	0	94	0	84	0	1	0.0375341	1102
1967476	1	2	3	11	33	0.14805	0.00507493	149	0	15	27	0.31544	0.00745913	219	0.15757	0.00582425	171	0.18085	0.81915	0.17857	0.82143	-0.01162	17	77	15	69	1	0.0375681	1103
1390467	1	2	0	0	47	1	0.0345708	1015	0	0	42	1	0.0366485	1076	1	0.0388624	1141	0	1	0	1	0	0	94	0	84	1	0.0376022	1104
877183	2	3	0	0	47	1	0.0346049	1016	0	0	42	1	0.0366826	1077	1	0.0388965	1142	0	1	0	1	0	0	94	0	84	1	0.0376362	1105
2222473	1	2	36	11	0	1	0.034639	1017	33	8	1	0.45428	0.0107629	316	0.6068	0.0202316	594	0.88298	0.11702	0.88095	0.11905	-0.01121	83	11	74	10	1	0.0376703	1106
1342505	1	2	0	2	45	1	0.034673	1018	0	2	40	1	0.0367166	1078	1	0.0389305	1143	0.02128	0.97872	0.02381	0.97619	-0.01112	2	92	2	82	1	0.0377044	1107
707977	1	3	9	19	19	0.35839	0.0110014	323	12	16	14	0.13009	0.00326975	96	0.59108	0.0194142	570	0.39362	0.60638	0.47619	0.52381	0.00022	37	57	40	44	0.29128	0.00875341	257
2039607	1	2	1	17	29	0.66095	0.0185967	546	1	10	31	1	0.0259537	762	0.48017	0.0159401	468	0.20213	0.79787	0.14286	0.85714	0.00144	19	75	12	72	0.32789	0.00997956	293
1484874	1	2	6	18	23	0.50059	0.0144074	423	5	20	17	1	0.0247956	728	0.66653	0.0217984	640	0.31915	0.68085	0.35714	0.64286	-0.00876	30	64	30	54	0.63555	0.0181199	532
847298	1	2	37	9	1	0.48336	0.0139646	410	26	14	2	1	0.0246594	724	0.25375	0.00916213	269	0.88298	0.11702	0.78571	0.21429	0.02256	83	11	66	18	0.1037	0.00286104	84
1788323	1	2	3	6	38	0.01609	0.000647139	19	4	12	26	0.19812	0.00476839	140	0.12953	0.00507493	149	0.12766	0.87234	0.2381	0.7619	0.02614	12	82	20	64	0.07761	0.00207766	61
210146	1	2	9	19	19	0.35839	0.0110354	324	6	22	14	0.75107	0.0183583	539	0.56454	0.0184946	543	0.39362	0.60638	0.40476	0.59524	-0.01172	37	57	34	50	1	0.0377384	1108
2046800	1	3	4	17	26	0.70764	0.0199251	585	3	8	31	0.06349	0.00190736	56	0.16954	0.00613079	180	0.26596	0.73404	0.16667	0.83333	0.01532	25	69	14	70	0.1462	0.00398501	117
938684	1	3	5	19	23	0.73608	0.0203678	598	8	10	24	0.00821	0.000442779	13	0.21173	0.00786785	231	0.30851	0.69149	0.30952	0.69048	-0.01426	29	65	26	58	1	0.0377725	1109
734561	1	2	7	25	15	0.76307	0.0219687	645	11	25	6	0.22769	0.00558583	164	0.10486	0.00398501	117	0.41489	0.58511	0.55952	0.44048	0.03161	39	55	47	37	0.07122	0.00197548	58
1563331	1	2	1	9	37	0.48336	0.0139986	411	1	13	28	1	0.0246935	725	0.50446	0.0167575	492	0.11702	0.88298	0.17857	0.82143	0.0037	11	83	15	69	0.29064	0.00868529	255
948476	2	3	11	26	10	0.56697	0.01703	500	5	30	7	0.01201	0.000613079	18	0.25049	0.00909401	267	0.51064	0.48936	0.47619	0.52381	-0.00614	48	46	40	44	0.65575	0.0192098	564
2327044	1	2	8	23	16	1	0.0347071	1019	5	20	17	1	0.0367507	1079	0.70841	0.0230245	676	0.41489	0.58511	0.35714	0.64286	-0.00421	39	55	30	54	0.4454	0.0129768	381
2173682	1	2	26	16	5	0.29125	0.00912807	268	18	18	6	0.73788	0.0172343	506	0.52578	0.0174046	511	0.7234	0.2766	0.64286	0.35714	0.00235	68	26	54	30	0.26208	0.00776567	228
339725	2	3	3	26	18	0.19273	0.00602861	177	2	22	18	0.27557	0.00623297	183	0.94141	0.0288828	848	0.34043	0.65957	0.30952	0.69048	-0.0067	32	62	26	58	0.74911	0.021594	634
1539808	1	2	0	0	47	1	0.0347411	1020	0	0	42	1	0.0367847	1080	1	0.0389646	1144	0	1	0	1	0	0	94	0	84	1	0.0378065	1110
1610683	1	2	2	17	28	1	0.0347752	1021	7	18	17	0.52863	0.0121935	358	0.0802	0.00279292	82	0.2234	0.7766	0.38095	0.61905	0.04644	21	73	32	52	0.0323	0.000783379	23
1521210	1	2	6	13	28	0.05814	0.00224796	66	3	13	26	0.40383	0.00957084	281	0.69609	0.0225477	662	0.26596	0.73404	0.22619	0.77381	-0.00969	25	69	19	65	0.60328	0.0171322	503
486916	1	2	9	17	21	0.12572	0.00415531	122	13	16	13	0.12964	0.00320163	94	0.32115	0.0110014	323	0.37234	0.62766	0.5	0.5	0.01891	35	59	42	42	0.09699	0.00258856	76
1403378	1	2	33	11	3	0.14805	0.00510899	150	28	12	2	0.62034	0.0142371	418	0.87647	0.0273161	802	0.81915	0.18085	0.80952	0.19048	-0.01288	77	17	68	16	1	0.0378406	1111
464613	1	2	47	0	0	1	0.0348093	1022	42	0	0	1	0.0368188	1081	1	0.0389986	1145	1	0	1	0	0	94	0	84	0	1	0.0378747	1112
1576606	1	2	29	15	3	0.67173	0.0190054	558	29	12	1	1	0.0260899	766	0.65558	0.0215259	632	0.7766	0.2234	0.83333	0.16667	-0.00167	73	21	70	14	0.35343	0.0108992	320
1258486	1	3	0	0	47	1	0.0348433	1023	0	0	42	1	0.0368529	1082	1	0.0390327	1146	0	1	0	1	0	0	94	0	84	1	0.0379087	1113
1426951	1	2	39	7	0	1	0.0348774	1024	38	3	0	1	0.0368869	1083	0.32274	0.0110695	325	0.92391	0.07609	0.96341	0.03659	0.00346	85	7	79	3	0.33772	0.0103542	304
867702	1	4	8	24	15	1	0.0349114	1025	8	17	17	0.34059	0.00831063	244	0.59025	0.0193801	569	0.42553	0.57447	0.39286	0.60714	-0.00984	40	54	33	51	0.76032	0.0226499	665
2075392	1	4	31	16	0	0.32003	0.00963896	283	27	11	4	0.1726	0.00432561	127	0.09247	0.00340599	100	0.82979	0.17021	0.77381	0.22619	-0.00195	78	16	65	19	0.45027	0.013079	384
1238939	2	3	14	26	7	0.55008	0.0158719	466	19	18	5	1	0.0253065	743	0.34198	0.0115123	338	0.57447	0.42553	0.66667	0.33333	0.00716	54	40	56	28	0.22005	0.00650545	191
545724	1	2	20	22	5	1	0.0349455	1026	22	19	1	0.4049	0.00984332	289	0.28263	0.0101839	299	0.65957	0.34043	0.75	0.25	0.00933	62	32	63	21	0.1946	0.00531335	156
1215531	2	3	21	20	6	0.74826	0.0208106	611	19	21	2	0.28726	0.00633515	186	0.44225	0.0145095	426	0.65957	0.34043	0.70238	0.29762	-0.00659	62	32	59	25	0.62972	0.0178134	523
1171985	1	2	47	0	0	1	0.0349796	1027	42	0	0	1	0.036921	1084	1	0.0390668	1147	1	0	1	0	0	94	0	84	0	1	0.0379428	1114
792515	1	2	25	15	7	0.09133	0.00316757	93	20	18	4	1	0.0209809	616	0.55168	0.0183243	538	0.69149	0.30851	0.69048	0.30952	-0.01305	65	29	58	26	1	0.0379768	1115
1500643	1	2	5	18	24	0.50738	0.0146117	429	3	19	20	0.72594	0.0166894	490	0.77588	0.0247275	726	0.29787	0.70213	0.29762	0.70238	-0.0116	28	66	25	59	1	0.0380109	1116
1414975	1	2	0	0	47	1	0.0350136	1028	0	0	42	1	0.036955	1085	1	0.0391008	1148	0	1	0	1	0	0	94	0	84	1	0.038045	1117
691048	1	2	0	0	47	1	0.0350477	1029	0	0	42	1	0.0369891	1086	1	0.0391349	1149	0	1	0	1	0	0	94	0	84	1	0.038079	1118
2006621	1	3	31	14	2	0.66095	0.0186308	547	32	9	0	1	0.0259877	763	0.33765	0.011342	333	0.80851	0.19149	0.89024	0.10976	0.01422	76	18	73	9	0.14767	0.00401907	118
2301428	1	2	7	14	26	0.07513	0.00279292	82	4	16	22	0.70767	0.0160422	471	0.6564	0.0215599	633	0.29787	0.70213	0.28571	0.71429	-0.0133	28	66	24	60	0.87055	0.0261921	769
276675	1	2	29	16	2	1	0.0350817	1030	26	15	1	1	0.0370232	1087	1	0.0391689	1150	0.78723	0.21277	0.79762	0.20238	-0.01053	74	20	67	17	1	0.0381131	1119
648209	1	3	44	3	0	1	0.0351158	1031	40	2	0	1	0.0370572	1088	1	0.039203	1151	0.96809	0.03191	0.97619	0.02381	-0.00997	91	3	82	2	1	0.0381471	1120
2022770	1	3	28	16	3	0.69222	0.0190736	560	17	21	4	0.73303	0.0171322	503	0.19295	0.00694823	204	0.76596	0.23404	0.65476	0.34524	0.01897	72	22	55	29	0.13475	0.00374659	110
905916	1	2	0	0	47	1	0.0351499	1032	0	0	42	1	0.0370913	1089	1	0.0392371	1152	0	1	0	1	0	0	94	0	84	1	0.0381812	1121
35863	1	2	12	27	8	0.38274	0.0122275	359	23	18	1	0.40539	0.0100477	295	0.00528	0.00020436	6	0.54255	0.45745	0.7619	0.2381	0.09129	51	43	64	20	0.0028	0.00013624	4
366236	1	2	47	0	0	1	0.0351839	1033	42	0	0	1	0.0371253	1090	1	0.0392711	1153	1	0	1	0	0	94	0	84	0	1	0.0382153	1122
426274	2	3	30	14	3	0.4039	0.0126022	370	32	8	2	0.17242	0.00415531	122	0.46875	0.015361	451	0.78723	0.21277	0.85714	0.14286	0.00334	74	20	72	12	0.24651	0.00739101	217
2349276	1	2	20	26	1	0.03863	0.00163488	48	20	20	2	0.45354	0.0103202	303	0.68748	0.0222752	654	0.70213	0.29787	0.71429	0.28571	-0.00829	66	28	60	24	0.87055	0.0262262	770
518274	1	2	1	9	37	0.48336	0.0140327	412	1	13	28	1	0.0247275	726	0.50446	0.0167916	493	0.11702	0.88298	0.17857	0.82143	0.0037	11	83	15	69	0.29064	0.00871935	256
2369432	1	3	0	0	47	1	0.035218	1034	0	0	41	1	0.0371594	1091	1	0.0393052	1154	0	1	0	1	0	0	94	0	82	1	0.0382493	1123
83674	1	3	47	0	0	1	0.035252	1035	42	0	0	1	0.0371935	1092	1	0.0393392	1155	1	0	1	0	0	94	0	84	0	1	0.0382834	1124
1440627	1	3	34	9	4	0.0271	0.00108992	32	32	10	0	1	0.0202316	594	0.17436	0.00630109	185	0.81915	0.18085	0.88095	0.11905	0.00151	77	17	74	10	0.29843	0.00923024	271
2237785	1	2	7	27	13	0.37421	0.0117166	344	8	23	11	0.75573	0.0190395	559	0.91564	0.0285082	837	0.43617	0.56383	0.46429	0.53571	-0.00835	41	53	39	45	0.76354	0.0231608	680
1323878	1	2	47	0	0	1	0.0352861	1036	42	0	0	1	0.0372275	1093	1	0.0393733	1156	1	0	1	0	0	94	0	84	0	1	0.0383174	1125
317273	1	2	28	12	7	0.02303	0.000919619	27	21	19	2	0.69604	0.0155313	456	0.08171	0.00303134	89	0.7234	0.2766	0.72619	0.27381	-0.01298	68	26	61	23	1	0.0383515	1126
1387875	1	2	47	0	0	1	0.0353202	1037	42	0	0	1	0.0372616	1094	1	0.0394074	1157	1	0	1	0	0	94	0	84	0	1	0.0383856	1127
1337088	1	2	23	16	8	0.10742	0.00374659	110	19	21	2	0.28726	0.00626703	184	0.11548	0.00446185	131	0.65957	0.34043	0.70238	0.29762	-0.00778	62	32	59	25	0.62972	0.0178474	524
485990	1	2	44	3	0	1	0.0353542	1038	41	1	0	1	0.0372956	1095	0.6188	0.0205381	603	0.96809	0.03191	0.9881	0.0119	-0.00204	91	3	83	1	0.62314	0.0177112	520
1726486	1	2	0	0	47	1	0.0353883	1039	0	0	42	1	0.0373297	1096	1	0.0394414	1158	0	1	0	1	0	0	94	0	84	1	0.0384196	1128
1432766	1	2	47	0	0	1	0.0354223	1040	41	0	0	1	0.0373638	1097	1	0.0394755	1159	1	0	1	0	0	94	0	82	0	1	0.0384537	1129
2032589	1	2	17	23	7	1	0.0354564	1041	19	15	8	0.18133	0.00456403	134	0.46014	0.0150204	441	0.60638	0.39362	0.63095	0.36905	-0.01133	57	37	53	31	0.75937	0.0226158	664
1034173	1	2	32	14	1	1	0.0354905	1042	34	8	0	1	0.0373978	1098	0.27516	0.00987738	290	0.82979	0.17021	0.90476	0.09524	0.01337	78	16	76	8	0.18786	0.00497275	146
2290145	1	3	38	8	1	0.41354	0.0129428	380	28	13	1	1	0.0243188	714	0.19745	0.00708447	208	0.89362	0.10638	0.82143	0.17857	0.00993	84	10	69	15	0.19761	0.00541553	159
681655	1	2	3	3	41	0.00163	0.00010218	3	1	7	34	0.37986	0.00923025	271	0.24549	0.00899183	264	0.09574	0.90426	0.10714	0.89286	-0.01521	9	85	9	75	0.80918	0.0240123	705
1106446	1	2	0	0	47	1	0.0355245	1043	0	0	42	1	0.0374319	1099	1	0.0395095	1160	0	1	0	1	0	0	94	0	84	1	0.0384877	1130
47505	2	3	14	23	10	1	0.0355586	1044	13	17	11	0.34688	0.00837875	246	0.76291	0.0245572	721	0.54255	0.45745	0.52439	0.47561	-0.01202	51	43	43	39	0.8799	0.0273161	802
1544701	1	2	30	17	0	0.31868	0.0096049	282	25	17	0	0.17186	0.00395095	116	0.82727	0.0266349	782	0.81915	0.18085	0.79762	0.20238	-0.00729	77	17	67	17	0.8488	0.0251022	737
2330456	1	2	46	1	0	1	0.0355926	1045	38	4	0	1	0.0374659	1100	0.18419	0.00674387	198	0.98936	0.01064	0.95238	0.04762	0.01396	93	1	80	4	0.18985	0.00504087	148
1551748	2	3	19	19	9	0.35839	0.0110695	325	15	22	5	0.74258	0.0174728	513	0.48526	0.0161444	474	0.60638	0.39362	0.61905	0.38095	-0.01153	57	37	52	32	0.87874	0.0271798	798
2340722	1	2	1	14	32	1	0.0356267	1046	0	10	32	1	0.0375	1101	0.63422	0.0209809	616	0.17021	0.82979	0.11905	0.88095	2e-05	16	78	10	74	0.39811	0.011921	350
1684459	1	3	26	20	1	0.41192	0.0127384	374	20	20	2	0.45354	0.0104905	308	0.68748	0.0224114	658	0.76596	0.23404	0.71429	0.28571	-0.00249	72	22	60	24	0.49398	0.0139986	411
72689	1	2	0	0	47	1	0.0356608	1047	0	0	42	1	0.0375341	1102	1	0.0395436	1161	0	1	0	1	0	0	94	0	84	1	0.0385218	1131
735703	1	2	47	0	0	1	0.0356948	1048	42	0	0	1	0.0375681	1103	1	0.0395777	1162	1	0	1	0	0	94	0	84	0	1	0.0385559	1132
312561	1	2	5	13	29	0.10815	0.00384877	113	3	12	27	0.3574	0.00885559	260	0.89602	0.027861	818	0.24468	0.75532	0.21429	0.78571	-0.01128	23	71	18	66	0.72216	0.0203338	597
182519	1	2	27	17	3	1	0.0357289	1049	25	15	2	1	0.0376022	1104	1	0.0396117	1163	0.75532	0.24468	0.77381	0.22619	-0.0106	71	23	65	19	0.86015	0.025579	751
175497	1	4	5	31	11	0.03662	0.00156676	46	15	17	10	0.34487	0.00834469	245	0.01226	0.000442779	13	0.43617	0.56383	0.55952	0.44048	0.01986	41	53	47	37	0.13301	0.00371253	109
96177	1	2	30	13	4	0.20016	0.00643733	189	15	24	3	0.18179	0.00473433	139	0.0154	0.000647139	19	0.7766	0.2234	0.64286	0.35714	0.03221	73	21	54	30	0.06729	0.00173706	51
614369	1	2	47	0	0	1	0.0357629	1050	42	0	0	1	0.0376362	1105	1	0.0396458	1164	1	0	1	0	0	94	0	84	0	1	0.0385899	1133
630842	2	3	0	0	47	1	0.035797	1051	0	0	42	1	0.0376703	1106	1	0.0396798	1165	0	1	0	1	0	0	94	0	84	1	0.038624	1134
334869	1	2	15	24	8	1	0.0358311	1052	15	19	8	0.75107	0.0188351	553	0.84869	0.0268052	787	0.57447	0.42553	0.58333	0.41667	-0.01147	54	40	49	35	1	0.038658	1135
567000	1	2	47	0	0	1	0.0358651	1053	42	0	0	1	0.0377044	1107	1	0.0397139	1166	1	0	1	0	0	94	0	84	0	1	0.0386921	1136
1155364	1	2	0	0	47	1	0.0358992	1054	0	0	42	1	0.0377384	1108	1	0.039748	1167	0	1	0	1	0	0	94	0	84	1	0.0387262	1137
484488	1	2	0	0	47	1	0.0359332	1055	0	0	42	1	0.0377725	1109	1	0.039782	1168	0	1	0	1	0	0	94	0	84	1	0.0387602	1138
1340867	1	2	25	21	1	0.24653	0.00831063	244	23	14	5	0.25967	0.00606267	178	0.152	0.00568801	167	0.75532	0.24468	0.71429	0.28571	-0.007	71	23	60	24	0.61028	0.0172684	507
1689493	1	2	17	25	5	0.53188	0.0151907	446	17	21	4	0.73303	0.0170981	502	0.95177	0.0290191	852	0.62766	0.37234	0.65476	0.34524	-0.0085	59	35	55	29	0.75559	0.0221049	649
1133952	1	2	0	0	47	1	0.0359673	1056	0	0	42	1	0.0378065	1110	1	0.0398161	1169	0	1	0	1	0	0	94	0	84	1	0.0387943	1139
1425368	1	2	0	0	45	1	0.0360014	1057	0	0	40	1	0.0378406	1111	1	0.0398501	1170	0	1	0	1	0	0	90	0	80	1	0.0388283	1140
363588	1	2	0	1	46	1	0.0360354	1058	0	0	42	1	0.0378747	1112	1	0.0398842	1171	0.01064	0.98936	0	1	-0.00121	1	93	0	84	1	0.0388624	1141
1747958	2	3	0	0	47	1	0.0360695	1059	0	0	42	1	0.0379087	1113	1	0.0399183	1172	0	1	0	1	0	0	94	0	84	1	0.0388965	1142
1869938	1	3	0	8	39	1	0.0361035	1060	0	8	34	1	0.0379428	1114	1	0.0399523	1173	0.08511	0.91489	0.09524	0.90476	-0.00975	8	86	8	76	1	0.0389305	1143
299370	1	2	0	7	40	1	0.0361376	1061	0	8	34	1	0.0379768	1115	0.7777	0.0248638	730	0.07447	0.92553	0.09524	0.90476	-0.00763	7	87	8	76	0.78805	0.0238079	699
1705366	1	2	33	13	1	1	0.0361717	1062	26	15	1	1	0.0380109	1116	0.74414	0.0241144	708	0.84043	0.15957	0.79762	0.20238	-0.00446	79	15	67	17	0.55825	0.0163488	480
1845712	1	2	36	11	0	1	0.0362057	1063	32	10	0	1	0.038045	1117	1	0.0399864	1174	0.88298	0.11702	0.88095	0.11905	-0.00997	83	11	74	10	1	0.0389646	1144
121885	1	2	0	0	47	1	0.0362398	1064	0	0	42	1	0.038079	1118	1	0.0400204	1175	0	1	0	1	0	0	94	0	84	1	0.0389986	1145
133185	1	3	1	11	35	1	0.0362738	1065	0	10	32	1	0.0381131	1119	1	0.0400545	1176	0.1383	0.8617	0.11905	0.88095	-0.0093	13	81	10	74	0.82387	0.024455	718
1351154	1	3	27	18	2	1	0.0363079	1066	30	12	0	0.57328	0.0138965	408	0.23983	0.00885559	260	0.76596	0.23404	0.85714	0.14286	0.01651	72	22	72	12	0.13162	0.00354223	104
1819914	1	2	47	0	0	1	0.036342	1067	42	0	0	1	0.0381471	1120	1	0.0400886	1177	1	0	1	0	0	94	0	84	0	1	0.0390327	1146
2932	1	2	47	0	0	1	0.036376	1068	42	0	0	1	0.0381812	1121	1	0.0401226	1178	1	0	1	0	0	94	0	84	0	1	0.0390668	1147
1346199	1	2	22	24	1	0.13729	0.00439373	129	22	18	2	0.69719	0.0157357	462	0.63784	0.0210831	619	0.7234	0.2766	0.7381	0.2619	-0.00869	68	26	62	22	0.86678	0.0259877	763
44993	1	2	47	0	0	1	0.0364101	1069	42	0	0	1	0.0382153	1122	1	0.0401567	1179	1	0	1	0	0	94	0	84	0	1	0.0391008	1148
1734031	1	2	0	0	47	1	0.0364441	1070	0	0	42	1	0.0382493	1123	1	0.0401907	1180	0	1	0	1	0	0	94	0	84	1	0.0391349	1149
875302	1	2	47	0	0	1	0.0364782	1071	42	0	0	1	0.0382834	1124	1	0.0402248	1181	1	0	1	0	0	94	0	84	0	1	0.0391689	1150
553098	1	2	0	0	47	1	0.0365123	1072	0	0	42	1	0.0383174	1125	1	0.0402589	1182	0	1	0	1	0	0	94	0	84	1	0.039203	1151
2300739	1	2	0	0	47	1	0.0365463	1073	0	0	42	1	0.0383515	1126	1	0.0402929	1183	0	1	0	1	0	0	94	0	84	1	0.0392371	1152
502179	1	2	0	0	47	1	0.0365804	1074	0	0	42	1	0.0383856	1127	1	0.040327	1184	0	1	0	1	0	0	94	0	84	1	0.0392711	1153
1317018	1	3	17	28	2	0.04823	0.00207766	61	20	16	6	0.48447	0.0110354	324	0.07997	0.00275886	81	0.65957	0.34043	0.66667	0.33333	-0.01019	62	32	56	28	1	0.0393052	1154
1682448	1	2	44	3	0	1	0.0366144	1075	37	3	2	0.01522	0.000783379	23	0.44109	0.0143733	422	0.96809	0.03191	0.91667	0.08333	0.00937	91	3	77	7	0.19428	0.00521117	153
620692	1	2	47	0	0	1	0.0366485	1076	42	0	0	1	0.0384196	1128	1	0.040361	1185	1	0	1	0	0	94	0	84	0	1	0.0393392	1155
1282759	1	2	0	0	47	1	0.0366826	1077	0	0	42	1	0.0384537	1129	1	0.0403951	1186	0	1	0	1	0	0	94	0	84	1	0.0393733	1156
249252	1	2	0	0	47	1	0.0367166	1078	0	0	42	1	0.0384877	1130	1	0.0404292	1187	0	1	0	1	0	0	94	0	84	1	0.0394074	1157
2112346	1	4	16	20	11	0.37901	0.0119891	352	8	20	14	1	0.0240123	705	0.27186	0.00967302	284	0.55319	0.44681	0.42857	0.57143	0.01844	52	42	36	48	0.10172	0.00279292	82
1351360	1	2	0	1	46	1	0.0367507	1079	1	1	40	0.03614	0.00132834	39	0.73347	0.023876	701	0.01064	0.98936	0.03571	0.96429	-0.00267	1	93	3	81	0.34466	0.0106608	313
1986084	1	3	0	0	47	1	0.0367847	1080	0	0	42	1	0.0385218	1131	1	0.0404632	1188	0	1	0	1	0	0	94	0	84	1	0.0394414	1158
1002068	1	2	0	0	47	1	0.0368188	1081	0	0	42	1	0.0385559	1132	1	0.0404973	1189	0	1	0	1	0	0	94	0	84	1	0.0394755	1159
1424945	1	2	0	0	47	1	0.0368529	1082	0	2	40	1	0.0385899	1133	0.21987	0.00810627	238	0	1	0.02381	0.97619	0.01423	0	94	2	82	0.22129	0.00677793	199
1641934	1	2	47	0	0	1	0.0368869	1083	42	0	0	1	0.038624	1134	1	0.0405313	1190	1	0	1	0	0	94	0	84	0	1	0.0395095	1160
2019309	1	2	47	0	0	1	0.036921	1084	40	2	0	1	0.038658	1135	0.21987	0.00814033	239	1	0	0.97619	0.02381	0.01423	94	0	82	2	0.22129	0.00681199	200
101626	1	2	20	20	7	0.54541	0.0157016	461	16	21	4	0.73141	0.0168597	495	0.66241	0.0216281	635	0.6383	0.3617	0.64634	0.35366	-0.01138	60	34	53	29	1	0.0395436	1161
778341	1	2	47	0	0	1	0.036955	1085	42	0	0	1	0.0386921	1136	1	0.0405654	1191	1	0	1	0	0	94	0	84	0	1	0.0395777	1162
975770	1	2	0	0	46	1	0.0369891	1086	0	0	42	1	0.0387262	1137	1	0.0405995	1192	0	1	0	1	0	0	92	0	84	1	0.0396117	1163
2055500	1	3	47	0	0	1	0.0370232	1087	42	0	0	1	0.0387602	1138	1	0.0406335	1193	1	0	1	0	0	94	0	84	0	1	0.0396458	1164
1001137	1	2	5	14	28	0.13712	0.00422343	124	7	21	14	1	0.0213556	627	0.04401	0.0015327	45	0.25532	0.74468	0.41667	0.58333	0.04525	24	70	35	49	0.02607	0.000681199	20
2350685	1	3	12	24	8	0.76028	0.0219005	643	20	18	1	0.39719	0.0094346	277	0.01472	0.000579019	17	0.54545	0.45455	0.74359	0.25641	0.07183	48	40	58	20	0.00966	0.00030654	9
980564	1	2	9	20	18	0.54306	0.0155654	457	6	20	16	1	0.0252384	741	0.78164	0.0249659	733	0.40426	0.59574	0.38095	0.61905	-0.01104	38	56	32	52	0.76112	0.022718	667
1182804	1	2	0	0	47	1	0.0370572	1088	0	0	42	1	0.0387943	1139	1	0.0406676	1194	0	1	0	1	0	0	94	0	84	1	0.0396798	1165
2290853	1	2	47	0	0	1	0.0370913	1089	42	0	0	1	0.0388283	1140	1	0.0407016	1195	1	0	1	0	0	94	0	84	0	1	0.0397139	1166
853104	1	3	0	0	47	1	0.0371253	1090	0	0	42	1	0.0388624	1141	1	0.0407357	1196	0	1	0	1	0	0	94	0	84	1	0.039748	1167
1465971	1	2	47	0	0	1	0.0371594	1091	42	0	0	1	0.0388965	1142	1	0.0407698	1197	1	0	1	0	0	94	0	84	0	1	0.039782	1168
599155	1	3	32	10	5	0.01917	0.000851499	25	26	16	0	0.31186	0.00691417	203	0.0316	0.00115804	34	0.78723	0.21277	0.80952	0.19048	-0.01106	74	20	68	16	0.85197	0.0251703	739
558769	1	2	15	21	11	0.55801	0.0164169	482	9	25	8	0.35295	0.00871935	256	0.38965	0.0128065	376	0.54255	0.45745	0.5119	0.4881	-0.00919	51	43	43	41	0.7639	0.0232289	682
1155632	1	2	14	21	11	0.56421	0.0168597	495	9	25	8	0.35295	0.00875341	257	0.43654	0.0139986	411	0.53261	0.46739	0.5119	0.4881	-0.01022	49	43	43	41	0.88002	0.0274864	807
1534615	1	2	8	19	20	0.35914	0.0113079	332	5	22	15	0.74258	0.0175068	514	0.52766	0.0175068	514	0.37234	0.62766	0.38095	0.61905	-0.01159	35	59	32	52	1	0.0398161	1169
1849774	1	2	0	0	47	1	0.0371935	1092	0	0	42	1	0.0389305	1143	1	0.0408038	1198	0	1	0	1	0	0	94	0	84	1	0.0398501	1170
822304	1	2	0	26	21	0.0098	0.000544959	16	5	20	17	1	0.0200954	590	0.05506	0.0020436	60	0.2766	0.7234	0.35714	0.64286	0.00593	26	68	30	54	0.26208	0.00779973	229
1424461	1	2	15	20	12	0.3796	0.0121253	356	13	21	8	1	0.0240463	706	0.70677	0.0229564	674	0.53191	0.46809	0.55952	0.44048	-0.01079	50	44	47	37	0.76394	0.0232629	683
799948	1	3	47	0	0	1	0.0372275	1093	42	0	0	1	0.0389646	1144	1	0.0408379	1199	1	0	1	0	0	94	0	84	0	1	0.0398842	1171
852971	1	2	47	0	0	1	0.0372616	1094	42	0	0	1	0.0389986	1145	1	0.0408719	1200	1	0	1	0	0	94	0	84	0	1	0.0399183	1172
1309817	1	2	30	14	3	0.4039	0.0126362	371	32	8	2	0.17242	0.00418937	123	0.46875	0.0153951	452	0.78723	0.21277	0.85714	0.14286	0.00334	74	20	72	12	0.24651	0.00742507	218
1774108	1	2	47	0	0	1	0.0372956	1095	42	0	0	1	0.0390327	1146	1	0.040906	1201	1	0	1	0	0	94	0	84	0	1	0.0399523	1173
2057563	1	2	0	12	35	1	0.0373297	1096	2	8	32	0.17242	0.00425749	125	0.28341	0.010252	301	0.12766	0.87234	0.14286	0.85714	-0.01095	12	82	12	72	0.82798	0.0246253	723
254891	1	2	0	0	47	1	0.0373638	1097	0	0	42	1	0.0390668	1147	1	0.0409401	1202	0	1	0	1	0	0	94	0	84	1	0.0399864	1174
834942	1	2	0	0	47	1	0.0373978	1098	0	0	42	1	0.0391008	1148	1	0.0409741	1203	0	1	0	1	0	0	94	0	84	1	0.0400204	1175
2342563	1	3	0	0	47	1	0.0374319	1099	0	0	42	1	0.0391349	1149	1	0.0410082	1204	0	1	0	1	0	0	94	0	84	1	0.0400545	1176
2325562	1	2	46	1	0	1	0.0374659	1100	38	4	0	1	0.0391689	1150	0.18419	0.00677793	199	0.98936	0.01064	0.95238	0.04762	0.01396	93	1	80	4	0.18985	0.00507493	149
1198569	1	2	7	18	22	0.33509	0.0100477	295	7	16	19	0.31441	0.00728883	214	1	0.0299387	879	0.34043	0.65957	0.35714	0.64286	-0.01273	32	62	30	54	0.87526	0.0266689	783
407880	1	3	16	17	14	0.07788	0.0028951	85	7	22	13	0.75996	0.0192779	566	0.14945	0.00558583	164	0.52128	0.47872	0.42857	0.57143	0.00445	49	45	36	48	0.2323	0.00711853	209
1411844	1	3	3	11	33	0.14805	0.00514305	151	3	14	25	0.66966	0.0151567	445	0.57299	0.018733	550	0.18085	0.81915	0.2381	0.7619	-0.00315	17	77	20	64	0.36165	0.0111376	327
103021	1	4	11	22	14	0.76989	0.0224114	658	7	28	7	0.06204	0.00183924	54	0.17874	0.00647139	190	0.46809	0.53191	0.5	0.5	-0.00802	44	50	42	42	0.764	0.0233311	685
380169	2	3	47	0	0	1	0.0375	1101	42	0	0	1	0.039203	1151	1	0.0410422	1205	1	0	1	0	0	94	0	84	0	1	0.0400886	1177
1701953	1	2	14	27	6	0.36501	0.0115804	340	16	23	3	0.30396	0.00670981	197	0.57625	0.018767	551	0.58511	0.41489	0.65476	0.34524	0.00105	55	39	55	29	0.3579	0.0111035	326
1007344	2	3	8	17	22	0.19828	0.00616485	181	2	21	19	0.28726	0.00630109	185	0.14827	0.00548365	161	0.35106	0.64894	0.29762	0.70238	-0.00526	33	61	25	59	0.52232	0.014782	434
1145302	1	2	35	10	2	0.249	0.00851499	250	33	9	0	1	0.0224796	660	0.59328	0.0194823	572	0.85106	0.14894	0.89286	0.10714	-0.00426	80	14	75	9	0.50382	0.0142371	418
1643626	1	2	7	19	21	0.52133	0.0149523	439	8	20	14	1	0.025	734	0.58909	0.019312	567	0.35106	0.64894	0.42857	0.57143	0.00038	33	61	36	48	0.35535	0.0109673	322
590493	1	2	36	10	1	0.55183	0.0160422	471	28	14	0	0.57185	0.0134877	396	0.23672	0.00875341	257	0.87234	0.12766	0.83333	0.16667	-0.00441	82	12	70	14	0.52666	0.0148842	437
850131	1	2	4	19	24	1	0.0375341	1102	4	27	11	0.05907	0.00166894	49	0.04586	0.00166894	49	0.28723	0.71277	0.41667	0.58333	0.0269	27	67	35	49	0.08367	0.00217984	64
1238981	1	2	3	23	21	0.49511	0.0142711	419	0	20	22	0.0825	0.00235014	69	0.29914	0.0106267	312	0.30851	0.69149	0.2381	0.7619	0.00345	29	65	20	64	0.31728	0.0097752	287
1238834	1	2	0	0	47	1	0.0375681	1103	0	0	42	1	0.0392371	1152	1	0.0410763	1206	0	1	0	1	0	0	94	0	84	1	0.0401226	1178
317714	1	2	21	25	1	0.0718	0.00275886	81	21	18	3	1	0.0208106	611	0.38572	0.0126703	372	0.71277	0.28723	0.71429	0.28571	-0.00943	67	27	60	24	1	0.0401567	1179
685848	1	2	18	21	8	0.75986	0.0214578	630	17	17	8	0.34059	0.00827657	243	0.92301	0.0286104	840	0.60638	0.39362	0.60714	0.39286	-0.01274	57	37	51	33	1	0.0401907	1180
1463121	1	2	12	21	14	0.55869	0.0165191	485	9	24	9	0.53649	0.0127044	373	0.50664	0.0168597	495	0.47872	0.52128	0.5	0.5	-0.01047	45	49	42	42	0.8807	0.0277929	816
2268959	1	2	8	21	18	0.75986	0.0214918	631	4	17	21	1	0.0266008	781	0.45075	0.014782	434	0.39362	0.60638	0.29762	0.70238	0.00823	37	57	25	59	0.20866	0.00582425	171
1788194	1	3	6	23	18	1	0.0376022	1104	5	20	17	1	0.0392711	1153	1	0.0411104	1207	0.37234	0.62766	0.35714	0.64286	-0.01054	35	59	30	54	0.87683	0.0268733	789
2050716	1	3	0	0	47	1	0.0376362	1105	0	0	42	1	0.0393052	1154	1	0.0411444	1208	0	1	0	1	0	0	94	0	84	1	0.0402248	1181
1043071	1	4	0	0	47	1	0.0376703	1106	0	0	42	1	0.0393392	1155	1	0.0411785	1209	0	1	0	1	0	0	94	0	84	1	0.0402589	1182
868538	1	2	0	0	47	1	0.0377044	1107	0	0	42	1	0.0393733	1156	1	0.0412125	1210	0	1	0	1	0	0	94	0	84	1	0.0402929	1183
2248338	1	2	0	0	47	1	0.0377384	1108	0	0	42	1	0.0394074	1157	1	0.0412466	1211	0	1	0	1	0	0	94	0	84	1	0.040327	1184
1635227	2	3	42	3	2	0.01213	0.000613079	18	34	5	2	0.05403	0.0015327	45	0.71465	0.0231608	680	0.92553	0.07447	0.89024	0.10976	-0.00928	87	7	73	9	0.44287	0.0129087	379
2313388	1	2	19	21	7	0.76008	0.0217302	638	19	17	6	0.50419	0.011342	333	0.95741	0.0293256	861	0.62766	0.37234	0.65476	0.34524	-0.01075	59	35	55	29	0.75559	0.022139	650
657524	1	4	7	21	19	0.76008	0.0217643	639	6	17	19	0.50419	0.011376	334	0.95741	0.0293597	862	0.37234	0.62766	0.34524	0.65476	-0.01075	35	59	29	55	0.75559	0.022173	651
596385	1	2	0	0	47	1	0.0377725	1109	0	0	42	1	0.0394414	1158	1	0.0412807	1212	0	1	0	1	0	0	94	0	84	1	0.040361	1185
85475	2	3	38	9	0	1	0.0378065	1110	33	9	0	1	0.0394755	1159	0.79841	0.0256812	754	0.90426	0.09574	0.89286	0.10714	-0.00951	85	9	75	9	0.80918	0.0240463	706
726010	1	2	47	0	0	1	0.0378406	1111	42	0	0	1	0.0395095	1160	1	0.0413147	1213	1	0	1	0	0	94	0	84	0	1	0.0403951	1186
1660433	1	2	47	0	0	1	0.0378747	1112	42	0	0	1	0.0395436	1161	1	0.0413488	1214	1	0	1	0	0	94	0	84	0	1	0.0404292	1187
1005681	1	2	47	0	0	1	0.0379087	1113	42	0	0	1	0.0395777	1162	1	0.0413828	1215	1	0	1	0	0	94	0	84	0	1	0.0404632	1188
840354	1	3	8	24	15	1	0.0379428	1114	1	17	24	0.65645	0.0149523	439	0.0127	0.000510899	15	0.42553	0.57447	0.22619	0.77381	0.07619	40	54	19	65	0.00651	0.00023842	7
36392	1	2	39	7	1	0.34409	0.0103542	304	34	7	1	0.37986	0.00929837	273	1	0.030109	884	0.90426	0.09574	0.89286	0.10714	-0.01236	85	9	75	9	0.80918	0.0240804	707
283822	1	2	0	0	47	1	0.0379768	1115	0	0	42	1	0.0396117	1163	1	0.0414169	1216	0	1	0	1	0	0	94	0	84	1	0.0404973	1189
881031	1	2	5	23	19	0.75435	0.0211172	620	0	23	19	0.01904	0.000885559	26	0.11174	0.00435967	128	0.35106	0.64894	0.27381	0.72619	0.00472	33	61	23	61	0.33224	0.0101158	297
212497	1	3	0	0	47	1	0.0380109	1116	0	0	42	1	0.0396458	1164	1	0.041451	1217	0	1	0	1	0	0	94	0	84	1	0.0405313	1190
1821858	1	3	5	18	24	0.50738	0.0146458	430	1	12	29	1	0.0248297	729	0.12449	0.00490463	144	0.29787	0.70213	0.16667	0.83333	0.03517	28	66	14	70	0.05146	0.00132834	39
849880	1	2	0	0	47	1	0.038045	1117	0	0	42	1	0.0396798	1165	1	0.041485	1218	0	1	0	1	0	0	94	0	84	1	0.0405654	1191
1664033	2	3	32	10	5	0.01917	0.000885559	26	28	14	0	0.57185	0.0133515	392	0.07224	0.00262262	77	0.78723	0.21277	0.83333	0.16667	-0.00602	74	20	70	14	0.45248	0.0132493	389
1147849	1	2	2	8	37	0.141	0.00452997	133	0	11	31	1	0.0214578	630	0.35151	0.0116826	343	0.12766	0.87234	0.13095	0.86905	-0.01207	12	82	11	73	1	0.0405995	1192
1034669	1	2	0	0	47	1	0.038079	1118	0	0	42	1	0.0397139	1166	1	0.0415191	1219	0	1	0	1	0	0	94	0	84	1	0.0406335	1193
1776340	1	2	16	21	10	0.55809	0.016451	483	16	21	5	0.74921	0.0179496	527	0.53717	0.0178474	524	0.56383	0.43617	0.63095	0.36905	-0.0023	53	41	53	31	0.44452	0.0129428	380
2320937	1	2	25	19	3	1	0.0381131	1119	20	19	3	0.72594	0.0167916	493	0.89206	0.027827	817	0.73404	0.26596	0.70238	0.29762	-0.00835	69	25	59	25	0.73864	0.0212534	624
2281867	1	4	5	25	17	0.53188	0.0152248	447	2	17	23	1	0.0250681	736	0.20745	0.00773161	227	0.37234	0.62766	0.25	0.75	0.02424	35	59	21	63	0.10562	0.00292916	86
1981162	1	2	14	18	15	0.14271	0.00490463	144	10	27	5	0.06883	0.0020436	60	0.02924	0.00108992	32	0.48936	0.51064	0.55952	0.44048	-0.00139	46	48	47	37	0.37049	0.0115463	339
2063139	1	2	37	7	3	0.02828	0.00115804	34	32	10	0	1	0.0202997	596	0.20182	0.00722071	212	0.8617	0.1383	0.88095	0.11905	-0.0116	81	13	74	10	0.82387	0.0244891	719
1593718	1	2	1	27	19	0.03574	0.00146458	43	3	23	15	0.30134	0.00660763	194	0.58069	0.0189714	557	0.30851	0.69149	0.35366	0.64634	-0.00367	29	65	29	53	0.62986	0.0179155	526
1042316	1	2	0	14	32	0.56991	0.0170981	502	0	10	32	1	0.0256131	752	0.63248	0.0209128	614	0.15217	0.84783	0.11905	0.88095	-0.00509	14	78	10	74	0.66095	0.0192779	566
965147	1	3	2	16	29	1	0.0381471	1120	2	16	23	1	0.039748	1167	0.86949	0.0271117	796	0.21277	0.78723	0.2439	0.7561	-0.00847	20	74	20	62	0.71897	0.0202997	596
1589841	1	4	0	15	32	0.57845	0.0177452	521	2	11	29	0.59067	0.0140327	412	0.35682	0.011955	351	0.15957	0.84043	0.17857	0.82143	-0.00973	15	79	15	69	0.8416	0.025	734
349796	1	2	10	24	13	1	0.0381812	1121	10	20	12	0.76313	0.0197207	579	0.96131	0.0296322	870	0.46809	0.53191	0.47619	0.52381	-0.01149	44	50	40	44	1	0.0406676	1194
1511633	1	2	31	14	2	0.66095	0.0186649	548	20	19	3	0.72594	0.0167234	491	0.18513	0.00681199	200	0.80851	0.19149	0.70238	0.29762	0.0194	76	18	59	25	0.11571	0.00313351	92
1608835	2	3	0	20	27	0.09493	0.00330381	97	1	15	26	1	0.021015	617	0.58628	0.0192779	566	0.21277	0.78723	0.20238	0.79762	-0.00896	20	74	17	67	1	0.0407016	1195
404922	1	2	1	19	27	0.41516	0.013079	384	0	12	30	0.57328	0.0136921	402	0.22507	0.00824251	242	0.2234	0.7766	0.14286	0.85714	0.01184	21	73	12	72	0.1818	0.00490463	144
2004275	1	2	0	0	47	1	0.0382153	1122	0	0	42	1	0.039782	1168	1	0.0415531	1220	0	1	0	1	0	0	94	0	84	1	0.0407357	1196
188788	2	3	0	0	47	1	0.0382493	1123	0	0	42	1	0.0398161	1169	1	0.0415872	1221	0	1	0	1	0	0	94	0	84	1	0.0407698	1197
176653	1	2	32	12	3	0.33285	0.0099455	292	26	14	2	1	0.0231948	681	0.67103	0.0219005	643	0.80851	0.19149	0.78571	0.21429	-0.01098	76	18	66	18	0.7132	0.0201635	592
1764969	2	3	0	7	40	1	0.0382834	1124	0	13	29	0.56574	0.0131812	387	0.08074	0.00286104	84	0.07447	0.92553	0.15476	0.84524	0.02226	7	87	13	71	0.10143	0.0027248	80
1412216	1	2	22	21	4	1	0.0383174	1125	19	21	2	0.28726	0.00640327	188	0.79818	0.025579	751	0.69149	0.30851	0.70238	0.29762	-0.0099	65	29	59	25	1	0.0408038	1198
84703	1	3	28	11	8	0.00438	0.00023842	7	21	17	3	1	0.0199591	586	0.13294	0.00517711	152	0.71277	0.28723	0.71951	0.28049	-0.01411	67	27	59	23	1	0.0408379	1199
1429273	1	2	0	14	33	0.57018	0.0172003	505	2	9	31	0.23169	0.00565395	166	0.27308	0.00980926	288	0.14894	0.85106	0.15476	0.84524	-0.01135	14	80	13	71	1	0.0408719	1200
463012	1	2	47	0	0	1	0.0383515	1126	42	0	0	1	0.0398501	1170	1	0.0416213	1222	1	0	1	0	0	94	0	84	0	1	0.040906	1201
1860839	1	2	25	22	0	0.04801	0.00200954	59	31	8	3	0.06349	0.0018733	55	0.00379	0.0001703	5	0.76596	0.23404	0.83333	0.16667	0.00319	72	22	70	14	0.3502	0.0108651	319
1080257	1	2	0	0	47	1	0.0383856	1127	0	0	42	1	0.0398842	1171	1	0.0416553	1223	0	1	0	1	0	0	94	0	84	1	0.0409401	1202
334989	1	3	5	27	15	0.22885	0.00745913	219	3	21	18	0.48769	0.0111035	326	0.56575	0.0185286	544	0.39362	0.60638	0.32143	0.67857	0.00188	37	57	27	57	0.35012	0.0108311	318
2127733	1	2	10	27	10	0.39063	0.0123978	364	10	21	11	1	0.0241826	710	0.81259	0.0262943	772	0.5	0.5	0.4881	0.5119	-0.01033	47	47	41	43	0.88188	0.0280313	823
1144128	1	2	7	22	18	1	0.0384196	1128	2	28	12	0.01058	0.000544959	16	0.11556	0.00449591	132	0.38298	0.61702	0.38095	0.61905	-0.00933	36	58	32	52	1	0.0409741	1203
2289637	1	2	11	22	14	0.76989	0.0224455	659	10	22	9	0.75996	0.0194823	572	0.72417	0.0235354	691	0.46809	0.53191	0.5122	0.4878	-0.00772	44	50	42	40	0.65043	0.0189373	556
580198	1	2	11	28	8	0.24728	0.00844687	248	17	17	8	0.34059	0.00824251	242	0.17994	0.00650545	191	0.53191	0.46809	0.60714	0.39286	0.00047	50	44	51	33	0.36392	0.0112398	330
725379	1	3	1	21	25	0.24653	0.00834469	245	0	11	31	1	0.0224114	658	0.06171	0.00228202	67	0.24468	0.75532	0.13095	0.86905	0.03201	23	71	11	73	0.0588	0.00160082	47
2260887	1	3	11	25	11	0.77502	0.0231608	680	13	19	10	0.54718	0.0129768	381	0.7	0.0226839	666	0.5	0.5	0.53571	0.46429	-0.00905	47	47	45	39	0.65487	0.0191757	563
753819	1	3	7	17	23	0.20349	0.00653951	192	5	21	16	0.74921	0.0178474	524	0.4312	0.0138965	408	0.32979	0.67021	0.36905	0.63095	-0.00877	31	63	31	53	0.63765	0.0182561	536
476659	1	3	46	0	1	0.01075	0.000579019	17	39	3	0	1	0.0201294	591	0.10109	0.00378065	111	0.97872	0.02128	0.96429	0.03571	-0.01206	92	2	81	3	0.6679	0.019346	568
378222	1	2	13	27	7	0.37421	0.0117507	345	17	15	10	0.1108	0.00286104	84	0.12925	0.00500681	147	0.56383	0.43617	0.58333	0.41667	-0.01115	53	41	49	35	0.87954	0.027248	800
263819	1	2	46	1	0	1	0.0384537	1129	42	0	0	1	0.0399183	1172	1	0.0416894	1224	0.98936	0.01064	1	0	-0.00121	93	1	84	0	1	0.0410082	1204
1896277	1	3	44	3	0	1	0.0384877	1130	38	4	0	1	0.0399523	1173	0.70282	0.0229223	673	0.96809	0.03191	0.95238	0.04762	-0.00774	91	3	80	4	0.70852	0.0200272	588
2308786	1	2	7	21	19	0.76008	0.0217984	640	5	11	26	0.0885	0.0023842	70	0.12382	0.00487057	143	0.37234	0.62766	0.25	0.75	0.02129	35	59	21	63	0.10562	0.00296321	87
2240959	1	3	0	0	47	1	0.0385218	1131	0	0	42	1	0.0399864	1174	1	0.0417234	1225	0	1	0	1	0	0	94	0	84	1	0.0410422	1205
1141193	1	4	0	0	47	1	0.0385559	1132	0	0	42	1	0.0400204	1175	1	0.0417575	1226	0	1	0	1	0	0	94	0	84	1	0.0410763	1206
304788	1	2	47	0	0	1	0.0385899	1133	42	0	0	1	0.0400545	1176	1	0.0417916	1227	1	0	1	0	0	94	0	84	0	1	0.0411104	1207
1409279	1	4	7	28	12	0.23992	0.00762943	224	7	25	10	0.34988	0.00851499	250	1	0.0300068	881	0.44681	0.55319	0.46429	0.53571	-0.00859	42	52	39	45	0.88049	0.0277248	814
1959354	1	2	0	0	47	1	0.038624	1134	0	0	42	1	0.0400886	1177	1	0.0418256	1228	0	1	0	1	0	0	94	0	84	1	0.0411444	1208
1540401	1	2	28	18	1	0.66095	0.0186989	549	27	15	0	0.31544	0.00759537	223	0.90855	0.0282016	828	0.78723	0.21277	0.82143	0.17857	-0.00577	74	20	69	15	0.57809	0.0165531	486
452215	1	2	11	23	13	1	0.038658	1135	8	15	19	0.18133	0.00459809	135	0.22854	0.00844687	248	0.47872	0.52128	0.36905	0.63095	0.01172	45	49	31	53	0.17214	0.00432561	127
1248110	1	2	0	0	47	1	0.0386921	1136	0	0	42	1	0.0401226	1178	1	0.0418597	1229	0	1	0	1	0	0	94	0	84	1	0.0411785	1209
791016	1	2	47	0	0	1	0.0387262	1137	42	0	0	1	0.0401567	1179	1	0.0418937	1230	1	0	1	0	0	94	0	84	0	1	0.0412125	1210
746626	1	2	23	20	4	1	0.0387602	1138	17	19	6	1	0.0401907	1180	0.62602	0.0207084	608	0.70213	0.29787	0.63095	0.36905	-0.0001	66	28	53	31	0.34144	0.0104905	308
190216	1	2	43	4	0	1	0.0387943	1139	37	5	0	1	0.0402248	1181	0.72988	0.0236717	695	0.95745	0.04255	0.94048	0.05952	-0.00787	90	4	79	5	0.73685	0.021049	618
2252067	1	2	47	0	0	1	0.0388283	1140	42	0	0	1	0.0402589	1182	1	0.0419278	1231	1	0	1	0	0	94	0	84	0	1	0.0412466	1211
1790521	1	3	47	0	0	1	0.0388624	1141	42	0	0	1	0.0402929	1183	1	0.0419619	1232	1	0	1	0	0	94	0	84	0	1	0.0412807	1212
1730562	1	4	0	0	47	1	0.0388965	1142	0	0	42	1	0.040327	1184	1	0.0419959	1233	0	1	0	1	0	0	94	0	84	1	0.0413147	1213
1229978	1	3	0	8	39	1	0.0389305	1143	0	6	36	1	0.040361	1185	0.7777	0.0248978	731	0.08511	0.91489	0.07143	0.92857	-0.00923	8	86	6	78	0.78691	0.0237738	698
1746556	1	2	39	8	0	1	0.0389646	1144	35	7	0	1	0.0403951	1186	1	0.04203	1234	0.91489	0.08511	0.91667	0.08333	-0.01045	86	8	77	7	1	0.0413488	1214
2010692	1	2	13	25	9	0.77138	0.0228542	671	9	24	9	0.53649	0.0127384	374	0.84309	0.026703	784	0.54255	0.45745	0.5	0.5	-0.00666	51	43	42	42	0.65238	0.0190736	560
548618	2	3	47	0	0	1	0.0389986	1145	42	0	0	1	0.0404292	1187	1	0.042064	1235	1	0	1	0	0	94	0	84	0	1	0.0413828	1215
1039805	1	2	38	9	0	1	0.0390327	1146	34	8	0	1	0.0404632	1188	1	0.0420981	1236	0.90426	0.09574	0.90476	0.09524	-0.01031	85	9	76	8	1	0.0414169	1216
303404	2	3	47	0	0	1	0.0390668	1147	42	0	0	1	0.0404973	1189	1	0.0421322	1237	1	0	1	0	0	94	0	84	0	1	0.041451	1217
1201099	1	2	0	0	47	1	0.0391008	1148	0	0	42	1	0.0405313	1190	1	0.0421662	1238	0	1	0	1	0	0	94	0	84	1	0.041485	1218
1914827	1	3	39	7	1	0.34409	0.0103883	305	32	10	0	1	0.0233992	687	0.41849	0.0137262	403	0.90426	0.09574	0.88095	0.11905	-0.00862	85	9	74	10	0.63562	0.018188	534
441030	1	2	23	22	2	0.46294	0.0134196	394	13	24	5	0.34001	0.00807221	237	0.15334	0.00575613	169	0.7234	0.2766	0.59524	0.40476	0.02696	68	26	50	34	0.08174	0.00214578	63
2183613	1	2	47	0	0	1	0.0391349	1149	42	0	0	1	0.0405654	1191	1	0.0422003	1239	1	0	1	0	0	94	0	84	0	1	0.0415191	1219
245921	1	2	46	1	0	1	0.0391689	1150	42	0	0	1	0.0405995	1192	1	0.0422343	1240	0.98936	0.01064	1	0	-0.00121	93	1	84	0	1	0.0415531	1220
1988799	1	3	5	22	20	1	0.039203	1151	1	19	22	0.4049	0.00987738	290	0.28263	0.010218	300	0.34043	0.65957	0.25	0.75	0.00933	32	62	21	63	0.1946	0.00534741	157
2012492	1	2	27	14	6	0.08006	0.00292916	86	20	18	4	1	0.0208447	612	0.44255	0.0145777	428	0.7234	0.2766	0.69048	0.30952	-0.01037	68	26	58	26	0.74148	0.0213215	626
945444	1	2	0	0	47	1	0.0392371	1152	0	0	42	1	0.0406335	1193	1	0.0422684	1241	0	1	0	1	0	0	94	0	84	1	0.0415872	1221
2126547	1	2	6	15	26	0.15332	0.00541553	159	0	18	24	0.16403	0.00371253	109	0.04472	0.00160082	47	0.28723	0.71277	0.21429	0.78571	0.00249	27	67	18	66	0.30215	0.00933243	274
1510905	1	2	45	2	0	1	0.0392711	1153	40	2	0	1	0.0406676	1194	1	0.0423025	1242	0.97872	0.02128	0.97619	0.02381	-0.01112	92	2	82	2	1	0.0416213	1222
598138	1	2	1	18	28	0.66095	0.018733	550	0	15	27	0.31544	0.00762943	224	0.90855	0.0282357	829	0.21277	0.78723	0.17857	0.82143	-0.00577	20	74	15	69	0.57809	0.0165872	487
2211119	1	2	6	26	15	0.37898	0.0118869	349	7	22	13	0.75996	0.019346	568	0.91472	0.0284401	835	0.40426	0.59574	0.42857	0.57143	-0.00902	38	56	36	48	0.76261	0.0229223	673
862950	1	4	0	0	47	1	0.0393052	1154	0	0	42	1	0.0407016	1195	1	0.0423365	1243	0	1	0	1	0	0	94	0	84	1	0.0416553	1223
465015	1	2	19	26	2	0.09602	0.00337193	99	16	21	5	0.74921	0.0178134	523	0.46768	0.0151907	446	0.68085	0.31915	0.63095	0.36905	-0.00394	64	30	53	31	0.52871	0.0150204	441
291290	1	2	46	1	0	1	0.0393392	1155	40	2	0	1	0.0407357	1196	0.60021	0.0199251	585	0.98936	0.01064	0.97619	0.02381	-0.00602	93	1	82	2	0.60271	0.0169619	498
1721729	1	2	47	0	0	1	0.0393733	1156	41	0	0	1	0.0407698	1197	1	0.0423706	1244	1	0	1	0	0	94	0	82	0	1	0.0416894	1224
1490090	1	2	0	0	47	1	0.0394074	1157	0	0	41	1	0.0408038	1198	1	0.0424046	1245	0	1	0	1	0	0	94	0	82	1	0.0417234	1225
1043184	1	2	0	0	47	1	0.0394414	1158	0	0	42	1	0.0408379	1199	1	0.0424387	1246	0	1	0	1	0	0	94	0	84	1	0.0417575	1226
1274102	1	2	0	0	47	1	0.0394755	1159	0	0	42	1	0.0408719	1200	1	0.0424728	1247	0	1	0	1	0	0	94	0	84	1	0.0417916	1227
2350681	1	2	1	26	20	0.03863	0.00166894	49	2	20	20	0.45354	0.0103542	304	0.68748	0.0223093	655	0.29787	0.70213	0.28571	0.71429	-0.00829	28	66	24	60	0.87055	0.0262602	771
651117	1	2	0	0	47	1	0.0395095	1160	0	0	42	1	0.040906	1201	1	0.0425068	1248	0	1	0	1	0	0	94	0	84	1	0.0418256	1228
2248566	1	2	1	9	37	0.48336	0.0140668	413	1	9	32	0.52802	0.0120232	353	0.89795	0.0279632	821	0.11702	0.88298	0.13095	0.86905	-0.01139	11	83	11	73	0.82242	0.0243529	715
769981	1	2	0	0	47	1	0.0395436	1161	0	0	42	1	0.0409401	1202	1	0.0425409	1249	0	1	0	1	0	0	94	0	84	1	0.0418597	1229
2260405	1	2	2	8	37	0.141	0.00456403	134	1	9	32	0.52802	0.0119891	352	0.91496	0.0284741	836	0.12766	0.87234	0.13095	0.86905	-0.01323	12	82	11	73	1	0.0418937	1230
1219512	1	2	37	8	2	0.141	0.00459809	135	32	8	2	0.17242	0.00405313	119	1	0.0299046	878	0.87234	0.12766	0.85714	0.14286	-0.01317	82	12	72	12	0.82798	0.0246594	724
2131534	1	2	0	0	47	1	0.0395777	1162	0	0	42	1	0.0409741	1203	1	0.0425749	1250	0	1	0	1	0	0	94	0	84	1	0.0419278	1231
2344433	1	2	46	1	0	1	0.0396117	1163	42	0	0	1	0.0410082	1204	1	0.042609	1251	0.98936	0.01064	1	0	-0.00121	93	1	84	0	1	0.0419619	1232
827050	1	4	46	0	0	1	0.0396458	1164	42	0	0	1	0.0410422	1205	1	0.0426431	1252	1	0	1	0	0	92	0	84	0	1	0.0419959	1233
1815774	1	2	20	23	4	0.7404	0.0206063	605	24	13	4	0.40603	0.0101499	298	0.25863	0.00933243	274	0.67021	0.32979	0.7439	0.2561	0.0013	63	31	61	21	0.32255	0.00987738	290
1549376	1	3	20	23	4	0.7404	0.0206403	606	24	13	4	0.40603	0.0101839	299	0.25863	0.00936649	275	0.67021	0.32979	0.7439	0.2561	0.0013	63	31	61	21	0.32255	0.00991144	291
481435	1	3	0	4	43	1	0.0396798	1165	0	5	37	1	0.0410763	1206	0.72988	0.0237057	696	0.04255	0.95745	0.05952	0.94048	-0.00787	4	90	5	79	0.73685	0.0210831	619
1914719	1	2	2	23	22	0.28966	0.00902589	265	3	11	28	0.32609	0.00786785	231	0.08451	0.00309946	91	0.28723	0.71277	0.20238	0.79762	0.00826	27	67	17	67	0.22458	0.00688011	202
143376	1	3	0	0	47	1	0.0397139	1166	0	0	42	1	0.0411104	1207	1	0.0426771	1253	0	1	0	1	0	0	94	0	84	1	0.04203	1234
911143	1	3	24	13	10	0.00929	0.000510899	15	13	20	9	0.76427	0.0197548	580	0.09999	0.00374659	110	0.64894	0.35106	0.54762	0.45238	0.00743	61	33	46	38	0.21989	0.00647139	190
2083689	1	2	1	5	41	0.21354	0.00688011	202	0	3	39	1	0.0221049	649	0.71732	0.0232629	683	0.07447	0.92553	0.03571	0.96429	0.00103	7	87	3	81	0.33767	0.0102861	302
545645	1	2	10	12	25	0.00361	0.00013624	4	9	19	14	0.75329	0.0189033	555	0.10757	0.00415531	122	0.34043	0.65957	0.44048	0.55952	0.00666	32	62	37	47	0.21764	0.00633515	186
1781836	1	2	46	0	0	1	0.039748	1167	41	0	0	1	0.0411444	1208	1	0.0427112	1254	1	0	1	0	0	92	0	82	0	1	0.042064	1235
960223	2	3	24	14	9	0.02386	0.000987738	29	23	16	3	1	0.0201975	593	0.24524	0.00895777	263	0.65957	0.34043	0.7381	0.2619	0.00088	62	32	62	22	0.32723	0.0099455	292
82263	1	2	0	10	37	1	0.039782	1168	1	16	24	0.65367	0.0146458	430	0.06295	0.00231608	68	0.10638	0.89362	0.21951	0.78049	0.03704	10	84	18	64	0.06167	0.00166894	49
2011072	2	3	0	0	47	1	0.0398161	1169	0	0	42	1	0.0411785	1209	1	0.0427452	1255	0	1	0	1	0	0	94	0	84	1	0.0420981	1236
1240077	1	2	25	20	2	0.70089	0.0195845	575	29	12	1	1	0.0262262	770	0.38295	0.0125681	369	0.74468	0.25532	0.83333	0.16667	0.01281	70	24	70	14	0.19947	0.00544959	160
1406961	1	2	25	20	2	0.70089	0.0196185	576	29	12	1	1	0.0262602	771	0.38295	0.0126022	370	0.74468	0.25532	0.83333	0.16667	0.01281	70	24	70	14	0.19947	0.00548365	161
69547	1	3	2	20	25	0.70089	0.0196526	577	1	12	29	1	0.0262943	772	0.38295	0.0126362	371	0.25532	0.74468	0.16667	0.83333	0.01281	24	70	14	70	0.19947	0.00551771	162
555766	1	2	47	0	0	1	0.0398501	1170	42	0	0	1	0.0412125	1210	1	0.0427793	1256	1	0	1	0	0	94	0	84	0	1	0.0421322	1237
1501170	1	2	1	11	35	1	0.0398842	1171	1	12	29	1	0.0412466	1211	0.81405	0.0263624	774	0.1383	0.8617	0.16667	0.83333	-0.00831	13	81	14	70	0.67745	0.0195163	573
28903	1	2	1	10	36	0.55183	0.0160763	472	1	12	29	1	0.0254428	747	0.73079	0.023842	700	0.12766	0.87234	0.16667	0.83333	-0.00545	12	82	14	70	0.52666	0.0149183	438
955971	1	2	5	21	21	1	0.0399183	1172	3	23	16	0.30396	0.00674387	198	0.66463	0.0216962	637	0.32979	0.67021	0.34524	0.65476	-0.00976	31	63	29	55	0.87449	0.0266008	781
1103665	1	2	41	0	0	1	0.0399523	1173	29	0	0	1	0.0412807	1212	1	0.0428134	1257	1	0	1	0	0	82	0	58	0	1	0.0421662	1238
2128895	1	3	20	25	2	0.16844	0.00548365	161	16	23	3	0.30396	0.00667575	196	0.78301	0.0250681	736	0.69149	0.30851	0.65476	0.34524	-0.00579	65	29	55	29	0.63333	0.0180518	530
1893417	1	2	19	26	2	0.09602	0.00340599	100	16	22	3	0.30884	0.00688011	202	0.88341	0.0275545	809	0.68085	0.31915	0.65854	0.34146	-0.0078	64	30	54	28	0.8724	0.0264986	778
308928	1	2	19	26	2	0.09602	0.00344005	101	16	23	3	0.30396	0.00664169	195	0.88524	0.0276567	812	0.68085	0.31915	0.65476	0.34524	-0.00718	64	30	55	29	0.75128	0.0217643	639
1866308	1	2	0	0	47	1	0.0399864	1174	0	0	42	1	0.0413147	1213	1	0.0428474	1258	0	1	0	1	0	0	94	0	84	1	0.0422003	1239
279578	1	2	0	0	47	1	0.0400204	1175	0	0	42	1	0.0413488	1214	1	0.0428815	1259	0	1	0	1	0	0	94	0	84	1	0.0422343	1240
1957978	1	2	8	24	15	1	0.0400545	1176	6	24	12	0.35828	0.00899183	264	0.8768	0.0273842	804	0.42553	0.57447	0.42857	0.57143	-0.01033	40	54	36	48	1	0.0422684	1241
2052094	1	2	27	18	2	1	0.0400886	1177	26	14	2	1	0.0413828	1215	0.8706	0.0271458	797	0.76596	0.23404	0.78571	0.21429	-0.01002	72	22	66	18	0.85762	0.0253406	744
484725	2	3	0	3	44	1	0.0401226	1178	0	3	39	1	0.0414169	1216	1	0.0429155	1260	0.03191	0.96809	0.03571	0.96429	-0.0109	3	91	3	81	1	0.0423025	1242
1803760	1	2	15	29	3	0.05797	0.00217984	64	8	24	10	0.53514	0.0126362	371	0.05432	0.00200954	59	0.62766	0.37234	0.47619	0.52381	0.03699	59	35	40	44	0.05	0.00129428	38
642321	1	4	19	25	3	0.31841	0.00946866	278	11	26	5	0.12402	0.00313351	92	0.31014	0.0107289	315	0.67021	0.32979	0.57143	0.42857	0.01192	63	31	48	36	0.21527	0.00623297	183
1196777	1	2	5	14	28	0.13712	0.00425749	125	3	19	20	0.72594	0.0166553	489	0.33419	0.0112398	330	0.25532	0.74468	0.29762	0.70238	-0.00779	24	70	25	59	0.61462	0.0173365	509
637216	1	2	47	0	0	1	0.0401567	1179	42	0	0	1	0.041451	1217	1	0.0429496	1261	1	0	1	0	0	94	0	84	0	1	0.0423365	1243
73819	1	2	19	23	5	0.75435	0.0211512	621	21	21	0	0.04297	0.00143052	42	0.10588	0.00401907	118	0.64894	0.35106	0.75	0.25	0.01469	61	33	63	21	0.19118	0.00514305	151
122753	1	2	0	0	47	1	0.0401907	1180	0	0	42	1	0.041485	1218	1	0.0429837	1262	0	1	0	1	0	0	94	0	84	1	0.0423706	1244
939181	1	2	16	18	13	0.14209	0.00473433	139	11	27	4	0.05907	0.00163488	48	0.0296	0.00112398	33	0.53191	0.46809	0.58333	0.41667	-0.00582	50	44	49	35	0.54661	0.015906	467
995538	1	4	13	16	18	0.03888	0.00183924	54	11	25	6	0.22769	0.00544959	160	0.01987	0.000919619	27	0.44681	0.55319	0.55952	0.44048	0.0131	42	52	47	37	0.17644	0.00470027	138
200204	2	3	0	0	47	1	0.0402248	1181	0	0	42	1	0.0415191	1219	1	0.0430177	1263	0	1	0	1	0	0	94	0	84	1	0.0424046	1245
1020436	1	4	9	25	13	0.77138	0.0228883	672	5	19	18	1	0.0268733	789	0.30403	0.0106948	314	0.45745	0.54255	0.34524	0.65476	0.01501	43	51	29	55	0.16844	0.00425749	125
1394274	1	2	0	0	47	1	0.0402589	1182	0	0	42	1	0.0415531	1220	1	0.0430518	1264	0	1	0	1	0	0	94	0	84	1	0.0424387	1246
303484	1	2	47	0	0	1	0.0402929	1183	42	0	0	1	0.0415872	1221	1	0.0430858	1265	1	0	1	0	0	94	0	84	0	1	0.0424728	1247
1069679	1	2	6	26	15	0.37898	0.011921	350	3	22	17	0.32014	0.00769755	226	0.57892	0.0189033	555	0.40426	0.59574	0.33333	0.66667	0.00116	38	56	28	56	0.3541	0.0109332	321
889796	1	4	6	18	23	0.50059	0.0144414	424	5	22	15	0.74258	0.0175409	515	0.38751	0.0127384	374	0.31915	0.68085	0.38095	0.61905	-0.00312	30	64	32	52	0.43236	0.0125341	368
2370647	1	2	22	17	8	0.19828	0.00619891	182	22	17	3	1	0.0218324	641	0.40238	0.013079	384	0.64894	0.35106	0.72619	0.27381	0.00114	61	33	61	23	0.33224	0.0101499	298
333503	1	3	8	17	22	0.19828	0.00623297	183	3	17	22	1	0.0218665	642	0.40238	0.0131131	385	0.35106	0.64894	0.27381	0.72619	0.00114	33	61	23	61	0.33224	0.0101839	299
1214300	1	2	0	0	47	1	0.040327	1184	0	0	42	1	0.0416213	1222	1	0.0431199	1266	0	1	0	1	0	0	94	0	84	1	0.0425068	1248
375481	1	3	8	17	22	0.19828	0.00626703	184	3	17	22	1	0.0219005	643	0.40238	0.0131471	386	0.35106	0.64894	0.27381	0.72619	0.00114	33	61	23	61	0.33224	0.010218	300
1089499	1	2	22	17	8	0.19828	0.00630109	185	22	17	3	1	0.0219346	644	0.40238	0.0131812	387	0.64894	0.35106	0.72619	0.27381	0.00114	61	33	61	23	0.33224	0.010252	301
491162	1	2	46	1	0	1	0.040361	1185	41	1	0	1	0.0416553	1223	1	0.043154	1267	0.98936	0.01064	0.9881	0.0119	-0.01133	93	1	83	1	1	0.0425409	1249
923548	1	3	1	20	26	0.41192	0.0127725	375	3	21	18	0.48769	0.0111717	328	0.35645	0.0118529	348	0.23404	0.76596	0.32143	0.67857	0.00952	22	72	27	57	0.23959	0.00725477	213
421007	1	4	22	23	2	0.28966	0.00905995	266	13	24	5	0.34001	0.00803815	236	0.19113	0.00688011	202	0.71277	0.28723	0.59524	0.40476	0.02114	67	27	50	34	0.11481	0.00309946	91
735878	1	2	0	15	31	0.58009	0.0178474	524	3	12	26	0.36505	0.00916213	269	0.26739	0.00950272	279	0.16304	0.83696	0.21951	0.78049	-0.00119	15	77	18	64	0.43885	0.0128065	376
1532995	1	2	0	12	35	1	0.0403951	1186	0	13	29	0.56574	0.0132153	388	0.64017	0.0211512	621	0.12766	0.87234	0.15476	0.84524	-0.00656	12	82	13	71	0.66855	0.0194482	571
1408582	1	2	6	27	14	0.36501	0.0116144	341	6	19	17	1	0.0239441	703	0.488	0.0162466	477	0.41489	0.58511	0.36905	0.63095	-0.0061	39	55	31	53	0.5431	0.0155313	456
728620	2	3	2	10	35	0.249	0.00854905	251	0	14	28	0.57185	0.0134196	394	0.24463	0.00892371	262	0.14894	0.85106	0.16667	0.83333	-0.01013	14	80	14	70	0.83749	0.0248297	729
1368059	1	2	47	0	0	1	0.0404292	1187	42	0	0	1	0.0416894	1224	1	0.043188	1268	1	0	1	0	0	94	0	84	0	1	0.0425749	1250
389625	1	2	47	0	0	1	0.0404632	1188	42	0	0	1	0.0417234	1225	1	0.0432221	1269	1	0	1	0	0	94	0	84	0	1	0.042609	1251
273696	1	2	4	16	27	0.4553	0.0132834	390	3	15	24	0.69395	0.0153951	452	1	0.0304837	895	0.25532	0.74468	0.25	0.75	-0.01235	24	70	21	63	1	0.0426431	1252
528519	1	2	47	0	0	1	0.0404973	1189	42	0	0	1	0.0417575	1226	1	0.0432561	1270	1	0	1	0	0	94	0	84	0	1	0.0426771	1253
1937109	1	2	11	24	12	1	0.0405313	1190	4	17	21	1	0.0417916	1227	0.03676	0.0013624	40	0.48936	0.51064	0.29762	0.70238	0.06314	46	48	25	59	0.00971	0.000340599	10
414763	1	3	18	19	9	0.36323	0.0114441	336	15	19	7	1	0.0239101	702	0.88397	0.0276226	811	0.59783	0.40217	0.59756	0.40244	-0.01289	55	37	49	33	1	0.0427112	1254
1267945	1	2	1	19	27	0.41516	0.0131131	385	2	18	22	0.69719	0.0158379	465	0.80425	0.0259196	761	0.2234	0.7766	0.2619	0.7381	-0.00588	21	73	22	62	0.60083	0.0167916	493
1032732	1	3	5	12	30	0.09199	0.00323569	95	4	10	28	0.06653	0.00200954	59	1	0.0298025	875	0.23404	0.76596	0.21429	0.78571	-0.01374	22	72	18	66	0.85762	0.0253747	745
1694531	1	2	46	0	0	1	0.0405654	1191	42	0	0	1	0.0418256	1228	1	0.0432902	1271	1	0	1	0	0	92	0	84	0	1	0.0427452	1255
1026685	1	2	47	0	0	1	0.0405995	1192	42	0	0	1	0.0418597	1229	1	0.0433243	1272	1	0	1	0	0	94	0	84	0	1	0.0427793	1256
2068371	1	4	19	20	8	0.53991	0.0154632	454	19	18	5	1	0.0251703	739	0.80756	0.026158	768	0.61702	0.38298	0.66667	0.33333	-0.00694	58	36	56	28	0.53349	0.0152589	448
1149582	2	3	17	24	6	0.7595	0.0212875	625	18	20	4	1	0.0265327	779	0.79074	0.0253065	743	0.61702	0.38298	0.66667	0.33333	-0.00526	58	36	56	28	0.53349	0.0152929	449
273672	1	2	4	27	16	0.20938	0.00667575	196	5	23	14	0.5177	0.0116826	343	0.90449	0.0280654	824	0.37234	0.62766	0.39286	0.60714	-0.00844	35	59	33	51	0.87732	0.0269755	792
1600510	1	2	16	27	4	0.20938	0.00670981	197	15	22	5	0.74258	0.0173706	510	0.86197	0.0269755	792	0.62766	0.37234	0.61905	0.38095	-0.00938	59	35	52	32	1	0.0428134	1257
1703598	1	2	24	19	4	1	0.0406335	1193	21	17	4	1	0.0418937	1230	1	0.0433583	1273	0.71277	0.28723	0.70238	0.29762	-0.01152	67	27	59	25	1	0.0428474	1258
1659723	1	2	2	6	38	0.06908	0.00248638	73	1	13	22	1	0.0207084	608	0.02833	0.00105586	31	0.1087	0.8913	0.20833	0.79167	0.02443	10	82	15	57	0.085	0.00228202	67
724157	1	2	0	0	47	1	0.0406676	1194	0	0	42	1	0.0419278	1231	1	0.0433924	1274	0	1	0	1	0	0	94	0	84	1	0.0428815	1259
308471	1	2	0	0	47	1	0.0407016	1195	0	0	42	1	0.0419619	1232	1	0.0434264	1275	0	1	0	1	0	0	94	0	84	1	0.0429155	1260
524575	1	3	47	0	0	1	0.0407357	1196	42	0	0	1	0.0419959	1233	1	0.0434605	1276	1	0	1	0	0	94	0	84	0	1	0.0429496	1261
1225269	1	2	0	0	47	1	0.0407698	1197	0	0	42	1	0.04203	1234	1	0.0434946	1277	0	1	0	1	0	0	94	0	84	1	0.0429837	1262
1902739	1	3	35	11	1	1	0.0408038	1198	32	10	0	1	0.042064	1235	1	0.0435286	1278	0.8617	0.1383	0.88095	0.11905	-0.0093	81	13	74	10	0.82387	0.0245232	720
2344308	1	2	35	11	1	1	0.0408379	1199	31	10	0	1	0.0420981	1236	1	0.0435627	1279	0.8617	0.1383	0.87805	0.12195	-0.0099	81	13	72	10	0.82475	0.0245913	722
1696652	1	2	40	7	0	1	0.0408719	1200	33	9	0	1	0.0421322	1237	0.58144	0.0190395	559	0.92553	0.07447	0.89286	0.10714	-0.00378	87	7	75	9	0.60095	0.0168597	495
1004459	1	2	4	7	36	0.00837	0.000340599	10	0	11	31	1	0.0199932	587	0.08458	0.00313351	92	0.15957	0.84043	0.13095	0.86905	-0.01037	15	79	11	73	0.67309	0.0194823	572
1063894	1	2	16	27	4	0.20938	0.00674387	198	15	22	5	0.74258	0.0174046	511	0.86197	0.0270095	793	0.62766	0.37234	0.61905	0.38095	-0.00938	59	35	52	32	1	0.0430177	1263
308067	1	2	0	0	47	1	0.040906	1201	0	0	42	1	0.0421662	1238	1	0.0435967	1280	0	1	0	1	0	0	94	0	84	1	0.0430518	1264
2325070	1	2	28	16	3	0.69222	0.0191076	561	26	15	1	1	0.026124	767	0.75873	0.024421	717	0.76596	0.23404	0.79762	0.20238	-0.00835	72	22	67	17	0.71716	0.0201975	593
2196318	1	2	47	0	0	1	0.0409401	1202	42	0	0	1	0.0422003	1239	1	0.0436308	1281	1	0	1	0	0	94	0	84	0	1	0.0430858	1265
2322030	1	2	12	25	10	0.77407	0.0230586	677	15	23	4	0.3354	0.00797003	234	0.2683	0.00953678	280	0.52128	0.47872	0.63095	0.36905	0.01434	49	45	53	31	0.17214	0.00435967	128
2366075	1	2	0	0	47	1	0.0409741	1203	0	0	42	1	0.0422343	1240	1	0.0436649	1282	0	1	0	1	0	0	94	0	84	1	0.0431199	1266
1699578	2	3	0	0	47	1	0.0410082	1204	0	0	42	1	0.0422684	1241	1	0.0436989	1283	0	1	0	1	0	0	94	0	84	1	0.043154	1267
793529	1	2	0	1	45	1	0.0410422	1205	0	0	41	1	0.0423025	1242	1	0.043733	1284	0.01087	0.98913	0	1	-0.00127	1	91	0	82	1	0.043188	1268
333998	1	2	25	17	5	0.47665	0.013658	401	25	13	4	0.24024	0.00599455	176	0.86092	0.0269074	790	0.71277	0.28723	0.75	0.25	-0.00962	67	27	63	21	0.6147	0.0174046	511
1382953	1	2	47	0	0	1	0.0410763	1206	42	0	0	1	0.0423365	1243	1	0.043767	1285	1	0	1	0	0	94	0	84	0	1	0.0432221	1269
1418039	1	2	8	23	16	1	0.0411104	1207	10	22	10	1	0.0423706	1244	0.54148	0.018154	533	0.41489	0.58511	0.5	0.5	0.00344	39	55	42	42	0.29237	0.00885559	260
835615	1	4	17	26	1	0.03296	0.00143052	42	19	19	2	0.45439	0.010797	317	0.48522	0.0161104	473	0.68182	0.31818	0.7125	0.2875	-0.0067	60	28	57	23	0.7378	0.0212193	623
2167503	1	4	1	9	37	0.48336	0.0141008	414	0	16	26	0.31186	0.00701635	206	0.06017	0.00217984	64	0.11702	0.88298	0.19048	0.80952	0.01062	11	83	16	68	0.21083	0.00602861	177
1952563	1	2	20	18	9	0.21932	0.00705041	207	21	18	3	1	0.0222411	653	0.27611	0.0099455	292	0.61702	0.38298	0.71429	0.28571	0.00869	58	36	60	24	0.20455	0.00561989	165
445917	1	2	25	14	7	0.07723	0.00286104	84	22	15	5	0.45668	0.0108311	318	0.87226	0.0272139	799	0.69565	0.30435	0.70238	0.29762	-0.01407	64	28	59	25	1	0.0432561	1270
624465	2	3	47	0	0	1	0.0411444	1208	42	0	0	1	0.0424046	1245	1	0.0438011	1286	1	0	1	0	0	94	0	84	0	1	0.0432902	1271
2344249	1	2	16	18	13	0.14209	0.00476839	140	7	21	14	1	0.0214918	631	0.19238	0.00691417	203	0.53191	0.46809	0.41667	0.58333	0.0138	50	44	35	49	0.13526	0.00378065	111
212820	1	2	1	16	30	1	0.0411785	1209	2	19	21	0.69604	0.0156335	459	0.41711	0.013658	401	0.19149	0.80851	0.27381	0.72619	0.00897	18	76	23	61	0.21508	0.00613079	180
2166740	1	2	22	17	8	0.19828	0.00633515	186	14	20	8	1	0.0219687	645	0.46338	0.0150886	443	0.64894	0.35106	0.57143	0.42857	-0.00016	61	33	48	36	0.35535	0.0110014	323
1403884	1	2	35	10	2	0.249	0.00858311	252	33	9	0	1	0.0225136	661	0.59328	0.0195163	573	0.85106	0.14894	0.89286	0.10714	-0.00426	80	14	75	9	0.50382	0.0142711	419
2223426	1	2	0	0	47	1	0.0412125	1210	0	0	42	1	0.0424387	1246	1	0.0438351	1287	0	1	0	1	0	0	94	0	84	1	0.0433243	1272
191513	1	2	2	12	33	0.5975	0.0180518	530	2	13	27	0.6583	0.0151226	444	0.86139	0.0269414	791	0.17021	0.82979	0.20238	0.79762	-0.00886	16	78	17	67	0.69974	0.0199591	586
1791926	1	4	33	11	3	0.14805	0.00517711	152	26	16	0	0.31186	0.00694823	204	0.10721	0.00405313	119	0.81915	0.18085	0.80952	0.19048	-0.01117	77	17	68	16	1	0.0433583	1273
2008619	1	2	42	4	0	1	0.0412466	1211	39	2	1	0.07184	0.00224796	66	0.54564	0.018188	534	0.95652	0.04348	0.95238	0.04762	-0.01395	88	4	80	4	1	0.0433924	1274
1316052	1	2	1	16	30	1	0.0412807	1212	2	19	21	0.69604	0.0156676	460	0.41711	0.0136921	402	0.19149	0.80851	0.27381	0.72619	0.00897	18	76	23	61	0.21508	0.00616485	181
786371	1	2	1	4	42	0.15599	0.00544959	160	0	7	35	1	0.021594	634	0.33679	0.0113079	332	0.06383	0.93617	0.08333	0.91667	-0.00968	6	88	7	77	0.77462	0.0235695	692
118026	1	2	17	19	11	0.24062	0.00779973	229	11	25	6	0.22769	0.00551771	162	0.20273	0.00735695	216	0.56383	0.43617	0.55952	0.44048	-0.01145	53	41	47	37	1	0.0434264	1275
964413	1	2	28	15	4	0.42561	0.0131471	386	14	22	6	0.75107	0.0183924	540	0.04741	0.00173706	51	0.75532	0.24468	0.59524	0.40476	0.04613	71	23	50	34	0.02506	0.000647139	19
484117	1	2	0	0	47	1	0.0413147	1213	0	0	42	1	0.0424728	1247	1	0.0438692	1288	0	1	0	1	0	0	94	0	84	1	0.0434605	1276
1411809	1	3	47	0	0	1	0.0413488	1214	42	0	0	1	0.0425068	1248	1	0.0439033	1289	1	0	1	0	0	94	0	84	0	1	0.0434945	1277
1290076	1	2	47	0	0	1	0.0413828	1215	41	0	0	1	0.0425409	1249	1	0.0439373	1290	1	0	1	0	0	94	0	82	0	1	0.0435286	1278
1211834	1	2	0	2	45	1	0.0414169	1216	0	2	40	1	0.0425749	1250	1	0.0439714	1291	0.02128	0.97872	0.02381	0.97619	-0.01112	2	92	2	82	1	0.0435627	1279
1135759	1	4	19	18	10	0.22267	0.00718665	211	17	13	12	0.02611	0.00112398	33	0.68741	0.0222411	653	0.59574	0.40426	0.55952	0.44048	-0.01209	56	38	47	37	0.65073	0.0189714	557
1045676	1	3	43	4	0	1	0.041451	1217	41	1	0	1	0.042609	1251	0.36467	0.0121253	356	0.95745	0.04255	0.9881	0.0119	0.00615	90	4	83	1	0.37191	0.0116144	341
890505	1	2	6	19	22	0.52491	0.0151226	444	8	19	15	0.75107	0.0185286	544	0.50941	0.0169278	497	0.32979	0.67021	0.41667	0.58333	0.00382	31	63	35	49	0.27703	0.00824251	242
238830	1	3	45	2	0	1	0.041485	1218	41	1	0	1	0.0426431	1252	1	0.0440054	1292	0.97872	0.02128	0.9881	0.0119	-0.00864	92	2	83	1	1	0.0435967	1280
82297	1	2	0	2	45	1	0.0415191	1219	0	3	39	1	0.0426771	1253	0.66365	0.0216621	636	0.02128	0.97872	0.03571	0.96429	-0.00732	2	92	3	81	0.6679	0.0193801	569
352221	1	3	47	0	0	1	0.0415531	1220	42	0	0	1	0.0427112	1254	1	0.0440395	1293	1	0	1	0	0	94	0	84	0	1	0.0436308	1281
42596	1	2	0	5	42	1	0.0415872	1221	0	2	40	1	0.0427452	1255	0.43942	0.0142371	418	0.05319	0.94681	0.02381	0.97619	0.0005	5	89	2	82	0.44907	0.013045	383
2098009	1	2	15	23	9	1	0.0416213	1222	18	21	3	0.48769	0.0112398	330	0.2168	0.00797003	234	0.56383	0.43617	0.67857	0.32143	0.01698	53	41	57	27	0.12506	0.003406	100
1182934	1	2	2	12	33	0.5975	0.0180858	531	0	5	37	1	0.0258515	759	0.08124	0.00296322	87	0.17021	0.82979	0.05952	0.94048	0.04572	16	78	5	79	0.03433	0.000817439	24
2129365	2	3	11	30	6	0.07684	0.00282698	83	10	29	3	0.01107	0.000579019	17	0.71915	0.0234673	689	0.55319	0.44681	0.58333	0.41667	-0.00561	52	42	49	35	0.76225	0.0228542	671
2091196	2	3	26	20	1	0.41192	0.0128065	376	22	17	3	1	0.0242166	711	0.62819	0.0207425	609	0.76596	0.23404	0.72619	0.27381	-0.00613	72	22	61	23	0.6057	0.0172343	506
975263	1	2	17	21	9	0.5609	0.0166553	489	13	22	7	0.75996	0.0194142	570	0.81351	0.0263283	773	0.58511	0.41489	0.57143	0.42857	-0.01125	55	39	48	36	0.88005	0.0275204	808
524339	1	2	0	0	47	1	0.0416553	1223	0	0	42	1	0.0427793	1256	1	0.0440736	1294	0	1	0	1	0	0	94	0	84	1	0.0436648	1282
1470727	2	3	28	13	6	0.05814	0.00228202	67	26	13	3	0.40383	0.0096049	282	0.69609	0.0225817	663	0.73404	0.26596	0.77381	0.22619	-0.00969	69	25	65	19	0.60328	0.0171662	504
1758447	1	2	7	26	14	0.55008	0.015906	467	8	22	12	1	0.0253406	744	0.91731	0.0285422	838	0.42553	0.57447	0.45238	0.54762	-0.00894	40	54	38	46	0.76328	0.0230926	678
1372947	1	3	0	0	47	1	0.0416894	1224	0	0	42	1	0.0428134	1257	1	0.0441076	1295	0	1	0	1	0	0	94	0	84	1	0.0436989	1283
49199	1	2	40	7	0	1	0.0417234	1225	39	3	0	1	0.0428474	1258	0.32303	0.0111035	326	0.92553	0.07447	0.96429	0.03571	0.00346	87	7	81	3	0.33767	0.0103202	303
1530176	1	3	47	0	0	1	0.0417575	1226	42	0	0	1	0.0428815	1259	1	0.0441417	1296	1	0	1	0	0	94	0	84	0	1	0.043733	1284
1029374	1	2	0	0	47	1	0.0417916	1227	0	0	42	1	0.0429155	1260	1	0.0441757	1297	0	1	0	1	0	0	94	0	84	1	0.043767	1285
215055	1	2	4	16	27	0.4553	0.0133174	391	3	17	21	1	0.0243869	716	0.80594	0.026124	767	0.25532	0.74468	0.28049	0.71951	-0.01053	24	70	23	59	0.73509	0.0208106	611
1276311	1	2	0	0	47	1	0.0418256	1228	0	0	42	1	0.0429496	1261	1	0.0442098	1298	0	1	0	1	0	0	94	0	84	1	0.0438011	1286
509417	1	2	0	0	47	1	0.0418597	1229	0	0	42	1	0.0429837	1262	1	0.0442439	1299	0	1	0	1	0	0	94	0	84	1	0.0438352	1287
476670	2	3	21	19	7	0.52133	0.0149864	440	23	14	5	0.25967	0.00609673	179	0.70063	0.022718	667	0.64894	0.35106	0.71429	0.28571	-0.0033	61	33	60	24	0.42152	0.0122616	360
243088	1	2	5	23	19	0.75435	0.0211853	622	4	16	22	0.70767	0.0161444	474	0.53109	0.017609	517	0.35106	0.64894	0.28571	0.71429	-0.00153	33	61	24	60	0.42152	0.0122956	361
813827	1	3	0	7	40	1	0.0418937	1230	0	13	29	0.56574	0.0132493	389	0.08074	0.0028951	85	0.07447	0.92553	0.15476	0.84524	0.02226	7	87	13	71	0.10143	0.00275886	81
807150	2	3	0	0	47	1	0.0419278	1231	0	0	42	1	0.0430177	1263	1	0.0442779	1300	0	1	0	1	0	0	94	0	84	1	0.0438692	1288
209960	1	2	0	0	47	1	0.0419619	1232	0	0	42	1	0.0430518	1264	1	0.044312	1301	0	1	0	1	0	0	94	0	84	1	0.0439033	1289
1297882	1	2	47	0	0	1	0.0419959	1233	42	0	0	1	0.0430858	1265	1	0.044346	1302	1	0	1	0	0	94	0	84	0	1	0.0439373	1290
1196377	1	2	0	3	44	1	0.04203	1234	0	2	40	1	0.0431199	1266	1	0.0443801	1303	0.03191	0.96809	0.02381	0.97619	-0.00997	3	91	2	82	1	0.0439714	1291
1769103	2	3	4	12	31	0.17787	0.00579019	170	6	15	21	0.28779	0.00643733	189	0.31975	0.0109332	321	0.21277	0.78723	0.32143	0.67857	0.01642	20	74	27	57	0.12553	0.00344005	101
1850990	1	3	16	21	10	0.55809	0.016485	484	9	20	13	0.76427	0.0198229	582	0.39655	0.0129087	379	0.56383	0.43617	0.45238	0.54762	0.01255	53	41	38	46	0.17639	0.00466621	137
1570066	2	3	34	13	0	0.57369	0.0174387	512	26	16	0	0.31186	0.00705041	207	0.36663	0.0122275	359	0.8617	0.1383	0.80952	0.19048	0.00081	81	13	68	16	0.41762	0.0121253	356
666856	1	3	0	0	46	1	0.042064	1235	0	0	42	1	0.043154	1267	1	0.0444142	1304	0	1	0	1	0	0	92	0	84	1	0.0440055	1292
2088661	1	2	0	5	42	1	0.0420981	1236	0	1	41	1	0.043188	1268	0.20717	0.00769755	226	0.05319	0.94681	0.0119	0.9881	0.01514	5	89	1	83	0.21527	0.00626703	184
2381138	1	2	47	0	0	1	0.0421322	1237	42	0	0	1	0.0432221	1269	1	0.0444482	1305	1	0	1	0	0	94	0	84	0	1	0.0440395	1293
2383209	1	2	15	27	4	0.12986	0.00418937	123	14	23	5	0.5177	0.0115804	340	0.90544	0.0280995	825	0.61957	0.38043	0.60714	0.39286	-0.00901	57	35	51	33	0.87809	0.0270777	795
492695	1	4	0	4	43	1	0.0421662	1238	0	5	37	1	0.0432561	1270	0.72988	0.0237398	697	0.04255	0.95745	0.05952	0.94048	-0.00787	4	90	5	79	0.73685	0.0211172	620
1440578	1	2	27	18	2	1	0.0422003	1239	29	8	5	0.00955	0.000476839	14	0.08799	0.00323569	95	0.76596	0.23404	0.78571	0.21429	-0.01225	72	22	66	18	0.85762	0.0254087	746
163053	1	3	6	20	21	0.74826	0.0208447	612	2	21	19	0.28726	0.00636921	187	0.44225	0.0145436	427	0.34043	0.65957	0.29762	0.70238	-0.00659	32	62	25	59	0.62972	0.0178815	525
1920129	1	2	39	8	0	1	0.0422343	1240	35	7	0	1	0.0432902	1271	1	0.0444823	1306	0.91489	0.08511	0.91667	0.08333	-0.01045	86	8	77	7	1	0.0440736	1294
232546	1	4	47	0	0	1	0.0422684	1241	42	0	0	1	0.0433243	1272	1	0.0445163	1307	1	0	1	0	0	94	0	84	0	1	0.0441076	1295
1549957	1	2	1	12	34	1	0.0423025	1242	0	14	28	0.57185	0.013624	400	0.4873	0.0162125	476	0.14894	0.85106	0.16667	0.83333	-0.00915	14	80	14	70	0.83749	0.0248638	730
1155627	1	2	47	0	0	1	0.0423365	1243	42	0	0	1	0.0433583	1273	1	0.0445504	1308	1	0	1	0	0	94	0	84	0	1	0.0441417	1296
676931	1	2	47	0	0	1	0.0423706	1244	42	0	0	1	0.0433924	1274	1	0.0445845	1309	1	0	1	0	0	94	0	84	0	1	0.0441757	1297
1920698	1	4	12	23	12	1	0.0424046	1245	8	19	15	0.75107	0.0188692	554	0.55353	0.0183583	539	0.5	0.5	0.41667	0.58333	0.00201	47	47	35	49	0.29377	0.00888965	261
804348	1	4	28	18	1	0.66095	0.018767	551	28	12	2	0.62034	0.0145777	428	0.56765	0.0185627	545	0.78723	0.21277	0.80952	0.19048	-0.00945	74	20	68	16	0.85197	0.0252044	740
2079363	1	2	0	9	37	1	0.0424387	1246	0	17	24	0.16766	0.00384877	113	0.03501	0.00129428	38	0.09783	0.90217	0.20732	0.79268	0.03711	9	83	17	65	0.05518	0.0015327	45
1006533	1	2	0	0	47	1	0.0424728	1247	0	0	42	1	0.0434264	1275	1	0.0446185	1310	0	1	0	1	0	0	94	0	84	1	0.0442098	1298
853240	1	2	42	5	0	1	0.0425068	1248	38	4	0	1	0.0434605	1276	1	0.0446526	1311	0.94681	0.05319	0.95238	0.04762	-0.01059	89	5	80	4	1	0.0442439	1299
1652873	1	3	7	30	10	0.08166	0.00303134	89	7	24	11	0.53156	0.0122956	361	0.79262	0.0254087	746	0.46809	0.53191	0.45238	0.54762	-0.00848	44	50	38	46	0.88084	0.0278951	819
1914464	1	2	25	18	4	0.72459	0.0200272	588	16	20	5	1	0.0263624	774	0.41281	0.0134877	396	0.7234	0.2766	0.63415	0.36585	0.00678	68	26	52	30	0.25625	0.00756131	222
1140006	1	3	0	0	47	1	0.0425409	1249	0	0	42	1	0.0434946	1277	1	0.0446866	1312	0	1	0	1	0	0	94	0	84	1	0.0442779	1300
257069	1	2	19	26	2	0.09602	0.00347411	102	18	23	1	0.06895	0.00217984	64	1	0.0298365	876	0.68085	0.31915	0.70238	0.29762	-0.00709	64	30	59	25	0.87106	0.0264305	776
1462127	1	3	0	0	47	1	0.0425749	1250	0	0	42	1	0.0435286	1278	1	0.0447207	1313	0	1	0	1	0	0	94	0	84	1	0.044312	1301
285410	1	3	0	4	43	1	0.042609	1251	0	1	41	1	0.0435627	1279	0.36467	0.0121594	357	0.04255	0.95745	0.0119	0.9881	0.00615	4	90	1	83	0.37191	0.0116485	342
334649	1	3	0	0	47	1	0.0426431	1252	0	0	42	1	0.0435967	1280	1	0.0447548	1314	0	1	0	1	0	0	94	0	84	1	0.044346	1302
1298868	1	2	0	0	47	1	0.0426771	1253	0	0	42	1	0.0436308	1281	1	0.0447888	1315	0	1	0	1	0	0	94	0	84	1	0.0443801	1303
1571497	1	3	47	0	0	1	0.0427112	1254	42	0	0	1	0.0436649	1282	1	0.0448229	1316	1	0	1	0	0	94	0	84	0	1	0.0444142	1304
2063253	1	2	10	18	19	0.22267	0.00722071	212	10	20	12	0.76313	0.0196185	576	0.53861	0.0180177	529	0.40426	0.59574	0.47619	0.52381	-0.00242	38	56	40	44	0.36608	0.011376	334
477274	1	2	0	0	47	1	0.0427452	1255	0	0	42	1	0.0436989	1283	1	0.0448569	1317	0	1	0	1	0	0	94	0	84	1	0.0444482	1305
112113	1	2	0	13	34	0.57369	0.0174728	513	2	11	29	0.59067	0.0139305	409	0.47014	0.0155313	456	0.1383	0.8617	0.17857	0.82143	-0.00513	13	81	15	69	0.5381	0.0154973	455
2182579	1	2	11	23	13	1	0.0427793	1256	11	20	11	0.76285	0.0195845	575	0.96262	0.0297343	873	0.47872	0.52128	0.5	0.5	-0.01099	45	49	42	42	0.8807	0.027827	817
565903	1	2	3	16	28	0.69222	0.0191417	562	3	22	17	0.32014	0.00773161	227	0.16549	0.00599455	176	0.23404	0.76596	0.33333	0.66667	0.01364	22	72	28	56	0.18135	0.00480245	141
1413628	1	2	37	9	0	1	0.0428134	1257	34	8	0	1	0.043733	1284	1	0.044891	1318	0.90217	0.09783	0.90476	0.09524	-0.01037	83	9	76	8	1	0.0444823	1306
2318784	2	3	2	14	31	0.66095	0.0188011	552	5	17	20	0.72382	0.016485	484	0.17479	0.00633515	186	0.19149	0.80851	0.32143	0.67857	0.03206	18	76	27	57	0.05758	0.00156676	46
2152564	1	2	47	0	0	1	0.0428474	1258	42	0	0	1	0.043767	1285	1	0.0449251	1319	1	0	1	0	0	94	0	84	0	1	0.0445163	1307
2353436	1	2	2	17	28	1	0.0428815	1259	3	20	19	0.7182	0.0162807	478	0.42046	0.0137943	405	0.2234	0.7766	0.30952	0.69048	0.00849	21	73	26	58	0.23385	0.00718665	211
540313	1	2	5	25	17	0.53188	0.0152589	448	6	22	14	0.75107	0.0185627	545	0.91118	0.0283038	831	0.37234	0.62766	0.40476	0.59524	-0.00799	35	59	34	50	0.75812	0.0225136	661
420781	1	2	0	2	45	1	0.0429155	1260	0	4	38	1	0.0438011	1286	0.41539	0.0135559	398	0.02128	0.97872	0.04762	0.95238	-0.00035	2	92	4	80	0.42315	0.0123297	362
20334	1	3	0	0	47	1	0.0429496	1261	0	0	42	1	0.0438351	1287	1	0.0449591	1320	0	1	0	1	0	0	94	0	84	1	0.0445504	1308
1618860	1	2	47	0	0	1	0.0429837	1262	42	0	0	1	0.0438692	1288	1	0.0449932	1321	1	0	1	0	0	94	0	84	0	1	0.0445845	1309
1403349	1	2	0	5	42	1	0.0430177	1263	0	5	37	1	0.0439033	1289	1	0.0450272	1322	0.05319	0.94681	0.05952	0.94048	-0.01046	5	89	5	79	1	0.0446185	1310
654609	1	2	5	14	28	0.13712	0.00429155	126	6	11	25	0.04459	0.00146458	43	0.82565	0.0265668	780	0.25532	0.74468	0.27381	0.72619	-0.01383	24	70	23	61	0.86513	0.0259537	762
1621812	1	2	14	18	15	0.14271	0.00493869	145	7	21	14	1	0.0215259	632	0.34328	0.0115804	340	0.48936	0.51064	0.41667	0.58333	-0.00208	46	48	35	49	0.36744	0.0114782	337
1003222	1	2	13	19	15	0.2413	0.00800409	235	7	20	15	1	0.0223433	656	0.49812	0.0166553	489	0.47872	0.52128	0.40476	0.59524	-0.00161	45	49	34	50	0.36574	0.011342	333
689360	2	3	47	0	0	1	0.0430518	1264	42	0	0	1	0.0439373	1290	1	0.0450613	1323	1	0	1	0	0	94	0	84	0	1	0.0446526	1311
2231914	1	2	0	0	47	1	0.0430858	1265	0	0	42	1	0.0439714	1291	1	0.0450954	1324	0	1	0	1	0	0	94	0	84	1	0.0446866	1312
2335900	1	2	0	5	42	1	0.0431199	1266	0	4	38	1	0.0440054	1292	1	0.0451294	1325	0.05319	0.94681	0.04762	0.95238	-0.01059	5	89	4	80	1	0.0447207	1313
2227413	1	3	42	5	0	1	0.043154	1267	38	4	0	1	0.0440395	1293	1	0.0451635	1326	0.94681	0.05319	0.95238	0.04762	-0.01059	89	5	80	4	1	0.0447548	1314
949019	1	2	42	5	0	1	0.043188	1268	38	4	0	1	0.0440736	1294	1	0.0451975	1327	0.94681	0.05319	0.95238	0.04762	-0.01059	89	5	80	4	1	0.0447888	1315
1224375	1	2	0	0	47	1	0.0432221	1269	0	0	42	1	0.0441076	1295	1	0.0452316	1328	0	1	0	1	0	0	94	0	84	1	0.0448229	1316
1343978	1	2	47	0	0	1	0.0432561	1270	42	0	0	1	0.0441417	1296	1	0.0452657	1329	1	0	1	0	0	94	0	84	0	1	0.0448569	1317
317720	1	2	5	19	23	0.73608	0.0204019	599	1	19	22	0.4049	0.00974114	286	0.3534	0.0117847	346	0.30851	0.69149	0.25	0.75	-0.00229	29	65	21	63	0.40823	0.0120232	353
2240828	2	3	23	19	5	0.73608	0.020436	600	22	18	1	0.40159	0.00950272	279	0.35096	0.0116485	342	0.69149	0.30851	0.7561	0.2439	-0.00063	65	29	62	20	0.40036	0.011955	351
996140	1	2	23	19	5	0.73608	0.02047	601	22	19	1	0.4049	0.0097752	287	0.3534	0.0118188	347	0.69149	0.30851	0.75	0.25	-0.00229	65	29	63	21	0.40823	0.0120572	354
1275467	1	2	47	0	0	1	0.0432902	1271	42	0	0	1	0.0441757	1297	1	0.0452997	1330	1	0	1	0	0	94	0	84	0	1	0.044891	1318
2206750	1	4	3	27	17	0.11305	0.00398501	117	6	20	16	1	0.0212193	623	0.40882	0.0134196	394	0.35106	0.64894	0.38095	0.61905	-0.00797	33	61	32	52	0.75562	0.0223093	655
2201530	1	4	13	23	11	1	0.0433243	1272	8	22	12	1	0.0442098	1298	0.64642	0.0212875	625	0.52128	0.47872	0.45238	0.54762	-0.00178	49	45	38	46	0.37184	0.0115804	340
1412922	1	2	46	1	0	1	0.0433583	1273	39	3	0	1	0.0442439	1299	0.33988	0.0114782	337	0.98936	0.01064	0.96429	0.03571	0.00319	93	1	81	3	0.34466	0.0106948	314
1168934	1	3	2	25	20	0.16844	0.00551771	162	7	19	16	0.75107	0.0182561	536	0.15818	0.00585831	172	0.30851	0.69149	0.39286	0.60714	0.0053	29	65	33	51	0.2715	0.00800409	235
1210410	1	2	7	19	21	0.52133	0.0150204	441	6	17	19	0.50419	0.0113079	332	1	0.0302452	888	0.35106	0.64894	0.34524	0.65476	-0.01271	33	61	29	55	1	0.0449251	1319
2350683	1	3	9	26	12	0.56369	0.0167575	492	14	14	14	0.03303	0.00126022	37	0.10736	0.00408719	120	0.46809	0.53191	0.5	0.5	-0.01061	44	50	42	42	0.764	0.0233651	686
798256	2	3	12	26	9	0.56369	0.0167916	493	14	14	14	0.03303	0.00129428	38	0.10736	0.00412125	121	0.53191	0.46809	0.5	0.5	-0.01061	50	44	42	42	0.764	0.0233992	687
731318	1	2	38	9	0	1	0.0433924	1274	34	8	0	1	0.0442779	1300	1	0.0453338	1331	0.90426	0.09574	0.90476	0.09524	-0.01031	85	9	76	8	1	0.0449591	1320
927652	1	2	5	21	21	1	0.0434264	1275	3	16	23	1	0.044312	1301	0.66463	0.0217302	638	0.32979	0.67021	0.2619	0.7381	-0.00045	31	63	22	62	0.33102	0.0100477	295
969	1	2	47	0	0	1	0.0434605	1276	42	0	0	1	0.044346	1302	1	0.0453678	1332	1	0	1	0	0	94	0	84	0	1	0.0449932	1321
256388	1	4	47	0	0	1	0.0434946	1277	42	0	0	1	0.0443801	1303	1	0.0454019	1333	1	0	1	0	0	94	0	84	0	1	0.0450272	1322
1125198	1	2	0	0	47	1	0.0435286	1278	0	0	42	1	0.0444142	1304	1	0.045436	1334	0	1	0	1	0	0	94	0	84	1	0.0450613	1323
564021	1	2	20	26	1	0.03863	0.001703	50	13	24	5	0.34001	0.00800409	235	0.14909	0.00551771	162	0.70213	0.29787	0.59524	0.40476	0.01646	66	28	50	34	0.15723	0.00415531	122
828907	2	3	47	0	0	1	0.0435627	1279	42	0	0	1	0.0444482	1305	1	0.04547	1335	1	0	1	0	0	94	0	84	0	1	0.0450954	1324
1942311	1	2	20	26	1	0.03863	0.00173706	51	13	23	5	0.35149	0.00854905	251	0.16553	0.00602861	177	0.70213	0.29787	0.59756	0.40244	0.01523	66	28	49	33	0.15636	0.00412125	121
133449	1	2	20	20	7	0.54541	0.0157357	462	15	22	5	0.74258	0.0175749	516	0.70244	0.0228883	672	0.6383	0.3617	0.61905	0.38095	-0.01059	60	34	52	32	0.87668	0.0268392	788
568356	1	2	0	8	38	1	0.0435967	1280	0	6	36	1	0.0444823	1306	0.7755	0.0246935	725	0.08696	0.91304	0.07143	0.92857	-0.00897	8	84	6	78	0.78506	0.0236376	694
991263	1	2	4	21	22	1	0.0436308	1281	5	17	20	0.72382	0.0165872	487	0.82378	0.0265327	779	0.30851	0.69149	0.32143	0.67857	-0.01125	29	65	27	57	0.87281	0.0265327	779
416104	1	2	36	10	1	0.55183	0.0161104	473	28	12	2	0.62034	0.0143392	421	0.53688	0.0177452	521	0.87234	0.12766	0.80952	0.19048	0.00272	82	12	68	16	0.30419	0.00936649	275
1816280	1	3	29	14	4	0.23697	0.00756131	222	23	14	5	0.25967	0.00602861	177	0.77656	0.0247956	728	0.76596	0.23404	0.71429	0.28571	-0.00653	72	22	60	24	0.49398	0.0140327	412
1060983	1	2	36	10	1	0.55183	0.0161444	474	28	12	2	0.62034	0.0143733	422	0.53688	0.0177793	522	0.87234	0.12766	0.80952	0.19048	0.00272	82	12	68	16	0.30419	0.00940054	276
2267892	1	2	5	15	27	0.25845	0.00871935	256	4	17	21	1	0.0226158	664	0.74296	0.0240463	706	0.26596	0.73404	0.29762	0.70238	-0.01028	25	69	25	59	0.73864	0.0212875	625
1320292	1	2	47	0	0	1	0.0436649	1282	42	0	0	1	0.0445163	1307	1	0.0455041	1336	1	0	1	0	0	94	0	84	0	1	0.0451294	1325
2070778	1	2	2	19	26	0.70504	0.0198569	583	4	22	16	0.50731	0.0115463	339	0.23678	0.00878747	258	0.24468	0.75532	0.35714	0.64286	0.01993	23	71	30	54	0.13914	0.00381471	112
341967	1	2	0	0	47	1	0.0436989	1283	0	0	42	1	0.0445504	1308	1	0.0455381	1337	0	1	0	1	0	0	94	0	84	1	0.0451635	1326
1952291	1	2	7	17	23	0.20349	0.00657357	193	5	20	17	1	0.0220027	646	0.54064	0.0181199	532	0.32979	0.67021	0.35714	0.64286	-0.01073	31	63	30	54	0.75281	0.0219687	645
44188	1	2	23	22	2	0.46294	0.0134537	395	24	15	3	0.69395	0.0154292	453	0.57271	0.0186989	549	0.7234	0.2766	0.75	0.25	-0.00888	68	26	63	21	0.73528	0.0208447	612
936719	1	2	7	25	14	0.55404	0.0162125	476	7	21	14	1	0.0254768	748	0.95774	0.0294959	866	0.42391	0.57609	0.41667	0.58333	-0.0107	39	53	35	49	1	0.0451975	1327
2207137	1	3	26	17	3	1	0.043733	1284	25	15	2	1	0.0445845	1309	1	0.0455722	1338	0.75	0.25	0.77381	0.22619	-0.01006	69	23	65	19	0.72715	0.0206063	605
1398513	1	4	28	16	3	0.69222	0.0191757	563	25	14	2	1	0.026158	768	1	0.0309605	909	0.76596	0.23404	0.78049	0.21951	-0.01141	72	22	64	18	0.85843	0.0254428	747
2120123	1	2	47	0	0	1	0.043767	1285	42	0	0	1	0.0446185	1310	1	0.0456063	1339	1	0	1	0	0	94	0	84	0	1	0.0452316	1328
53638	1	2	9	24	14	1	0.0438011	1286	7	22	13	0.75996	0.0195163	573	1	0.0307561	903	0.44681	0.55319	0.42857	0.57143	-0.01027	42	52	36	48	0.88	0.0274523	806
2290069	1	4	25	19	3	1	0.0438351	1287	25	14	3	0.66966	0.0152589	448	0.79659	0.0255109	749	0.73404	0.26596	0.7619	0.2381	-0.00966	69	25	64	20	0.73119	0.0207425	609
1664530	1	2	0	0	47	1	0.0438692	1288	0	0	42	1	0.0446526	1311	1	0.0456403	1340	0	1	0	1	0	0	94	0	84	1	0.0452657	1329
1451695	1	2	43	4	0	1	0.0439033	1289	38	4	0	1	0.0446866	1312	1	0.0456744	1341	0.95745	0.04255	0.95238	0.04762	-0.01068	90	4	80	4	1	0.0452997	1330
1862358	1	2	28	16	3	0.69222	0.0192098	564	30	11	1	1	0.0261921	769	0.45629	0.0149183	438	0.76596	0.23404	0.84524	0.15476	0.00805	72	22	71	13	0.19317	0.00517711	152
81983	1	3	0	0	47	1	0.0439373	1290	0	0	42	1	0.0447207	1313	1	0.0457084	1342	0	1	0	1	0	0	94	0	84	1	0.0453338	1331
494774	1	4	0	0	47	1	0.0439714	1291	0	0	42	1	0.0447548	1314	1	0.0457425	1343	0	1	0	1	0	0	94	0	84	1	0.0453678	1332
2172114	1	2	2	11	31	0.58451	0.0178815	525	2	12	27	0.6265	0.0146117	429	0.92557	0.0286444	841	0.17045	0.82955	0.19512	0.80488	-0.0111	15	73	16	66	0.69591	0.019891	584
1968440	2	3	9	26	12	0.56369	0.0168256	494	9	23	10	0.75721	0.0192439	565	1	0.0307221	902	0.46809	0.53191	0.4881	0.5119	-0.00952	44	50	41	43	0.88066	0.0277589	815
961865	1	2	37	8	2	0.141	0.00463215	136	24	15	3	0.69395	0.015327	450	0.0941	0.00354223	104	0.87234	0.12766	0.75	0.25	0.03603	82	12	63	21	0.05237	0.0013624	40
386885	1	2	0	2	45	1	0.0440054	1292	0	1	41	1	0.0447888	1315	1	0.0457766	1344	0.02128	0.97872	0.0119	0.9881	-0.00864	2	92	1	83	1	0.0454019	1333
366122	1	3	20	15	12	0.01899	0.000783379	23	15	22	5	0.74258	0.0173025	508	0.11015	0.00429155	126	0.58511	0.41489	0.61905	0.38095	-0.01062	55	39	52	32	0.64955	0.0188011	552
816145	1	2	18	21	8	0.75986	0.0215259	632	21	17	4	1	0.0266349	782	0.45075	0.0148161	435	0.60638	0.39362	0.70238	0.29762	0.00823	57	37	59	25	0.20866	0.00585831	172
1395367	1	2	18	21	8	0.75986	0.0215599	633	21	17	4	1	0.0266689	783	0.45075	0.0148501	436	0.60638	0.39362	0.70238	0.29762	0.00823	57	37	59	25	0.20866	0.00589237	173
1614170	1	2	0	0	47	1	0.0440395	1293	0	0	42	1	0.0448229	1316	1	0.0458106	1345	0	1	0	1	0	0	94	0	84	1	0.045436	1334
2309760	1	2	12	27	8	0.38274	0.0122616	360	11	23	8	0.75573	0.0190736	560	1	0.030688	901	0.54255	0.45745	0.53571	0.46429	-0.00993	51	43	45	39	1	0.04547	1335
279258	1	2	0	9	38	1	0.0440736	1294	1	7	34	0.37986	0.00936649	275	0.77924	0.0249319	732	0.09574	0.90426	0.10714	0.89286	-0.01093	9	85	9	75	0.80918	0.0241144	708
216577	1	2	0	0	47	1	0.0441076	1295	0	0	42	1	0.0448569	1317	1	0.0458447	1346	0	1	0	1	0	0	94	0	84	1	0.0455041	1336
237905	2	3	6	24	12	0.35828	0.0108311	318	3	28	10	0.02197	0.00108992	32	0.48858	0.0162807	478	0.42857	0.57143	0.41463	0.58537	-0.00843	36	48	34	48	0.87625	0.0267711	786
355786	1	2	2	18	27	1	0.0441417	1296	2	20	20	0.45354	0.0105926	311	0.67314	0.0219346	644	0.23404	0.76596	0.28571	0.71429	-0.00316	22	72	24	60	0.49398	0.0140668	413
607749	1	2	3	13	31	0.3618	0.0114101	335	3	16	23	1	0.023876	701	0.58563	0.0192439	565	0.20213	0.79787	0.2619	0.7381	-0.00226	19	75	22	62	0.37624	0.0116826	343
1985418	1	2	11	23	13	1	0.0441757	1297	8	15	19	0.18133	0.00463215	136	0.22854	0.00848093	249	0.47872	0.52128	0.36905	0.63095	0.01172	45	49	31	53	0.17214	0.00439373	129
633156	1	2	2	17	28	1	0.0442098	1298	2	17	23	1	0.044891	1318	0.87239	0.027282	801	0.2234	0.7766	0.25	0.75	-0.00885	21	73	21	63	0.72545	0.0205041	602
2256013	1	2	17	25	4	0.33807	0.0101158	297	17	23	2	0.16035	0.00354223	104	0.83995	0.0266689	783	0.6413	0.3587	0.67857	0.32143	-0.00603	59	33	57	27	0.6355	0.0180858	531
1783288	1	2	20	26	1	0.03863	0.00177112	52	20	20	2	0.45354	0.0103883	305	0.68748	0.0223433	656	0.70213	0.29787	0.71429	0.28571	-0.00829	66	28	60	24	0.87055	0.0262943	772
2191873	2	3	20	26	1	0.03863	0.00180518	53	20	20	2	0.45354	0.0104223	306	0.68748	0.0223774	657	0.70213	0.29787	0.71429	0.28571	-0.00829	66	28	60	24	0.87055	0.0263283	773
24348	1	4	25	14	8	0.04127	0.00190736	56	19	16	7	0.31441	0.00725477	213	0.71468	0.0231948	681	0.68085	0.31915	0.64286	0.35714	-0.01108	64	30	54	30	0.63555	0.018154	533
1567592	1	2	40	7	0	1	0.0442439	1299	35	7	0	1	0.0449251	1319	1	0.0458787	1347	0.92553	0.07447	0.91667	0.08333	-0.01	87	7	77	7	1	0.0455381	1337
1855969	1	3	12	15	20	0.01899	0.000817439	24	5	21	16	0.74921	0.0177793	522	0.13814	0.00524523	154	0.41489	0.58511	0.36905	0.63095	-0.00881	39	55	31	53	0.5431	0.0155654	457
7979	2	3	17	24	6	0.7595	0.0213215	626	14	23	5	0.5177	0.0117166	344	0.95466	0.0291213	855	0.61702	0.38298	0.60714	0.39286	-0.01003	58	36	51	33	1	0.0455722	1338
1179896	1	2	47	0	0	1	0.0442779	1300	42	0	0	1	0.0449591	1320	1	0.0459128	1348	1	0	1	0	0	94	0	84	0	1	0.0456063	1339
405268	1	3	47	0	0	1	0.044312	1301	42	0	0	1	0.0449932	1321	1	0.0459469	1349	1	0	1	0	0	94	0	84	0	1	0.0456403	1340
280728	2	3	12	22	13	0.77023	0.0226499	665	13	20	9	0.76427	0.019891	584	0.79246	0.0253747	745	0.48936	0.51064	0.54762	0.45238	-0.00527	46	48	46	38	0.45619	0.0134196	394
2020116	1	2	10	17	13	0.35498	0.0105586	310	11	17	9	0.74166	0.0172684	507	0.70683	0.0229905	675	0.4625	0.5375	0.52703	0.47297	-0.00645	37	43	39	35	0.51895	0.0146117	429
1178919	1	3	47	0	0	1	0.044346	1302	42	0	0	1	0.0450272	1322	1	0.0459809	1350	1	0	1	0	0	94	0	84	0	1	0.0456744	1341
1070145	1	2	0	0	47	1	0.0443801	1303	0	0	42	1	0.0450613	1323	1	0.046015	1351	0	1	0	1	0	0	94	0	84	1	0.0457084	1342
2144120	1	2	16	25	5	0.36681	0.0116485	342	13	22	6	0.747	0.0177452	521	0.90943	0.0282698	830	0.61957	0.38043	0.58537	0.41463	-0.0078	57	35	48	34	0.75634	0.0223774	657
1697025	1	4	47	0	0	1	0.0444142	1304	42	0	0	1	0.0450954	1324	1	0.046049	1352	1	0	1	0	0	94	0	84	0	1	0.0457425	1343
1261836	1	2	47	0	0	1	0.0444482	1305	42	0	0	1	0.0451294	1325	1	0.0460831	1353	1	0	1	0	0	94	0	84	0	1	0.0457766	1344
1833766	1	2	1	18	28	0.66095	0.0188351	553	5	12	25	0.10831	0.00269074	79	0.16356	0.00596049	175	0.21277	0.78723	0.2619	0.7381	-0.00549	20	74	22	62	0.48229	0.0138283	406
924660	1	3	0	0	47	1	0.0444823	1306	0	0	42	1	0.0451635	1326	1	0.0461172	1354	0	1	0	1	0	0	94	0	84	1	0.0458106	1345
2237033	1	3	0	0	47	1	0.0445163	1307	0	0	42	1	0.0451975	1327	1	0.0461512	1355	0	1	0	1	0	0	94	0	84	1	0.0458447	1346
1869750	2	3	0	0	47	1	0.0445504	1308	0	0	42	1	0.0452316	1328	1	0.0461853	1356	0	1	0	1	0	0	94	0	84	1	0.0458787	1347
502291	1	2	0	0	47	1	0.0445845	1309	0	0	42	1	0.0452657	1329	1	0.0462193	1357	0	1	0	1	0	0	94	0	84	1	0.0459128	1348
1450209	1	2	35	10	2	0.249	0.00861717	253	33	9	0	1	0.0225477	662	0.59328	0.0195504	574	0.85106	0.14894	0.89286	0.10714	-0.00426	80	14	75	9	0.50382	0.0143052	420
904097	1	3	0	5	42	1	0.0446185	1310	0	3	39	1	0.0452997	1330	0.71732	0.023297	684	0.05319	0.94681	0.03571	0.96429	-0.00738	5	89	3	81	0.72386	0.020436	600
891199	1	2	0	0	43	1	0.0446526	1311	0	0	41	1	0.0453338	1331	1	0.0462534	1358	0	1	0	1	0	0	86	0	82	1	0.0459469	1349
1978272	1	2	32	15	0	0.57845	0.0177793	522	28	12	2	0.62034	0.0145095	426	0.43766	0.0140668	413	0.84043	0.15957	0.80952	0.19048	-0.00753	79	15	68	16	0.69294	0.0197888	581
1783116	1	2	0	0	47	1	0.0446866	1312	0	0	42	1	0.0453678	1332	1	0.0462875	1359	0	1	0	1	0	0	94	0	84	1	0.0459809	1350
1055220	1	4	47	0	0	1	0.0447207	1313	42	0	0	1	0.0454019	1333	1	0.0463215	1360	1	0	1	0	0	94	0	84	0	1	0.046015	1351
665320	1	2	3	25	19	0.31841	0.00950272	279	10	19	13	0.54718	0.0129428	380	0.06689	0.00241826	71	0.32979	0.67021	0.46429	0.53571	0.02672	31	63	39	45	0.09061	0.00235014	69
760873	1	2	47	0	0	1	0.0447548	1314	42	0	0	1	0.045436	1334	1	0.0463556	1361	1	0	1	0	0	94	0	84	0	1	0.046049	1352
694785	1	2	0	0	47	1	0.0447888	1315	0	0	42	1	0.04547	1335	1	0.0463896	1362	0	1	0	1	0	0	94	0	84	1	0.0460831	1353
2119932	1	2	22	23	2	0.28966	0.00909401	267	22	17	2	1	0.0228202	670	0.81709	0.0264646	777	0.71277	0.28723	0.7439	0.2561	-0.0075	67	27	61	21	0.73495	0.0207766	610
1682297	1	2	5	18	24	0.50738	0.0146798	431	4	20	18	1	0.0248638	730	0.6479	0.0213896	628	0.29787	0.70213	0.33333	0.66667	-0.00868	28	66	28	56	0.63099	0.0179496	527
1327301	1	4	9	18	20	0.21932	0.00708447	208	5	26	11	0.12402	0.0030654	90	0.08142	0.00299728	88	0.38298	0.61702	0.42857	0.57143	-0.00685	36	58	36	48	0.54499	0.0157698	463
1705268	1	2	29	13	5	0.10815	0.00388283	114	27	12	3	0.3574	0.00888965	261	0.89602	0.0278951	819	0.75532	0.24468	0.78571	0.21429	-0.01128	71	23	66	18	0.72216	0.0203678	598
550834	1	2	18	26	3	0.19273	0.00606267	178	13	28	1	0.00585	0.000408719	12	0.46961	0.0154973	455	0.65957	0.34043	0.64286	0.35714	-0.00703	62	32	54	30	0.87526	0.026703	784
461288	1	2	2	12	33	0.5975	0.0181199	532	0	14	28	0.57185	0.0135559	398	0.47791	0.0158379	465	0.17021	0.82979	0.16667	0.83333	-0.011	16	78	14	70	1	0.0461172	1354
167308	1	3	24	17	6	0.31152	0.00923025	271	17	20	4	0.73604	0.0171662	504	0.46917	0.0154632	454	0.69149	0.30851	0.65854	0.34146	-0.00963	65	29	54	28	0.74696	0.0214578	630
1987909	1	2	22	18	7	0.33509	0.0100817	296	16	20	6	1	0.023297	684	0.68093	0.022173	651	0.65957	0.34043	0.61905	0.38095	-0.00875	62	32	52	32	0.63963	0.0184605	542
1469542	1	2	10	17	20	0.12464	0.00405313	119	3	13	25	0.41535	0.010218	300	0.11462	0.00442779	130	0.39362	0.60638	0.23171	0.76829	0.04556	37	57	19	63	0.02387	0.000579019	17
1397256	1	3	0	0	47	1	0.0448229	1316	0	0	42	1	0.0455041	1336	1	0.0464237	1363	0	1	0	1	0	0	94	0	84	1	0.0461512	1355
1420253	1	3	35	11	1	1	0.0448569	1317	32	10	0	1	0.0455381	1337	1	0.0464578	1364	0.8617	0.1383	0.88095	0.11905	-0.0093	81	13	74	10	0.82387	0.0245572	721
888430	2	3	5	26	16	0.35716	0.0107629	316	4	20	18	1	0.0236035	693	0.74509	0.0241826	710	0.38298	0.61702	0.33333	0.66667	-0.0047	36	58	28	56	0.53349	0.015327	450
1509467	1	3	7	21	19	0.76008	0.0218324	641	10	18	14	0.36757	0.00919619	270	0.55526	0.0184605	542	0.37234	0.62766	0.45238	0.54762	0.00077	35	59	38	46	0.28976	0.00861717	253
1046275	1	3	0	0	47	1	0.044891	1318	0	0	42	1	0.0455722	1338	1	0.0464918	1365	0	1	0	1	0	0	94	0	84	1	0.0461853	1356
1843101	1	3	18	20	9	0.54306	0.0155995	458	12	17	12	0.34744	0.00841281	247	0.51827	0.0172343	506	0.59574	0.40426	0.5	0.5	0.00526	56	38	41	41	0.22616	0.00691417	203
2085813	1	3	8	26	13	0.55765	0.0163147	479	9	24	9	0.53649	0.0126703	372	0.74093	0.0240123	705	0.44681	0.55319	0.5	0.5	-0.00431	42	52	42	42	0.54797	0.0160763	472
1939426	1	2	47	0	0	1	0.0449251	1319	42	0	0	1	0.0456063	1339	1	0.0465259	1366	1	0	1	0	0	94	0	84	0	1	0.0462193	1357
764502	1	2	0	0	47	1	0.0449591	1320	0	0	42	1	0.0456403	1340	1	0.0465599	1367	0	1	0	1	0	0	94	0	84	1	0.0462534	1358
1279766	1	4	43	4	0	1	0.0449932	1321	40	2	0	1	0.0456744	1341	0.67967	0.0220368	647	0.95745	0.04255	0.97619	0.02381	-0.00566	90	4	82	2	0.68518	0.0195845	575
1929158	1	2	8	23	16	1	0.0450272	1322	6	19	17	1	0.0457084	1342	0.84383	0.0267371	785	0.41489	0.58511	0.36905	0.63095	-0.00719	39	55	31	53	0.5431	0.0155995	458
1575845	1	3	47	0	0	1	0.0450613	1323	42	0	0	1	0.0457425	1343	1	0.046594	1368	1	0	1	0	0	94	0	84	0	1	0.0462875	1359
872508	1	2	8	16	23	0.10742	0.00378065	111	12	19	11	0.54608	0.0128065	376	0.08708	0.00316757	93	0.34043	0.65957	0.5119	0.4881	0.04585	32	62	43	41	0.02327	0.000544959	16
124921	1	3	4	23	20	0.7404	0.0206744	607	7	19	15	1	0.0264305	776	0.52556	0.0173706	510	0.32979	0.67021	0.40244	0.59756	0.00022	31	63	33	49	0.34835	0.010797	317
2027078	1	2	27	16	3	0.69764	0.019312	567	17	22	2	0.27411	0.00616485	181	0.18729	0.00684605	201	0.76087	0.23913	0.68293	0.31707	0.00465	70	22	56	26	0.30837	0.00953679	280
270606	1	3	28	19	0	0.1704	0.00561989	165	22	17	3	1	0.0216281	635	0.21658	0.00793597	233	0.79787	0.20213	0.72619	0.27381	0.00426	75	19	61	23	0.29161	0.00882153	259
2079266	1	2	0	0	47	1	0.0450954	1324	0	0	42	1	0.0457766	1344	1	0.0466281	1369	0	1	0	1	0	0	94	0	84	1	0.0463215	1360
37158	1	3	0	0	47	1	0.0451294	1325	0	0	42	1	0.0458106	1345	1	0.0466621	1370	0	1	0	1	0	0	94	0	84	1	0.0463556	1361
1379163	1	2	23	18	6	0.50059	0.0144755	425	16	21	5	0.74921	0.0179155	526	0.58018	0.0189373	556	0.68085	0.31915	0.63095	0.36905	-0.00624	64	30	53	31	0.52871	0.0150545	442
1553337	1	2	33	12	2	0.5975	0.018154	533	23	14	4	0.43057	0.010252	301	0.32882	0.0111717	328	0.82979	0.17021	0.73171	0.26829	0.01535	78	16	60	22	0.14226	0.00388283	114
456953	1	3	7	28	12	0.23992	0.00766349	225	7	27	8	0.12042	0.00292916	86	0.82581	0.0266008	781	0.44681	0.55319	0.4881	0.5119	-0.00527	42	52	41	43	0.6522	0.0190055	558
939431	2	3	0	0	47	1	0.0451635	1326	0	0	42	1	0.0458447	1346	1	0.0466962	1371	0	1	0	1	0	0	94	0	84	1	0.0463896	1362
1361242	1	3	19	20	8	0.53991	0.0154973	455	12	18	12	0.36464	0.00912807	268	0.3522	0.0117507	345	0.61702	0.38298	0.5	0.5	0.01486	58	36	42	42	0.1317	0.00361035	106
1603811	1	2	2	11	33	0.32414	0.00967302	284	0	10	32	1	0.0230245	676	0.6005	0.0199932	587	0.16304	0.83696	0.11905	0.88095	-0.00385	15	77	10	74	0.51763	0.0145436	427
1779390	1	2	13	20	14	0.38033	0.0121594	357	14	21	7	1	0.0240804	707	0.37898	0.0125	367	0.48936	0.51064	0.58333	0.41667	0.00551	46	48	49	35	0.23087	0.00708447	208
1341079	1	2	3	10	34	0.10536	0.00361035	106	2	14	26	1	0.0210831	619	0.44526	0.0146798	431	0.17021	0.82979	0.21429	0.78571	-0.00662	16	78	18	66	0.56718	0.0164169	482
215695	1	3	0	0	47	1	0.0451975	1327	0	0	42	1	0.0458787	1347	1	0.0467302	1372	0	1	0	1	0	0	94	0	84	1	0.0464237	1363
492189	1	2	38	8	1	0.41354	0.0129768	381	33	8	1	0.45428	0.0106608	313	1	0.0302112	887	0.89362	0.10638	0.88095	0.11905	-0.01185	84	10	74	10	0.8162	0.0242507	712
1641366	1	3	7	21	19	0.76008	0.0218665	642	6	17	19	0.50419	0.0114101	335	0.95741	0.0293937	863	0.37234	0.62766	0.34524	0.65476	-0.01075	35	59	29	55	0.75559	0.0222071	652
1774173	1	3	2	11	34	0.31347	0.00933243	274	0	10	32	1	0.0228883	672	0.60164	0.0200954	590	0.15957	0.84043	0.11905	0.88095	-0.0049	15	79	10	74	0.51939	0.0146798	431
531321	1	2	40	6	1	0.27682	0.00888965	261	39	3	0	1	0.022752	668	0.49117	0.0163828	481	0.91489	0.08511	0.96429	0.03571	0.00819	86	8	81	3	0.22019	0.00667575	196
975228	1	2	0	0	47	1	0.0452316	1328	0	0	42	1	0.0459128	1348	1	0.0467643	1373	0	1	0	1	0	0	94	0	84	1	0.0464578	1364
1845192	1	2	2	11	34	0.31347	0.00936649	275	0	10	32	1	0.0229223	673	0.60164	0.0201294	591	0.15957	0.84043	0.11905	0.88095	-0.0049	15	79	10	74	0.51939	0.0147139	432
1804523	1	2	47	0	0	1	0.0452657	1329	42	0	0	1	0.0459469	1349	1	0.0467984	1374	1	0	1	0	0	94	0	84	0	1	0.0464918	1365
993973	1	2	3	14	30	0.4039	0.0126703	372	2	8	32	0.17242	0.00422343	124	0.46875	0.0154292	453	0.21277	0.78723	0.14286	0.85714	0.00334	20	74	12	72	0.24651	0.00745913	219
1905970	1	2	36	10	1	0.55183	0.0161785	475	28	12	2	0.62034	0.0144074	423	0.53688	0.0178134	523	0.87234	0.12766	0.80952	0.19048	0.00272	82	12	68	16	0.30419	0.00943461	277
1111681	1	2	0	1	46	1	0.0452997	1330	0	0	42	1	0.0459809	1350	1	0.0468324	1375	0.01064	0.98936	0	1	-0.00121	1	93	0	84	1	0.0465259	1366
2150104	1	2	0	0	47	1	0.0453338	1331	0	0	42	1	0.046015	1351	1	0.0468665	1376	0	1	0	1	0	0	94	0	84	1	0.0465599	1367
518355	1	2	47	0	0	1	0.0453678	1332	42	0	0	1	0.046049	1352	1	0.0469005	1377	1	0	1	0	0	94	0	84	0	1	0.046594	1368
662938	1	2	23	17	7	0.20349	0.00660763	194	16	21	5	0.74921	0.0178815	525	0.4312	0.0139305	409	0.67021	0.32979	0.63095	0.36905	-0.00877	63	31	53	31	0.63765	0.0182902	537
713969	1	2	0	0	47	1	0.0454019	1333	0	0	42	1	0.0460831	1353	1	0.0469346	1378	0	1	0	1	0	0	94	0	84	1	0.0466281	1369
1734325	1	4	0	8	39	1	0.045436	1334	0	3	39	1	0.0461172	1354	0.20502	0.00756131	222	0.08511	0.91489	0.03571	0.96429	0.0104	8	86	3	81	0.22019	0.00670981	197
319308	1	4	20	18	9	0.21932	0.00711853	209	21	18	3	1	0.0222752	654	0.27611	0.00997956	293	0.61702	0.38298	0.71429	0.28571	0.00869	58	36	60	24	0.20455	0.00565395	166
1643834	1	2	44	3	0	1	0.04547	1335	35	7	0	1	0.0461512	1355	0.18105	0.00664169	195	0.96809	0.03191	0.91667	0.08333	0.0142	91	3	77	7	0.19428	0.00524523	154
1323349	1	2	4	20	23	1	0.0455041	1336	1	19	22	0.4049	0.00991144	291	0.50984	0.0169619	498	0.29787	0.70213	0.25	0.75	-0.00458	28	66	21	63	0.50522	0.0143733	422
1919729	1	2	0	2	45	1	0.0455381	1337	0	0	42	1	0.0461853	1356	0.49591	0.0165191	485	0.02128	0.97872	0	1	0.00912	2	92	0	84	0.49876	0.0141349	415
956347	1	2	23	20	4	1	0.0455722	1338	22	19	1	0.4049	0.0099455	292	0.50984	0.0169959	499	0.70213	0.29787	0.75	0.25	-0.00458	66	28	63	21	0.50522	0.0144074	423
1150561	1	2	0	0	47	1	0.0456063	1339	0	0	42	1	0.0462193	1357	1	0.0469687	1379	0	1	0	1	0	0	94	0	84	1	0.0466621	1370
286236	1	2	32	14	1	1	0.0456403	1340	33	9	0	1	0.0462534	1358	0.46869	0.0152589	448	0.82979	0.17021	0.89286	0.10714	0.0059	78	16	75	9	0.28193	0.00834469	245
2400540	1	3	28	13	6	0.05814	0.00231608	68	23	17	2	1	0.0205722	604	0.29344	0.0104905	308	0.73404	0.26596	0.75	0.25	-0.01225	69	25	63	21	0.86472	0.0258174	758
1434308	1	2	47	0	0	1	0.0456744	1341	42	0	0	1	0.0462875	1359	1	0.0470027	1380	1	0	1	0	0	94	0	84	0	1	0.0466962	1371
2319489	1	2	24	20	2	0.70052	0.0193801	569	26	15	0	0.31212	0.00715259	210	0.37984	0.0125341	368	0.73913	0.26087	0.81707	0.18293	0.00765	68	24	67	15	0.27503	0.00807221	237
64259	1	2	15	23	9	1	0.0457084	1342	9	25	8	0.35295	0.00878747	258	0.51296	0.017064	501	0.56383	0.43617	0.5119	0.4881	-0.00504	53	41	43	41	0.5477	0.0160422	471
1077302	1	2	47	0	0	1	0.0457425	1343	41	0	0	1	0.0463215	1360	1	0.0470368	1381	1	0	1	0	0	94	0	82	0	1	0.0467302	1372
2238903	1	4	0	0	47	1	0.0457766	1344	0	0	42	1	0.0463556	1361	1	0.0470708	1382	0	1	0	1	0	0	94	0	84	1	0.0467643	1373
2277333	1	2	46	0	0	1	0.0458106	1345	42	0	0	1	0.0463896	1362	1	0.0471049	1383	1	0	1	0	0	92	0	84	0	1	0.0467984	1374
1229225	1	2	1	26	19	0.03609	0.00149864	44	2	20	20	0.45354	0.0102861	302	0.58371	0.0191757	563	0.30435	0.69565	0.28571	0.71429	-0.00783	28	64	24	60	0.86901	0.026124	767
184168	1	2	33	13	1	1	0.0458447	1346	24	16	2	1	0.0464237	1363	0.43997	0.0143392	421	0.84043	0.15957	0.7619	0.2381	0.00849	79	15	64	20	0.25691	0.00759537	223
1813578	1	2	20	16	11	0.06619	0.0023842	70	15	20	7	1	0.0206063	605	0.47523	0.0157016	461	0.59574	0.40426	0.59524	0.40476	-0.01338	56	38	50	34	1	0.0468324	1375
2262319	1	2	47	0	0	1	0.0458787	1347	42	0	0	1	0.0464578	1364	1	0.047139	1384	1	0	1	0	0	94	0	84	0	1	0.0468665	1376
2276809	1	2	0	0	47	1	0.0459128	1348	0	0	42	1	0.0464918	1365	1	0.047173	1385	0	1	0	1	0	0	94	0	84	1	0.0469005	1377
2051562	1	2	47	0	0	1	0.0459469	1349	42	0	0	1	0.0465259	1366	1	0.0472071	1386	1	0	1	0	0	94	0	84	0	1	0.0469346	1378
1264495	2	3	47	0	0	1	0.0459809	1350	42	0	0	1	0.0465599	1367	1	0.0472411	1387	1	0	1	0	0	94	0	84	0	1	0.0469687	1379
1668710	1	2	2	24	21	0.17959	0.00589237	173	5	19	17	1	0.0217643	639	0.4201	0.0137602	404	0.29787	0.70213	0.35366	0.64634	-0.00313	28	66	29	53	0.51863	0.0145777	428
1664291	1	2	13	25	9	0.77138	0.0229223	673	7	23	12	0.5477	0.013045	383	0.40042	0.013045	383	0.54255	0.45745	0.44048	0.55952	0.01035	51	43	37	47	0.18076	0.00473433	139
528961	1	2	27	18	2	1	0.046015	1351	26	15	1	1	0.046594	1368	0.93035	0.0287125	843	0.76596	0.23404	0.79762	0.20238	-0.00759	72	22	67	17	0.71716	0.0202316	594
1031589	1	2	0	2	45	1	0.046049	1352	0	1	41	1	0.0466281	1369	1	0.0472752	1388	0.02128	0.97872	0.0119	0.9881	-0.00864	2	92	1	83	1	0.0470027	1380
1531111	1	2	34	9	4	0.0271	0.00112398	33	25	15	2	1	0.0202657	595	0.21999	0.00817439	240	0.81915	0.18085	0.77381	0.22619	-0.00696	77	17	65	19	0.46205	0.0134537	395
1536877	1	4	47	0	0	1	0.0460831	1353	42	0	0	1	0.0466621	1370	1	0.0473093	1389	1	0	1	0	0	94	0	84	0	1	0.0470368	1381
564235	1	2	21	20	6	0.74826	0.0208787	613	27	14	1	1	0.0264646	777	0.08073	0.00282698	83	0.65957	0.34043	0.80952	0.19048	0.04459	62	32	68	16	0.02832	0.000749319	22
628076	1	2	22	19	6	0.52491	0.0151567	445	27	14	1	1	0.0250341	735	0.12041	0.00476839	140	0.67021	0.32979	0.80952	0.19048	0.03751	63	31	68	16	0.04151	0.00108992	32
2019754	1	2	0	2	45	1	0.0461172	1354	0	1	41	1	0.0466962	1371	1	0.0473433	1390	0.02128	0.97872	0.0119	0.9881	-0.00864	2	92	1	83	1	0.0470708	1382
899002	1	3	47	0	0	1	0.0461512	1355	42	0	0	1	0.0467302	1372	1	0.0473774	1391	1	0	1	0	0	94	0	84	0	1	0.0471049	1383
429325	1	2	0	0	47	1	0.0461853	1356	0	0	42	1	0.0467643	1373	1	0.0474114	1392	0	1	0	1	0	0	94	0	84	1	0.047139	1384
748010	1	2	32	14	1	1	0.0462193	1357	25	17	0	0.17186	0.00401907	118	0.37364	0.0124319	365	0.82979	0.17021	0.79762	0.20238	-0.00629	78	16	67	17	0.69974	0.0199932	587
426660	1	2	1	13	33	1	0.0462534	1358	0	19	23	0.08909	0.00241826	71	0.12118	0.00480245	141	0.15957	0.84043	0.22619	0.77381	0.00484	15	79	19	65	0.33978	0.0103883	305
2390127	1	2	25	17	5	0.47665	0.0136921	402	23	17	1	0.65727	0.0149864	440	0.36944	0.0123978	364	0.71277	0.28723	0.76829	0.23171	-0.00358	67	27	63	19	0.49199	0.0139305	409
2169609	1	2	0	10	37	1	0.0462875	1359	0	9	33	1	0.0467984	1374	1	0.0474455	1393	0.10638	0.89362	0.10714	0.89286	-0.01015	10	84	9	75	1	0.047173	1385
1128546	1	3	0	0	47	1	0.0463215	1360	0	1	41	1	0.0468324	1375	0.47191	0.0156335	459	0	1	0.0119	0.9881	0.00136	0	94	1	83	0.47191	0.0136921	402
1066978	1	2	0	0	47	1	0.0463556	1361	0	0	42	1	0.0468665	1376	1	0.0474796	1394	0	1	0	1	0	0	94	0	84	1	0.0472071	1386
2312412	2	3	0	0	47	1	0.0463896	1362	0	0	42	1	0.0469005	1377	1	0.0475136	1395	0	1	0	1	0	0	94	0	84	1	0.0472411	1387
1451584	1	3	7	19	21	0.52133	0.0150545	442	4	12	26	0.19812	0.00480245	141	0.26989	0.00963896	283	0.35106	0.64894	0.2381	0.7619	0.01715	33	61	20	64	0.10459	0.00289509	85
2078130	1	2	9	25	13	0.77138	0.0229564	674	11	20	10	1	0.0269074	790	0.72374	0.0235014	690	0.45745	0.54255	0.5122	0.4878	-0.00532	43	51	42	40	0.54564	0.0158038	464
1401806	1	2	43	4	0	1	0.0464237	1363	37	5	0	1	0.0469346	1378	0.72988	0.0237738	698	0.95745	0.04255	0.94048	0.05952	-0.00787	90	4	79	5	0.73685	0.0211512	621
2296804	1	3	47	0	0	1	0.0464578	1364	42	0	0	1	0.0469687	1379	1	0.0475477	1396	1	0	1	0	0	94	0	84	0	1	0.0472752	1388
725164	1	2	47	0	0	1	0.0464918	1365	42	0	0	1	0.0470027	1380	1	0.0475817	1397	1	0	1	0	0	94	0	84	0	1	0.0473093	1389
2266024	1	2	47	0	0	1	0.0465259	1366	42	0	0	1	0.0470368	1381	1	0.0476158	1398	1	0	1	0	0	94	0	84	0	1	0.0473433	1390
2370349	1	2	0	0	47	1	0.0465599	1367	0	0	42	1	0.0470708	1382	1	0.0476499	1399	0	1	0	1	0	0	94	0	84	1	0.0473774	1391
275814	1	2	5	11	31	0.03262	0.0013624	40	1	13	28	1	0.020436	600	0.29883	0.0105926	311	0.2234	0.7766	0.17857	0.82143	-0.0071	21	73	15	69	0.57545	0.016485	484
915542	1	2	15	19	13	0.2413	0.00803815	236	9	25	8	0.35295	0.00868529	255	0.20235	0.00728883	214	0.52128	0.47872	0.5119	0.4881	-0.01147	49	45	43	41	1	0.0474114	1392
1620881	1	2	0	0	47	1	0.046594	1368	0	0	42	1	0.0471049	1383	1	0.0476839	1400	0	1	0	1	0	0	94	0	84	1	0.0474455	1393
1881347	1	2	47	0	0	1	0.0466281	1369	42	0	0	1	0.047139	1384	1	0.047718	1401	1	0	1	0	0	94	0	84	0	1	0.0474796	1394
873799	1	2	47	0	0	1	0.0466621	1370	42	0	0	1	0.047173	1385	1	0.047752	1402	1	0	1	0	0	94	0	84	0	1	0.0475136	1395
653517	1	4	0	15	32	0.57845	0.0178134	523	2	12	28	0.62034	0.0145436	427	0.43766	0.0141008	414	0.15957	0.84043	0.19048	0.80952	-0.00753	15	79	16	68	0.69294	0.0198229	582
1748088	1	2	1	14	32	1	0.0466962	1371	3	12	27	0.3574	0.00895777	263	0.60969	0.0202997	596	0.17021	0.82979	0.21429	0.78571	-0.00579	16	78	18	66	0.56718	0.016451	483
1787999	1	2	35	11	1	1	0.0467302	1372	26	16	0	0.31186	0.00711853	209	0.16781	0.00609673	179	0.8617	0.1383	0.80952	0.19048	-0.00014	81	13	68	16	0.41762	0.0121594	357
2020764	2	3	9	20	18	0.54306	0.0156335	459	6	20	16	1	0.0252725	742	0.78164	0.025	734	0.40426	0.59574	0.38095	0.61905	-0.01104	38	56	32	52	0.76112	0.022752	668
200588	1	2	0	0	47	1	0.0467643	1373	0	0	42	1	0.0472071	1386	1	0.0477861	1403	0	1	0	1	0	0	94	0	84	1	0.0475477	1396
1000540	1	2	25	21	1	0.24653	0.00837875	246	20	17	5	0.72382	0.0163147	479	0.22354	0.00820845	241	0.75532	0.24468	0.67857	0.32143	0.00384	71	23	57	27	0.31646	0.00970708	285
1021367	1	3	11	25	11	0.77502	0.0231948	681	12	19	11	0.54608	0.0129087	379	0.75944	0.0244891	719	0.5	0.5	0.5119	0.4881	-0.01137	47	47	43	41	0.88188	0.0280654	824
1151675	1	2	42	3	0	1	0.0467984	1374	40	1	0	1	0.0472411	1387	0.61772	0.02047	601	0.96667	0.03333	0.9878	0.0122	-0.00169	87	3	81	1	0.62223	0.0176431	518
191975	1	3	33	14	0	0.57018	0.0172343	506	32	10	0	1	0.0256812	754	0.63422	0.0209469	615	0.85106	0.14894	0.88095	0.11905	-0.00585	80	14	74	10	0.66208	0.019312	567
574176	1	2	43	4	0	1	0.0468324	1375	42	0	0	1	0.0472752	1388	0.11889	0.00473433	139	0.95745	0.04255	1	0	0.02981	90	4	84	0	0.12314	0.00333788	98
165104	1	2	44	3	0	1	0.0468665	1376	39	3	0	1	0.0473093	1389	1	0.0478202	1404	0.96809	0.03191	0.96429	0.03571	-0.0109	91	3	81	3	1	0.0475817	1397
1114921	1	2	0	3	44	1	0.0469005	1377	0	3	39	1	0.0473433	1390	1	0.0478542	1405	0.03191	0.96809	0.03571	0.96429	-0.0109	3	91	3	81	1	0.0476158	1398
787577	1	2	0	0	47	1	0.0469346	1378	0	0	42	1	0.0473774	1391	1	0.0478883	1406	0	1	0	1	0	0	94	0	84	1	0.0476499	1399
1770320	1	2	24	20	3	1	0.0469687	1379	22	17	3	1	0.0474114	1392	1	0.0479223	1407	0.7234	0.2766	0.72619	0.27381	-0.01103	68	26	61	23	1	0.0476839	1400
1820029	1	2	47	0	0	1	0.0470027	1380	41	0	0	1	0.0474455	1393	1	0.0479564	1408	1	0	1	0	0	94	0	82	0	1	0.047718	1401
369038	1	2	0	0	47	1	0.0470368	1381	0	0	42	1	0.0474796	1394	1	0.0479905	1409	0	1	0	1	0	0	94	0	84	1	0.047752	1402
1191190	1	2	3	24	20	0.32449	0.00974114	286	0	15	27	0.31544	0.00752725	221	0.04887	0.00180518	53	0.31915	0.68085	0.17857	0.82143	0.04212	30	64	15	69	0.03828	0.00105586	31
2376817	1	2	0	0	47	1	0.0470708	1382	0	0	42	1	0.0475136	1395	1	0.0480245	1410	0	1	0	1	0	0	94	0	84	1	0.0477861	1403
1409753	1	2	47	0	0	1	0.0471049	1383	42	0	0	1	0.0475477	1396	1	0.0480586	1411	1	0	1	0	0	94	0	84	0	1	0.0478202	1404
534013	1	2	0	0	47	1	0.047139	1384	0	0	42	1	0.0475817	1397	1	0.0480926	1412	0	1	0	1	0	0	94	0	84	1	0.0478542	1405
185413	1	2	18	25	4	0.34587	0.0105245	309	19	18	5	1	0.0234673	689	0.61382	0.0204019	599	0.64894	0.35106	0.66667	0.33333	-0.00999	61	33	56	28	0.87471	0.0266349	782
424434	1	2	25	15	7	0.09133	0.00320163	94	16	18	8	0.52477	0.011921	350	0.36715	0.0122616	360	0.69149	0.30851	0.59524	0.40476	0.00671	65	29	50	34	0.21013	0.00592643	174
691535	1	3	21	21	5	1	0.047173	1385	22	19	1	0.4049	0.00997956	293	0.31681	0.010797	317	0.67021	0.32979	0.75	0.25	0.005	63	31	63	21	0.25333	0.00749319	220
1021854	1	3	22	20	5	1	0.0472071	1386	21	14	7	0.15945	0.00344005	101	0.5893	0.019346	568	0.68085	0.31915	0.66667	0.33333	-0.01257	64	30	56	28	0.87367	0.0265668	780
1430561	1	2	5	20	22	1	0.0472411	1387	7	15	20	0.18095	0.00449591	132	0.70244	0.0228542	671	0.31915	0.68085	0.34524	0.65476	-0.01127	30	64	29	55	0.75128	0.0217984	640
490810	1	2	41	6	0	1	0.0472752	1388	40	2	0	1	0.0476158	1398	0.27267	0.00974114	286	0.93617	0.06383	0.97619	0.02381	0.00781	88	6	82	2	0.28419	0.00837875	246
1446755	2	3	41	6	0	1	0.0473093	1389	40	2	0	1	0.0476499	1399	0.27267	0.0097752	287	0.93617	0.06383	0.97619	0.02381	0.00781	88	6	82	2	0.28419	0.00841281	247
131123	1	2	3	16	28	0.69222	0.0192439	565	0	12	30	0.57328	0.0137602	404	0.25359	0.00912807	268	0.23404	0.76596	0.14286	0.85714	0.01568	22	72	12	72	0.13162	0.00357629	105
1985830	1	3	9	22	16	0.77025	0.022718	667	6	21	15	1	0.0268052	787	0.88351	0.0275886	810	0.42553	0.57447	0.39286	0.60714	-0.00931	40	54	33	51	0.76032	0.0226839	666
576770	1	2	0	8	39	1	0.0473433	1390	1	7	34	0.37986	0.00940054	276	0.88284	0.0275204	808	0.08511	0.91489	0.10714	0.89286	-0.00896	8	86	9	75	0.79921	0.023876	701
1967499	1	2	12	19	15	0.24793	0.00848093	249	4	24	14	0.32312	0.00779973	229	0.1031	0.00384877	113	0.46739	0.53261	0.38095	0.61905	0.00376	43	49	32	52	0.28641	0.00851499	250
1193490	1	2	0	12	35	1	0.0473774	1391	1	14	27	1	0.0476839	1400	0.41298	0.0135218	397	0.12766	0.87234	0.19048	0.80952	0.00466	12	82	16	68	0.30419	0.00946866	278
23348	1	3	0	11	36	1	0.0474114	1392	0	13	29	0.56574	0.0132834	390	0.47839	0.015906	467	0.11702	0.88298	0.15476	0.84524	-0.00355	11	83	13	71	0.51414	0.0144755	425
1123473	1	4	18	24	5	0.75106	0.0209809	616	9	28	3	0.01035	0.000510899	15	0.20229	0.00725477	213	0.6383	0.3617	0.575	0.425	-0.0003	60	34	46	34	0.43734	0.0127725	375
2370918	1	2	43	4	0	1	0.0474455	1393	40	2	0	1	0.047718	1401	0.67967	0.0220708	648	0.95745	0.04255	0.97619	0.02381	-0.00566	90	4	82	2	0.68518	0.0196185	576
1014771	2	3	39	8	0	1	0.0474796	1394	35	7	0	1	0.047752	1402	1	0.0481267	1413	0.91489	0.08511	0.91667	0.08333	-0.01045	86	8	77	7	1	0.0478883	1406
907470	1	2	0	0	47	1	0.0475136	1395	0	0	42	1	0.0477861	1403	1	0.0481608	1414	0	1	0	1	0	0	94	0	84	1	0.0479223	1407
879767	1	2	3	16	28	0.69222	0.0192779	566	3	15	24	0.69395	0.0154632	454	1	0.0305177	896	0.23404	0.76596	0.25	0.75	-0.01139	22	72	21	63	0.86158	0.0256131	752
372861	1	2	7	20	20	0.54541	0.0157698	463	9	19	14	0.75329	0.0189373	556	0.59168	0.0194482	571	0.3617	0.6383	0.44048	0.55952	0.00056	34	60	37	47	0.35769	0.0110354	324
1714379	1	2	0	0	47	1	0.0475477	1396	0	0	42	1	0.0478202	1404	1	0.0481948	1415	0	1	0	1	0	0	94	0	84	1	0.0479564	1408
420901	1	3	0	6	40	1	0.0475817	1397	0	4	37	1	0.0478542	1405	0.74324	0.0240804	707	0.06522	0.93478	0.04878	0.95122	-0.00855	6	86	4	78	0.7509	0.0216962	637
1058889	1	2	12	16	19	0.03954	0.0018733	55	14	19	8	0.75403	0.0189714	557	0.10333	0.00391689	115	0.42553	0.57447	0.57317	0.42683	0.02939	40	54	47	35	0.06948	0.00180518	53
1871848	1	2	13	15	19	0.01807	0.000749319	22	15	19	8	0.75107	0.0181199	532	0.09624	0.00367847	108	0.43617	0.56383	0.58333	0.41667	0.02894	41	53	49	35	0.05297	0.00143052	42
2036858	1	2	47	0	0	1	0.0476158	1398	42	0	0	1	0.0478883	1406	1	0.0482289	1416	1	0	1	0	0	94	0	84	0	1	0.0479905	1409
2180463	1	2	22	20	5	1	0.0476499	1399	12	25	5	0.21108	0.00521117	153	0.21779	0.00803815	236	0.68085	0.31915	0.58333	0.41667	0.01016	64	30	49	35	0.21276	0.00609673	179
1736146	1	2	47	0	0	1	0.0476839	1400	42	0	0	1	0.0479223	1407	1	0.0482629	1417	1	0	1	0	0	94	0	84	0	1	0.0480245	1410
1213265	1	3	0	0	47	1	0.047718	1401	0	0	42	1	0.0479564	1408	1	0.048297	1418	0	1	0	1	0	0	94	0	84	1	0.0480586	1411
1721043	1	3	46	1	0	1	0.047752	1402	42	0	0	1	0.0479905	1409	1	0.0483311	1419	0.98936	0.01064	1	0	-0.00121	93	1	84	0	1	0.0480926	1412
1012063	1	2	47	0	0	1	0.0477861	1403	42	0	0	1	0.0480245	1410	1	0.0483651	1420	1	0	1	0	0	94	0	84	0	1	0.0481267	1413
1117052	1	3	19	24	4	0.5175	0.014782	434	17	21	4	0.73303	0.017064	501	1	0.0306199	899	0.65957	0.34043	0.65476	0.34524	-0.01007	62	32	55	29	1	0.0481608	1414
714387	1	2	21	24	2	0.17959	0.00592643	174	20	20	2	0.45354	0.0104564	307	0.93497	0.0287807	845	0.70213	0.29787	0.71429	0.28571	-0.00892	66	28	60	24	0.87055	0.0263624	774
548217	1	2	35	10	2	0.249	0.00865123	254	33	9	0	1	0.0225817	663	0.59328	0.0195845	575	0.85106	0.14894	0.89286	0.10714	-0.00426	80	14	75	9	0.50382	0.0143392	421
1653805	1	2	41	6	0	1	0.0478202	1404	35	7	0	1	0.0480586	1411	0.76535	0.0245913	722	0.93617	0.06383	0.91667	0.08333	-0.00777	88	6	77	7	0.77462	0.0236035	693
2061607	1	2	42	5	0	1	0.0478542	1405	38	4	0	1	0.0480926	1412	1	0.0483992	1421	0.94681	0.05319	0.95238	0.04762	-0.01059	89	5	80	4	1	0.0481948	1415
132525	1	2	0	0	47	1	0.0478883	1406	0	0	42	1	0.0481267	1413	1	0.0484332	1422	0	1	0	1	0	0	94	0	84	1	0.0482289	1416
1553365	1	2	4	20	23	1	0.0479223	1407	4	17	21	1	0.0481608	1414	1	0.0484673	1423	0.29787	0.70213	0.29762	0.70238	-0.0116	28	66	25	59	1	0.0482629	1417
128485	1	2	10	18	19	0.22267	0.00725477	213	4	24	13	0.19963	0.00483651	142	0.14967	0.00561989	165	0.40426	0.59574	0.39024	0.60976	-0.01131	38	56	32	50	0.87828	0.0271458	797
392128	1	3	35	9	3	0.0717	0.00258856	76	31	10	1	1	0.0207425	609	0.72759	0.0236035	693	0.84043	0.15957	0.85714	0.14286	-0.01239	79	15	72	12	0.83568	0.0247616	727
1016532	1	2	47	0	0	1	0.0479564	1408	42	0	0	1	0.0481948	1415	1	0.0485014	1424	1	0	1	0	0	94	0	84	0	1	0.048297	1418
681092	1	2	0	0	47	1	0.0479905	1409	0	0	42	1	0.0482289	1416	1	0.0485354	1425	0	1	0	1	0	0	94	0	84	1	0.0483311	1419
1808030	1	2	28	17	2	1	0.0480245	1410	24	16	2	1	0.0482629	1417	1	0.0485695	1426	0.7766	0.2234	0.7619	0.2381	-0.01038	73	21	64	20	0.85964	0.0254768	748
1588594	1	2	2	16	29	1	0.0480586	1411	2	9	31	0.23169	0.00575613	169	0.34903	0.0116144	341	0.21277	0.78723	0.15476	0.84524	-0.00107	20	74	13	71	0.3411	0.0104564	307
200205	1	3	0	0	47	1	0.0480926	1412	0	0	42	1	0.048297	1418	1	0.0486035	1427	0	1	0	1	0	0	94	0	84	1	0.0483651	1420
1279846	1	2	47	0	0	1	0.0481267	1413	42	0	0	1	0.0483311	1419	1	0.0486376	1428	1	0	1	0	0	94	0	84	0	1	0.0483992	1421
2068085	1	2	11	23	13	1	0.0481608	1414	8	15	19	0.18133	0.00466621	137	0.22854	0.00851499	250	0.47872	0.52128	0.36905	0.63095	0.01172	45	49	31	53	0.17214	0.00442779	130
172914	1	2	31	11	5	0.03262	0.00139646	41	27	14	1	1	0.02047	601	0.2354	0.00868529	255	0.7766	0.2234	0.80952	0.19048	-0.00988	73	21	68	16	0.71179	0.0200954	590
803104	1	2	0	0	47	1	0.0481948	1415	0	0	42	1	0.0483651	1420	1	0.0486717	1429	0	1	0	1	0	0	94	0	84	1	0.0484332	1422
913168	1	2	0	14	33	0.57018	0.0172684	507	2	9	31	0.23169	0.00568801	167	0.27308	0.00984332	289	0.14894	0.85106	0.15476	0.84524	-0.01135	14	80	13	71	1	0.0484673	1423
590963	1	2	29	18	0	0.17734	0.00575613	169	29	13	0	0.56574	0.013079	384	0.51014	0.01703	500	0.80851	0.19149	0.84524	0.15476	-0.00435	76	18	71	13	0.55771	0.0162466	477
106135	1	4	0	0	47	1	0.0482289	1416	0	0	42	1	0.0483992	1421	1	0.0487057	1430	0	1	0	1	0	0	94	0	84	1	0.0485014	1424
1878079	1	2	0	10	37	1	0.0482629	1417	1	6	35	0.3069	0.00684605	201	0.41638	0.013624	400	0.10638	0.89362	0.09524	0.90476	-0.01096	10	84	8	76	1	0.0485354	1425
1492171	1	2	4	24	19	0.5175	0.0148161	435	7	16	19	0.31441	0.00732289	215	0.35198	0.0117166	344	0.34043	0.65957	0.35714	0.64286	-0.01102	32	62	30	54	0.87526	0.0267371	785
111661	1	2	1	6	40	0.27682	0.00892371	262	0	7	35	1	0.0227861	669	0.8765	0.0273501	803	0.08511	0.91489	0.08333	0.91667	-0.01213	8	86	7	77	1	0.0485695	1426
2078834	1	2	20	23	4	0.7404	0.0207084	608	15	19	8	0.75107	0.0186649	548	0.39148	0.0128406	377	0.67021	0.32979	0.58333	0.41667	0.00492	63	31	49	35	0.27703	0.00827657	243
413864	1	2	9	27	11	0.38857	0.0123297	362	8	22	12	1	0.0241485	709	0.88251	0.0274864	807	0.47872	0.52128	0.45238	0.54762	-0.00889	45	49	38	46	0.76469	0.0235014	690
1102736	1	2	5	26	16	0.35716	0.010797	317	4	17	21	1	0.0236376	694	0.33914	0.011376	334	0.38298	0.61702	0.29762	0.70238	0.00562	36	58	25	59	0.26928	0.00797003	234
1749804	1	3	0	0	47	1	0.048297	1418	0	0	42	1	0.0484332	1422	1	0.0487398	1431	0	1	0	1	0	0	94	0	84	1	0.0486035	1427
1736347	1	2	38	9	0	1	0.0483311	1419	36	6	0	1	0.0484673	1423	0.58319	0.0191417	562	0.90426	0.09574	0.92857	0.07143	-0.00658	85	9	78	6	0.60047	0.0166894	490
2174777	1	2	0	3	44	1	0.0483651	1420	0	6	36	1	0.0485014	1424	0.29724	0.0105586	310	0.03191	0.96809	0.07143	0.92857	0.00549	3	91	6	78	0.31019	0.00963896	283
1218087	1	2	40	6	0	1	0.0483992	1421	37	5	0	1	0.0485354	1425	1	0.0487738	1432	0.93478	0.06522	0.94048	0.05952	-0.01059	86	6	79	5	1	0.0486376	1428
117115	1	2	14	22	11	0.76989	0.0224796	660	7	27	7	0.06527	0.00197548	58	0.19309	0.00698229	205	0.53191	0.46809	0.5	0.5	-0.00827	50	44	41	41	0.76257	0.0228883	672
1272879	2	3	47	0	0	1	0.0484332	1422	42	0	0	1	0.0485695	1426	1	0.0488079	1433	1	0	1	0	0	94	0	84	0	1	0.0486717	1429
2026645	1	3	10	24	13	1	0.0484673	1423	19	15	8	0.18133	0.00470027	138	0.06301	0.00235014	69	0.46809	0.53191	0.63095	0.36905	0.04015	44	50	53	31	0.03513	0.000953678	28
33757	1	2	6	22	19	1	0.0485014	1424	4	18	20	1	0.0486035	1427	0.79067	0.0252725	742	0.3617	0.6383	0.30952	0.69048	-0.00529	34	60	26	58	0.52623	0.0148501	436
975917	1	2	47	0	0	1	0.0485354	1425	42	0	0	1	0.0486376	1428	1	0.048842	1434	1	0	1	0	0	94	0	84	0	1	0.0487057	1430
2043914	1	2	46	1	0	1	0.0485695	1426	40	2	0	1	0.0486717	1429	0.60021	0.0199591	586	0.98936	0.01064	0.97619	0.02381	-0.00602	93	1	82	2	0.60271	0.0169959	499
1002748	1	2	47	0	0	1	0.0486035	1427	42	0	0	1	0.0487057	1430	1	0.048876	1435	1	0	1	0	0	94	0	84	0	1	0.0487398	1431
9864	1	2	36	10	0	1	0.0486376	1428	37	5	0	1	0.0487398	1431	0.26529	0.00946866	278	0.8913	0.1087	0.94048	0.05952	0.00508	82	10	79	5	0.2882	0.00854905	251
2296950	1	2	47	0	0	1	0.0486717	1429	42	0	0	1	0.0487738	1432	1	0.0489101	1436	1	0	1	0	0	94	0	84	0	1	0.0487738	1432
1936921	1	2	19	21	6	1	0.0487057	1430	20	17	4	1	0.0488079	1433	0.78771	0.0252044	740	0.6413	0.3587	0.69512	0.30488	-0.0054	59	33	57	25	0.52021	0.014748	433
332881	1	3	37	8	2	0.141	0.00466621	137	28	14	0	0.57185	0.0133856	393	0.0936	0.00347411	102	0.87234	0.12766	0.83333	0.16667	-0.00545	82	12	70	14	0.52666	0.0149523	439
2243691	1	3	11	19	17	0.24062	0.00783379	230	5	27	10	0.06883	0.00207766	61	0.07118	0.00252044	74	0.43617	0.56383	0.44048	0.55952	-0.01092	41	53	37	47	1	0.0488079	1433
919970	1	2	14	29	4	0.06926	0.0025545	75	8	25	9	0.35295	0.00865123	254	0.18052	0.00657357	193	0.60638	0.39362	0.4881	0.5119	0.0194	57	37	41	43	0.13214	0.00367847	108
2139498	1	3	24	18	5	0.50738	0.0147139	432	17	20	5	1	0.0248978	731	0.6258	0.0206744	607	0.70213	0.29787	0.64286	0.35714	-0.00375	66	28	54	30	0.42646	0.0123978	364
249257	1	2	47	0	0	1	0.0487398	1431	42	0	0	1	0.048842	1434	1	0.0489441	1437	1	0	1	0	0	94	0	84	0	1	0.048842	1434
1310231	1	2	47	0	0	1	0.0487738	1432	42	0	0	1	0.048876	1435	1	0.0489782	1438	1	0	1	0	0	94	0	84	0	1	0.048876	1435
808763	1	3	0	0	47	1	0.0488079	1433	0	0	42	1	0.0489101	1436	1	0.0490123	1439	0	1	0	1	0	0	94	0	84	1	0.0489101	1436
2185509	1	2	20	18	9	0.21932	0.00715259	210	21	18	3	1	0.0223093	655	0.27611	0.0100136	294	0.61702	0.38298	0.71429	0.28571	0.00869	58	36	60	24	0.20455	0.00568801	167
659053	1	2	47	0	0	1	0.048842	1434	41	0	0	1	0.0489441	1437	1	0.0490463	1440	1	0	1	0	0	94	0	82	0	1	0.0489441	1437
2264002	2	3	10	26	11	0.56697	0.017064	501	3	18	21	1	0.025579	751	0.01909	0.000885559	26	0.48936	0.51064	0.28571	0.71429	0.07358	46	48	24	60	0.00596	0.0001703	5
2285052	1	2	5	14	28	0.13712	0.00432561	127	3	18	21	1	0.0213896	628	0.45769	0.0149864	440	0.25532	0.74468	0.28571	0.71429	-0.01015	24	70	24	60	0.73563	0.0209469	615
828915	1	2	43	4	0	1	0.048876	1435	40	2	0	1	0.0489782	1438	0.67967	0.0221049	649	0.95745	0.04255	0.97619	0.02381	-0.00566	90	4	82	2	0.68518	0.0196526	577
347400	1	2	29	17	1	0.66095	0.0188692	554	25	16	1	0.65575	0.014748	433	1	0.0303474	891	0.79787	0.20213	0.78571	0.21429	-0.00962	75	19	66	18	0.85536	0.0252725	742
1607127	1	2	2	12	33	0.5975	0.018188	534	0	6	36	1	0.0258856	760	0.14944	0.00555177	163	0.17021	0.82979	0.07143	0.92857	0.03253	16	78	6	78	0.06652	0.001703	50
2293650	1	2	0	0	47	1	0.0489101	1436	0	0	42	1	0.0490123	1439	1	0.0490804	1441	0	1	0	1	0	0	94	0	84	1	0.0489782	1438
1901561	1	2	3	26	18	0.19273	0.00609673	179	5	23	14	0.5177	0.0116144	341	0.62981	0.0207766	610	0.34043	0.65957	0.39286	0.60714	-0.00336	32	62	33	51	0.53356	0.0153951	452
1581814	1	2	0	0	47	1	0.0489441	1437	0	0	42	1	0.0490463	1440	1	0.0491144	1442	0	1	0	1	0	0	94	0	84	1	0.0490123	1439
1297398	2	3	47	0	0	1	0.0489782	1438	42	0	0	1	0.0490804	1441	1	0.0491485	1443	1	0	1	0	0	94	0	84	0	1	0.0490463	1440
761805	1	2	43	4	0	1	0.0490123	1439	37	5	0	1	0.0491144	1442	0.72988	0.0238079	699	0.95745	0.04255	0.94048	0.05952	-0.00787	90	4	79	5	0.73685	0.0211853	622
1524862	1	2	15	22	10	0.76961	0.022173	651	17	23	2	0.16035	0.00357629	105	0.0787	0.0027248	80	0.55319	0.44681	0.67857	0.32143	0.02234	52	42	57	27	0.09269	0.00245232	72
764123	2	3	47	0	0	1	0.0490463	1440	42	0	0	1	0.0491485	1443	1	0.0491826	1444	1	0	1	0	0	94	0	84	0	1	0.0490804	1441
2049367	1	3	0	0	47	1	0.0490804	1441	0	0	42	1	0.0491826	1444	1	0.0492166	1445	0	1	0	1	0	0	94	0	84	1	0.0491144	1442
1730035	1	2	39	7	1	0.34409	0.0104223	306	26	16	0	0.31186	0.00698229	205	0.01588	0.000681199	20	0.90426	0.09574	0.80952	0.19048	0.02638	85	9	68	16	0.08495	0.00224796	66
1566516	1	2	0	0	47	1	0.0491144	1442	0	0	42	1	0.0492166	1445	1	0.0492507	1446	0	1	0	1	0	0	94	0	84	1	0.0491485	1443
1313917	1	2	47	0	0	1	0.0491485	1443	42	0	0	1	0.0492507	1446	1	0.0492847	1447	1	0	1	0	0	94	0	84	0	1	0.0491826	1444
1994880	1	2	6	14	27	0.08006	0.00296322	87	3	15	24	0.69395	0.0152929	449	0.63556	0.021015	617	0.2766	0.7234	0.25	0.75	-0.01154	26	68	21	63	0.73528	0.0208787	613
2337578	1	4	17	29	1	0.0086	0.000374659	11	19	16	7	0.31441	0.00722071	212	0.01778	0.000851499	25	0.67021	0.32979	0.64286	0.35714	-0.00843	63	31	54	30	0.75281	0.0220027	646
1927920	1	3	0	0	47	1	0.0491826	1444	0	0	42	1	0.0492847	1447	1	0.0493188	1448	0	1	0	1	0	0	94	0	84	1	0.0492166	1445
1910605	1	3	45	2	0	1	0.0492166	1445	40	2	0	1	0.0493188	1448	1	0.0493529	1449	0.97872	0.02128	0.97619	0.02381	-0.01112	92	2	82	2	1	0.0492507	1446
2171194	1	2	11	27	9	0.38857	0.0123638	363	11	23	8	0.75573	0.0191076	561	0.95794	0.02953	867	0.52128	0.47872	0.53571	0.46429	-0.00964	49	45	45	39	0.88122	0.0279632	821
1345316	1	2	26	18	3	1	0.0492507	1446	23	17	2	1	0.0493529	1449	1	0.0493869	1450	0.74468	0.25532	0.75	0.25	-0.01098	70	24	63	21	1	0.0492847	1447
1013245	2	3	9	24	14	1	0.0492847	1447	4	26	12	0.10989	0.00282698	83	0.4058	0.0133174	391	0.44681	0.55319	0.40476	0.59524	-0.00616	42	52	34	50	0.64931	0.018767	551
191884	1	2	5	16	26	0.29125	0.00916213	269	0	18	24	0.16403	0.00374659	110	0.0963	0.00371253	109	0.2766	0.7234	0.21429	0.78571	-0.00067	26	68	18	66	0.38612	0.0117507	345
252176	1	2	8	18	21	0.34003	0.010218	300	5	27	10	0.06883	0.00211172	62	0.05068	0.00194142	57	0.3617	0.6383	0.44048	0.55952	0.00217	34	60	37	47	0.35769	0.0110695	325
1657390	1	2	29	17	1	0.66095	0.0189033	555	25	16	1	0.65575	0.014782	434	1	0.0303815	892	0.79787	0.20213	0.78571	0.21429	-0.00962	75	19	66	18	0.85536	0.0253065	743
579911	1	3	47	0	0	1	0.0493188	1448	42	0	0	1	0.0493869	1450	1	0.049421	1451	1	0	1	0	0	94	0	84	0	1	0.0493188	1448
1598659	1	2	0	0	47	1	0.0493529	1449	0	0	42	1	0.049421	1451	1	0.049455	1452	0	1	0	1	0	0	94	0	84	1	0.0493529	1449
1743957	1	4	0	0	47	1	0.0493869	1450	0	0	42	1	0.049455	1452	1	0.0494891	1453	0	1	0	1	0	0	94	0	84	1	0.0493869	1450
2308678	1	4	47	0	0	1	0.049421	1451	42	0	0	1	0.0494891	1453	1	0.0495232	1454	1	0	1	0	0	94	0	84	0	1	0.049421	1451
1379036	2	3	0	1	46	1	0.049455	1452	0	1	41	1	0.0495232	1454	1	0.0495572	1455	0.01064	0.98936	0.0119	0.9881	-0.01133	1	93	1	83	1	0.049455	1452
1524097	1	2	1	7	39	0.34409	0.0104564	307	1	7	34	0.37986	0.00933243	274	1	0.0301431	885	0.09574	0.90426	0.10714	0.89286	-0.01236	9	85	9	75	0.80918	0.0241485	709
462051	1	3	47	0	0	1	0.0494891	1453	42	0	0	1	0.0495572	1455	1	0.0495913	1456	1	0	1	0	0	94	0	84	0	1	0.0494891	1453
1527642	1	4	9	28	10	0.25134	0.00868529	255	6	32	4	0.00155	0.00020436	6	0.19492	0.00701635	206	0.48936	0.51064	0.52381	0.47619	-0.00511	46	48	44	40	0.65575	0.0192439	565
2155982	1	2	23	18	6	0.50059	0.0145095	426	20	17	5	0.72382	0.0164169	482	1	0.0305858	898	0.68085	0.31915	0.67857	0.32143	-0.01263	64	30	57	27	1	0.0495232	1454
1780559	1	4	47	0	0	1	0.0495232	1454	42	0	0	1	0.0495913	1456	1	0.0496253	1457	1	0	1	0	0	94	0	84	0	1	0.0495572	1455
384131	1	2	47	0	0	1	0.0495572	1455	41	0	0	1	0.0496253	1457	1	0.0496594	1458	1	0	1	0	0	94	0	82	0	1	0.0495913	1456
256124	1	2	2	25	20	0.16844	0.00555177	163	3	12	27	0.3574	0.00892371	262	0.0707	0.00248638	73	0.30851	0.69149	0.21429	0.78571	0.01224	29	65	18	66	0.17536	0.00456403	134
259457	1	2	6	28	13	0.23083	0.00752725	221	7	24	11	0.53156	0.0123297	362	0.91142	0.0283719	833	0.42553	0.57447	0.45238	0.54762	-0.00789	40	54	38	46	0.76328	0.0231267	679
979733	1	4	21	19	7	0.52133	0.0150886	443	17	18	7	0.52863	0.0121253	356	0.92043	0.0285763	839	0.64894	0.35106	0.61905	0.38095	-0.01076	61	33	52	32	0.75562	0.0223433	656
1268797	1	3	47	0	0	1	0.0495913	1456	42	0	0	1	0.0496594	1458	1	0.0496935	1459	1	0	1	0	0	94	0	84	0	1	0.0496253	1457
46980	1	3	0	0	47	1	0.0496253	1457	0	0	42	1	0.0496935	1459	1	0.0497275	1460	0	1	0	1	0	0	94	0	84	1	0.0496594	1458
2012744	1	2	47	0	0	1	0.0496594	1458	42	0	0	1	0.0497275	1460	1	0.0497616	1461	1	0	1	0	0	94	0	84	0	1	0.0496935	1459
2176354	1	2	6	21	20	1	0.0496935	1459	1	20	21	0.23481	0.00585831	172	0.21637	0.00790191	232	0.35106	0.64894	0.2619	0.7381	0.00813	33	61	22	62	0.2554	0.00752725	221
1930935	1	2	0	0	47	1	0.0497275	1460	0	0	42	1	0.0497616	1461	1	0.0497956	1462	0	1	0	1	0	0	94	0	84	1	0.0497275	1460
2211722	1	4	7	16	24	0.17621	0.00568801	167	4	18	20	1	0.0216962	637	0.60485	0.0201635	592	0.31915	0.68085	0.30952	0.69048	-0.01263	30	64	26	58	1	0.0497616	1461
1837887	1	3	47	0	0	1	0.0497616	1461	42	0	0	1	0.0497956	1462	1	0.0498297	1463	1	0	1	0	0	94	0	84	0	1	0.0497956	1462
1407368	1	2	14	22	11	0.76989	0.0225136	661	18	23	1	0.06895	0.0022139	65	0.01149	0.000408719	12	0.53191	0.46809	0.70238	0.29762	0.04961	50	44	59	25	0.02164	0.000476839	14
392378	1	2	0	0	47	1	0.0497956	1462	0	0	42	1	0.0498297	1463	1	0.0498638	1464	0	1	0	1	0	0	94	0	84	1	0.0498297	1463
549671	1	2	0	0	47	1	0.0498297	1463	0	0	42	1	0.0498638	1464	1	0.0498978	1465	0	1	0	1	0	0	94	0	84	1	0.0498638	1464
1807849	1	2	47	0	0	1	0.0498638	1464	42	0	0	1	0.0498978	1465	1	0.0499319	1466	1	0	1	0	0	94	0	84	0	1	0.0498978	1465
1070245	1	3	7	26	14	0.55008	0.0159401	468	5	18	19	1	0.0253747	745	0.34198	0.0115463	339	0.42553	0.57447	0.33333	0.66667	0.00716	40	54	28	56	0.22005	0.00653951	192
1341603	1	2	35	11	1	1	0.0498978	1465	32	8	2	0.17242	0.00429155	126	0.7017	0.0227861	669	0.8617	0.1383	0.85714	0.14286	-0.01278	81	13	72	12	1	0.0499319	1466
1201728	1	2	11	19	17	0.24062	0.00786785	231	11	20	11	0.76285	0.0195504	574	0.63174	0.0208447	612	0.43617	0.56383	0.5	0.5	-0.00461	41	53	42	42	0.45247	0.0132153	388
1668406	1	2	2	27	18	0.05498	0.00214578	63	7	19	16	0.75107	0.018188	534	0.14108	0.00531335	156	0.32979	0.67021	0.39286	0.60714	-0.00138	31	63	33	51	0.43508	0.0127384	374
1664474	1	2	38	9	0	1	0.0499319	1466	34	7	0	1	0.0499319	1466	1	0.0499659	1467	0.90426	0.09574	0.91463	0.08537	-0.00985	85	9	75	7	1	0.0499659	1467
1002939	1	2	0	0	47	1	0.0499659	1467	0	0	42	1	0.0499659	1467	1	0.05	1468	0	1	0	1	0	0	94	0	84	1	0.05	1468
229680	1	2	47	0	0	1	0.05	1468	38	4	0	1	0.05	1468	0.04584	0.00163488	48	1	0	0.95238	0.04762	0.03991	94	0	80	4	0.04772	0.0011921	35

## Sheet: S3_Per_sex_tests_AND
SNP	A	B	f_AA	f_AB	f_BB	f_pval	f_pval_bonf	f_pval_rank	m_AA	m_AB	m_BB	m_pval	m_pval_bonf	m_pval_rank	fisher_pval	fisher_pval_bonf	fisher_pval_rank	f_pA	f_qB	m_pA	m_qB	fst	f_nA	f_nB	m_nA	m_nB	f_vs_m_pval	f_vs_m_pval_bonf	f_vs_m_pval_rank
1606594	1	2	14	45	15	0.10234	0.00432561	127	16	40	21	0.8202	0.0362398	1064	0.51494	0.0232289	682	0.49324	0.50676	0.46753	0.53247	-0.00452	73	75	72	82	0.72973	0.0329019	966
1282865	1	2	8	21	46	0.05632	0.0022139	65	7	28	43	0.40201	0.0164169	482	0.56262	0.0259196	761	0.24667	0.75333	0.26923	0.73077	-0.00637	37	113	42	114	0.69601	0.0303474	891
1500535	1	3	45	26	4	1	0.0371594	1091	47	28	3	1	0.0450613	1323	0.92384	0.0440395	1293	0.77333	0.22667	0.78205	0.21795	-0.00626	116	34	122	34	0.89113	0.0402248	1181
1345192	1	2	52	21	2	1	0.0371935	1092	54	23	1	0.67803	0.0297003	872	0.89255	0.0422343	1240	0.83333	0.16667	0.83974	0.16026	-0.00613	125	25	131	25	1	0.0447207	1313
224433	1	4	12	32	31	0.46274	0.0185627	545	13	35	30	0.63661	0.0268392	788	0.97589	0.0468665	1376	0.37333	0.62667	0.39103	0.60897	-0.00644	56	94	61	95	0.81414	0.036921	1084
1611202	1	3	0	19	56	0.59311	0.0235354	691	0	19	59	0.59067	0.0245232	720	1	0.0478542	1405	0.12667	0.87333	0.12179	0.87821	-0.00558	19	131	19	137	1	0.0447548	1314
1906654	1	2	5	34	36	0.57888	0.022752	668	7	31	40	0.78469	0.0327657	962	0.72924	0.0336512	988	0.29333	0.70667	0.28846	0.71154	-0.00637	44	106	45	111	1	0.0447888	1315
2276024	1	3	31	25	19	0.00845	0.000340599	10	21	44	13	0.25962	0.011342	333	0.01806	0.000544959	16	0.58	0.42	0.55128	0.44872	-0.00548	87	63	86	70	0.64542	0.0286104	840
1358040	1	2	59	15	1	1	0.0372275	1093	64	14	0	1	0.0450954	1324	0.75749	0.0350477	1029	0.88667	0.11333	0.91026	0.08974	-0.00327	133	17	142	14	0.57129	0.0260559	765
130326	1	3	14	28	33	0.08594	0.00333787	98	7	46	25	0.05383	0.0023842	70	0.02132	0.000749319	22	0.37333	0.62667	0.38462	0.61538	-0.00617	56	94	60	96	0.90627	0.0429155	1260
2314117	1	3	1	29	45	0.17086	0.00698229	205	4	27	47	1	0.0384877	1130	0.49578	0.0224455	659	0.20667	0.79333	0.22436	0.77564	-0.00515	31	119	35	121	0.78134	0.034673	1018
29041	1	2	30	36	9	0.80614	0.0337534	991	32	37	9	0.80857	0.034094	1001	1	0.0483651	1420	0.64	0.36	0.64744	0.35256	-0.00624	96	54	101	55	0.90549	0.0425749	1250
1161610	1	4	2	37	36	0.04523	0.00180518	53	5	31	42	1	0.0374659	1100	0.33928	0.0149183	438	0.27333	0.72667	0.26282	0.73718	-0.00546	41	109	41	115	0.89746	0.0407357	1196
1776702	1	3	12	39	24	0.64079	0.0271798	798	15	37	26	0.81811	0.0353202	1037	0.82392	0.0383515	1126	0.42	0.58	0.42949	0.57051	-0.00633	63	87	67	89	0.90813	0.0435967	1280
2079229	1	2	0	27	48	0.10823	0.00476839	140	5	19	54	0.12257	0.00548365	161	0.02883	0.00105586	31	0.18	0.82	0.1859	0.8141	-0.00647	27	123	29	127	1	0.0448229	1316
1503689	1	2	30	38	7	0.44379	0.0175749	516	38	33	7	1	0.0410763	1206	0.5527	0.0252725	742	0.65333	0.34667	0.69872	0.30128	-0.00149	98	52	109	47	0.46347	0.0199251	585
1168264	1	3	24	35	16	0.64357	0.0277929	816	31	33	14	0.3444	0.0138624	407	0.61469	0.0282698	830	0.55333	0.44667	0.60897	0.39103	-0.00079	83	67	95	61	0.35456	0.014782	434
2256847	1	2	49	24	2	1	0.0372616	1094	58	19	1	1	0.0451294	1325	0.45858	0.02047	601	0.81333	0.18667	0.86538	0.13462	0.00379	122	28	135	21	0.27502	0.0110014	323
55425	1	2	45	28	2	0.49705	0.0212534	624	58	18	2	0.63891	0.027282	801	0.16961	0.00708447	208	0.78667	0.21333	0.85897	0.14103	0.01161	118	32	134	22	0.10174	0.00347411	102
534738	2	3	8	26	41	0.25168	0.0103542	304	3	25	50	1	0.0392711	1153	0.22058	0.00936649	275	0.28	0.72	0.19872	0.80128	0.01103	42	108	31	125	0.10807	0.00364441	107
1727697	1	2	32	37	6	0.43052	0.0165872	487	36	34	8	1	0.040906	1201	0.74336	0.0344346	1011	0.67333	0.32667	0.67949	0.32051	-0.00614	101	49	106	50	1	0.0448569	1317
396135	1	2	59	15	1	1	0.0372956	1095	62	15	1	1	0.0451635	1326	1	0.0486035	1427	0.88667	0.11333	0.89103	0.10897	-0.00658	133	17	139	17	1	0.044891	1318
537952	1	2	3	22	50	0.70941	0.0295981	869	3	26	49	1	0.0436308	1281	0.8737	0.0410082	1204	0.18667	0.81333	0.20513	0.79487	-0.00557	28	122	32	124	0.7736	0.0344346	1011
785143	1	2	28	36	11	1	0.0373297	1096	21	49	8	0.01874	0.00122616	36	0.18456	0.00773161	227	0.61333	0.38667	0.58333	0.41667	-0.00371	92	58	91	65	0.64135	0.0281335	826
778298	1	3	32	38	5	0.19437	0.00759537	223	44	28	6	0.56257	0.022718	667	0.18339	0.00766349	225	0.68	0.32	0.74359	0.25641	0.00364	102	48	116	40	0.2558	0.0105245	309
1353219	1	2	59	15	1	1	0.0373638	1097	55	22	1	0.68125	0.0298365	876	0.58973	0.0271458	797	0.88667	0.11333	0.84615	0.15385	0.00077	133	17	132	24	0.31838	0.0131471	386
2259345	1	2	36	37	2	0.04523	0.00183924	54	39	36	3	0.16129	0.00670981	197	0.95787	0.0458447	1346	0.72667	0.27333	0.73077	0.26923	-0.00521	109	41	114	42	1	0.0449251	1319
2103383	1	2	39	31	5	1	0.0373978	1098	52	26	0	0.11192	0.00524523	154	0.02144	0.000817439	24	0.72667	0.27333	0.83333	0.16667	0.027	109	41	130	26	0.02719	0.000919619	27
1393396	1	2	3	33	39	0.36529	0.0148842	437	5	33	39	0.77751	0.0323569	950	0.86067	0.0403951	1186	0.26	0.74	0.27922	0.72078	-0.00504	39	111	43	111	0.79616	0.0351839	1033
2289222	2	3	11	33	31	0.62602	0.0257493	756	14	29	35	0.08831	0.00395095	116	0.69554	0.0320504	941	0.36667	0.63333	0.36538	0.63462	-0.00746	55	95	57	99	1	0.0449591	1320
1337034	1	2	28	40	7	0.2176	0.00868529	255	22	46	10	0.10351	0.00456403	134	0.47515	0.0213896	628	0.64	0.36	0.57692	0.42308	0.00295	96	54	90	66	0.29229	0.011921	350
2314338	1	3	15	34	25	0.63649	0.0269074	790	10	36	31	1	0.043188	1268	0.44294	0.0195163	573	0.43243	0.56757	0.36364	0.63636	0.003	64	84	56	98	0.2407	0.00940054	276
35870	1	2	5	38	32	0.19437	0.00762943	224	6	34	38	0.78968	0.032936	967	0.69978	0.032391	951	0.32	0.68	0.29487	0.70513	-0.00443	48	102	46	110	0.71019	0.0309264	908
460099	1	3	5	42	28	0.07196	0.00292916	86	7	42	29	0.2166	0.00875341	257	0.9079	0.0430177	1263	0.34667	0.65333	0.35897	0.64103	-0.00495	52	98	56	100	0.90481	0.0424387	1246
770122	1	2	33	39	3	0.05495	0.00200954	59	42	33	1	0.09871	0.00429155	126	0.28199	0.0121253	356	0.7	0.3	0.76974	0.23026	0.00732	105	45	117	35	0.19287	0.00752725	221
1636753	1	2	16	43	16	0.25361	0.0104905	308	19	39	20	1	0.0393392	1155	0.67936	0.0313011	919	0.5	0.5	0.49359	0.50641	-0.00607	75	75	77	79	1	0.0449932	1321
1814498	1	2	12	32	31	0.46274	0.0185967	546	13	39	26	1	0.0412125	1210	0.55723	0.025545	750	0.37333	0.62667	0.41667	0.58333	-0.00286	56	94	65	91	0.4834	0.0209128	614
1840765	2	3	13	33	29	0.47763	0.0195845	575	9	35	34	1	0.041451	1217	0.57359	0.0264305	776	0.39333	0.60667	0.33974	0.66026	-0.00067	59	91	53	103	0.34453	0.0141008	414
1292103	1	2	28	29	18	0.0643	0.00279292	82	32	32	14	0.23832	0.00970708	285	0.67924	0.031267	918	0.56667	0.43333	0.61538	0.38462	-0.00283	85	65	96	60	0.4165	0.0175409	515
2111278	1	2	3	39	33	0.05495	0.0020436	60	3	29	46	0.74824	0.0309264	908	0.14132	0.00548365	161	0.3	0.7	0.22436	0.77564	0.00922	45	105	35	121	0.15272	0.00561989	165
1068479	1	2	37	29	9	0.42114	0.016451	483	44	28	6	0.56257	0.022752	668	0.57147	0.0262943	772	0.68667	0.31333	0.74359	0.25641	0.00083	103	47	116	40	0.31089	0.0129768	381
1201136	1	2	29	34	12	0.80729	0.0343665	1009	29	36	13	0.81334	0.0345368	1014	1	0.0483992	1421	0.61333	0.38667	0.60256	0.39744	-0.00665	92	58	94	62	0.90688	0.0431199	1266
1891167	1	2	8	38	29	0.46089	0.0184605	542	9	35	34	1	0.0411785	1209	0.75896	0.0351499	1032	0.36	0.64	0.33974	0.66026	-0.00539	54	96	53	103	0.7207	0.0316076	928
907167	1	4	55	20	0	0.34256	0.0130109	382	55	23	0	0.20137	0.00814033	239	0.72239	0.0333447	979	0.86667	0.13333	0.85256	0.14744	-0.00471	130	20	133	23	0.74488	0.0337875	992
261909	1	2	17	46	12	0.06429	0.0027248	80	22	47	9	0.06079	0.00282698	83	0.61908	0.0285763	839	0.53333	0.46667	0.58333	0.41667	2e-05	80	70	91	65	0.42063	0.0179837	528
2221365	1	2	16	42	17	0.36114	0.0147139	432	27	38	13	1	0.0404632	1188	0.17824	0.00745913	219	0.49333	0.50667	0.58974	0.41026	0.01246	74	76	92	64	0.1081	0.00367847	108
1266736	2	3	71	4	0	1	0.0374319	1099	71	6	0	1	0.0451975	1327	0.74565	0.034639	1017	0.97333	0.02667	0.96104	0.03896	-0.00404	146	4	148	6	0.74999	0.0339237	996
419443	1	2	5	39	31	0.18731	0.00739101	217	4	43	31	0.03864	0.00207766	61	0.89917	0.042609	1251	0.32667	0.67333	0.32692	0.67308	-0.00518	49	101	51	105	1	0.0450272	1322
2223011	1	2	11	34	30	0.80671	0.0341281	1002	11	36	31	1	0.0444823	1306	1	0.0485695	1426	0.37333	0.62667	0.37179	0.62821	-0.00676	56	94	58	98	1	0.0450613	1323
259503	1	3	3	25	47	1	0.0374659	1100	2	32	44	0.33356	0.0133515	392	0.62	0.0286104	840	0.20667	0.79333	0.23077	0.76923	-0.00432	31	119	36	120	0.6788	0.0295981	869
1783230	1	4	30	30	15	0.15324	0.00596049	175	32	33	13	0.46874	0.0186308	547	0.88917	0.0419619	1232	0.6	0.4	0.62179	0.37821	-0.0065	90	60	97	59	0.72581	0.0322207	946
1434524	1	2	17	32	26	0.24746	0.0101839	299	16	36	26	0.64563	0.0277248	814	0.93384	0.0448569	1317	0.44	0.56	0.4359	0.5641	-0.00723	66	84	68	88	1	0.0450954	1324
280656	1	2	43	28	4	1	0.0375	1101	45	29	4	1	0.0452316	1328	1	0.0486376	1428	0.76	0.24	0.76282	0.23718	-0.00643	114	36	119	37	1	0.0451294	1325
141476	1	2	18	38	19	1	0.0375341	1102	19	39	20	1	0.0452657	1329	1	0.0486717	1429	0.49333	0.50667	0.49359	0.50641	-0.00658	74	76	77	79	1	0.0451635	1326
2093551	1	2	7	29	39	0.58413	0.0232289	682	9	40	29	0.47252	0.0188692	554	0.18035	0.00752725	221	0.28667	0.71333	0.37179	0.62821	0.00992	43	107	58	98	0.1163	0.00408719	120
1705214	1	2	30	38	7	0.44379	0.017609	517	37	35	5	0.58064	0.0235354	691	0.56476	0.0260559	765	0.65333	0.34667	0.70779	0.29221	0.0009	98	52	109	45	0.3268	0.0133174	391
1937761	1	2	0	3	72	1	0.0375681	1103	0	2	76	1	0.0452997	1330	0.67722	0.0311308	914	0.02	0.98	0.01282	0.98718	-0.0049	3	147	2	154	0.67944	0.0296322	870
2071053	1	2	7	35	33	0.7931	0.0328338	964	8	43	27	0.15676	0.00647139	190	0.50969	0.0228883	672	0.32667	0.67333	0.37821	0.62179	0	49	101	59	97	0.4024	0.0169959	499
1844300	1	2	5	30	40	1	0.0376022	1104	3	28	46	0.75121	0.031267	918	0.58442	0.0268733	789	0.26667	0.73333	0.22078	0.77922	-0.00067	40	110	34	120	0.4227	0.0182221	535
949830	1	2	1	19	55	1	0.0376362	1105	6	27	44	0.54805	0.0226839	666	0.0468	0.00190736	56	0.14	0.86	0.25325	0.74675	0.03311	21	129	39	115	0.01446	0.000340599	10
2192429	1	2	32	33	10	0.80102	0.0332425	976	28	39	11	0.81262	0.0343665	1009	0.69777	0.0322548	947	0.64667	0.35333	0.60897	0.39103	-0.00352	97	53	95	61	0.55457	0.0243529	715
1689910	1	2	6	38	31	0.30262	0.0112398	330	2	39	37	0.04381	0.00228202	67	0.31438	0.0137943	405	0.33333	0.66667	0.27564	0.72436	0.00254	50	100	43	113	0.3201	0.0132153	388
2360207	1	2	21	45	9	0.06047	0.00241826	71	27	36	14	0.81462	0.0349114	1025	0.24095	0.0101499	298	0.58	0.42	0.58442	0.41558	-0.00599	87	63	90	64	1	0.0451975	1327
1735278	1	2	5	44	26	0.02477	0.0010218	30	12	34	32	0.62758	0.0264646	777	0.10371	0.00439373	129	0.36	0.64	0.37179	0.62821	-0.00567	54	96	58	98	0.90558	0.0426431	1252
1771968	1	2	11	24	40	0.03292	0.00129428	38	11	33	34	0.61887	0.0258515	759	0.39926	0.0176431	518	0.30667	0.69333	0.35256	0.64744	-0.00287	46	104	55	101	0.39813	0.0167916	493
1414008	1	2	55	19	1	1	0.0376703	1106	58	19	1	1	0.0453338	1331	1	0.0487057	1430	0.86	0.14	0.86538	0.13462	-0.00618	129	21	135	21	1	0.0452316	1328
1759359	1	2	13	39	23	0.81374	0.0352861	1036	8	36	34	1	0.0446526	1311	0.17832	0.00749319	220	0.43333	0.56667	0.33333	0.66667	0.01478	65	85	52	104	0.0784	0.0027248	80
882571	1	3	21	40	14	0.64212	0.0274523	806	21	42	14	0.49157	0.0199932	587	1	0.0476158	1398	0.54667	0.45333	0.54545	0.45455	-0.00608	82	68	84	70	1	0.0452657	1329
2001878	1	2	12	43	20	0.24237	0.0097752	287	13	36	29	0.81334	0.0344346	1011	0.31591	0.0138624	407	0.44667	0.55333	0.39744	0.60256	-0.00123	67	83	62	94	0.41838	0.0177112	520
1506874	1	2	1	16	58	1	0.0377044	1107	1	9	68	0.315	0.0127725	375	0.17757	0.00739101	217	0.12	0.88	0.07051	0.92949	0.00737	18	132	11	145	0.17243	0.00664169	195
215145	1	3	19	39	17	0.81934	0.0368869	1083	31	35	12	0.8093	0.0341962	1004	0.1482	0.00585831	172	0.51333	0.48667	0.62179	0.37821	0.01721	77	73	97	59	0.06484	0.00228202	67
1905632	1	2	5	27	43	0.75988	0.0308924	907	6	39	33	0.30719	0.0125681	369	0.16583	0.00684605	201	0.24667	0.75333	0.32692	0.67308	0.00947	37	113	51	105	0.13093	0.00476839	140
460541	2	3	23	39	13	0.81374	0.0353202	1037	18	44	15	0.258	0.0112738	331	0.62105	0.0286785	842	0.56667	0.43333	0.51948	0.48052	-0.00148	85	65	80	74	0.42242	0.018154	533
1537510	1	2	35	28	12	0.13069	0.00527929	155	39	34	5	0.58793	0.0243188	714	0.16786	0.00698229	205	0.65333	0.34667	0.71795	0.28205	0.00273	98	52	112	44	0.26742	0.0108651	319
858730	1	2	24	37	14	1	0.0377384	1108	14	44	19	0.25508	0.0109673	322	0.14166	0.00551771	162	0.56667	0.43333	0.46753	0.53247	0.01345	85	65	72	82	0.08675	0.00299728	88
1653084	1	3	33	29	13	0.14329	0.00544959	160	36	35	7	0.79842	0.033515	984	0.31649	0.0138965	408	0.63333	0.36667	0.6859	0.3141	-0.00087	95	55	107	49	0.33742	0.0137943	405
1811385	1	2	6	23	45	0.21273	0.00861717	253	5	35	38	0.58168	0.0236035	693	0.21234	0.00905995	266	0.23649	0.76351	0.28846	0.71154	0.00023	35	113	45	111	0.36185	0.0155313	456
2074042	1	3	29	35	11	1	0.0377725	1109	40	33	5	0.77846	0.0325272	955	0.14304	0.00561989	165	0.62	0.38	0.72436	0.27564	0.01813	93	57	113	43	0.0672	0.00245232	72
584019	1	2	10	49	16	0.01032	0.000510899	15	8	43	27	0.15676	0.00633515	186	0.19383	0.00824251	242	0.46	0.54	0.37821	0.62179	0.00871	69	81	59	97	0.1648	0.00613079	180
1406531	1	2	13	33	28	0.62738	0.0258856	760	14	33	31	0.3444	0.0138283	406	0.97626	0.0469346	1378	0.39865	0.60135	0.39103	0.60897	-0.00716	59	89	61	95	0.90704	0.0432561	1270
1911992	1	2	54	21	0	0.33937	0.0127044	373	59	17	2	0.61796	0.0258174	758	0.2936	0.0128406	377	0.86	0.14	0.86538	0.13462	-0.00618	129	21	135	21	1	0.0452997	1330
2296809	1	2	0	11	64	1	0.0378065	1110	0	10	68	1	0.0453678	1332	0.81639	0.0379768	1115	0.07333	0.92667	0.0641	0.9359	-0.00546	11	139	10	146	0.82312	0.0389305	1143
781562	1	3	3	32	40	0.36818	0.0149183	438	3	30	45	0.74854	0.0309946	910	0.8787	0.0412466	1211	0.25333	0.74667	0.23077	0.76923	-0.00453	38	112	36	120	0.68965	0.0300068	881
567229	1	4	3	27	45	1	0.0378406	1111	2	24	52	1	0.0454019	1333	0.64477	0.0296322	870	0.22	0.78	0.17949	0.82051	-0.00115	33	117	28	128	0.39367	0.0166553	489
1307820	1	2	12	36	27	1	0.0378747	1112	20	34	24	0.26345	0.0114782	337	0.3389	0.0148501	436	0.4	0.6	0.47436	0.52564	0.00419	60	90	74	82	0.20601	0.00800409	235
2094012	1	2	12	31	32	0.32951	0.0120232	353	6	42	30	0.13446	0.00585831	172	0.1645	0.00674387	198	0.36667	0.63333	0.34615	0.65385	-0.00543	55	95	54	102	0.72168	0.0317098	931
417092	1	2	27	31	17	0.16595	0.00660763	194	26	45	7	0.0579	0.00258856	76	0.03336	0.00126022	37	0.56667	0.43333	0.62179	0.37821	-8e-05	85	65	97	59	0.35255	0.0144755	425
613507	1	2	13	49	13	0.01153	0.000715259	21	22	41	15	0.65473	0.028985	851	0.21174	0.00899183	264	0.5	0.5	0.54487	0.45513	-0.00137	75	75	85	71	0.4923	0.0218324	641
1864368	1	3	43	23	9	0.07628	0.00303134	89	45	29	4	1	0.0376022	1104	0.28155	0.0120913	355	0.72667	0.27333	0.76282	0.23718	-0.00385	109	41	119	37	0.51276	0.0225477	662
146635	1	2	24	38	13	0.81764	0.0365123	1072	27	37	14	0.81861	0.0356267	1046	0.93046	0.0444142	1304	0.57333	0.42667	0.58333	0.41667	-0.00638	86	64	91	65	0.90798	0.0435627	1279
1637002	1	2	16	43	16	0.25361	0.0105245	309	26	38	14	1	0.0393733	1156	0.25495	0.0108992	320	0.5	0.5	0.57692	0.42308	0.00576	75	75	90	66	0.20712	0.00810627	238
1037573	1	2	33	34	8	1	0.0379087	1113	25	38	15	1	0.045436	1334	0.19462	0.00831063	244	0.66667	0.33333	0.5641	0.4359	0.0155	100	50	88	68	0.07806	0.00269074	79
541970	1	2	8	35	32	0.80266	0.0334128	981	7	44	26	0.08849	0.00398501	117	0.46493	0.0209469	615	0.34	0.66	0.37662	0.62338	-0.00286	51	99	58	96	0.55047	0.0239782	704
581311	1	2	9	39	27	0.46598	0.0188692	554	8	39	30	0.46088	0.0183583	539	0.9194	0.0438011	1286	0.38	0.62	0.35714	0.64286	-0.00485	57	93	55	99	0.7219	0.0317779	933
378874	1	2	5	38	32	0.19437	0.00766349	225	5	33	40	0.77846	0.032391	951	0.55878	0.0257153	755	0.32	0.68	0.27564	0.72436	-0.00115	48	102	43	113	0.4532	0.0196866	578
1733328	1	2	6	36	33	0.43886	0.0171322	503	8	33	37	1	0.0410082	1204	0.76583	0.0355926	1045	0.32	0.68	0.3141	0.6859	-0.00627	48	102	49	107	1	0.0453338	1331
677079	1	2	64	11	0	1	0.0379428	1114	65	13	0	1	0.04547	1335	0.82546	0.0383856	1127	0.92667	0.07333	0.91667	0.08333	-0.00536	139	11	143	13	0.83295	0.0389986	1145
2181084	1	3	30	38	7	0.44379	0.0176431	518	35	30	13	0.14594	0.00602861	177	0.21782	0.00919619	270	0.65333	0.34667	0.64103	0.35897	-0.00647	98	52	100	56	0.90481	0.0424728	1247
663700	1	2	41	28	6	0.76735	0.0314373	923	47	27	4	1	0.0439373	1290	0.6809	0.0313351	920	0.73333	0.26667	0.77564	0.22436	-0.00194	110	40	121	35	0.42636	0.0186649	548
1020640	1	2	20	39	16	0.81846	0.0366485	1076	16	38	24	1	0.0449591	1320	0.35803	0.0157016	461	0.52667	0.47333	0.44872	0.55128	0.00563	79	71	70	86	0.20822	0.00824251	242
1000803	1	2	13	31	31	0.32713	0.0117847	346	11	34	33	0.62827	0.0266008	781	0.88444	0.0414169	1216	0.38	0.62	0.35897	0.64103	-0.00625	57	93	56	100	0.72349	0.0319823	939
419159	1	2	12	34	29	0.80729	0.0344005	1010	7	32	39	1	0.0445504	1308	0.24967	0.0105586	310	0.38667	0.61333	0.29487	0.70513	0.01191	58	92	46	110	0.09297	0.00313351	92
632990	1	2	29	31	15	0.23347	0.00919619	270	25	37	16	0.81839	0.0353883	1039	0.66179	0.0304837	895	0.59333	0.40667	0.55769	0.44231	-0.0046	89	61	87	69	0.5639	0.0249659	733
2067873	1	2	10	35	30	1	0.0379768	1115	15	32	31	0.23704	0.00967302	284	0.61607	0.0283379	832	0.36667	0.63333	0.39744	0.60256	-0.00508	55	95	62	94	0.6382	0.0280313	823
1779193	1	2	3	27	45	1	0.0380109	1116	3	39	36	0.09452	0.00408719	120	0.19657	0.00837875	246	0.22	0.78	0.28846	0.71154	0.00665	33	117	45	111	0.19042	0.00735695	216
1934826	1	2	27	38	10	0.63286	0.0260218	764	35	35	8	1	0.0428815	1259	0.53588	0.0243869	716	0.61333	0.38667	0.67308	0.32692	0.00147	92	58	105	51	0.28507	0.0115804	340
278359	1	2	10	40	25	0.47008	0.0189714	557	9	41	28	0.34666	0.0139986	411	0.92231	0.0439033	1289	0.4	0.6	0.37821	0.62179	-0.00486	60	90	59	97	0.72581	0.0322548	947
1741662	1	2	24	33	18	0.35404	0.0138283	406	30	33	14	0.34973	0.0143052	420	0.58848	0.0270436	794	0.54	0.46	0.6039	0.3961	0.00097	81	69	93	61	0.297	0.0121935	358
731949	2	3	33	28	14	0.08594	0.00337193	99	31	35	12	0.8093	0.0341281	1002	0.66457	0.030654	900	0.62667	0.37333	0.62179	0.37821	-0.00738	94	56	97	59	1	0.0453678	1332
660043	2	3	45	26	4	1	0.038045	1117	40	31	7	0.78469	0.0328678	965	0.47835	0.0216621	636	0.77333	0.22667	0.71154	0.28846	0.00321	116	34	111	45	0.24077	0.00943461	277
2363594	1	2	26	34	15	0.63606	0.0267371	785	28	37	13	1	0.043154	1267	0.88849	0.0418256	1228	0.57333	0.42667	0.59615	0.40385	-0.00584	86	64	93	63	0.72827	0.0325954	957
860709	1	2	12	48	15	0.02129	0.000953678	28	8	43	27	0.15676	0.00636921	187	0.10675	0.00449591	132	0.48	0.52	0.37821	0.62179	0.01593	72	78	59	97	0.08324	0.00282697	83
2247880	1	2	31	36	8	0.79879	0.0330041	969	30	39	9	0.62665	0.0263283	773	0.9727	0.0464918	1365	0.65333	0.34667	0.63462	0.36538	-0.0054	98	52	99	57	0.81136	0.0366826	1077
31985	1	3	30	36	9	0.80614	0.0337875	992	40	32	6	1	0.0443801	1303	0.34257	0.0152248	447	0.64	0.36	0.71795	0.28205	0.00751	96	54	112	44	0.17752	0.00677793	199
2194668	1	2	41	27	7	0.39415	0.0158379	465	35	38	5	0.28977	0.0121594	357	0.28653	0.0123638	363	0.72667	0.27333	0.69231	0.30769	-0.00354	109	41	108	48	0.531	0.0233651	686
1962376	1	2	14	36	25	1	0.038079	1118	14	36	28	0.64769	0.0279973	822	0.95387	0.0457084	1342	0.42667	0.57333	0.41026	0.58974	-0.00628	64	86	64	92	0.81701	0.0373638	1097
1262105	1	2	34	35	6	0.59511	0.0239782	704	33	37	8	0.80084	0.0336172	987	0.88845	0.0417916	1227	0.68667	0.31333	0.66026	0.33974	-0.00457	103	47	103	53	0.62833	0.0271458	797
506169	1	2	46	29	0	0.0581	0.00228202	67	54	19	5	0.12257	0.00544959	160	0.01654	0.000442779	13	0.80667	0.19333	0.8141	0.1859	-0.0063	121	29	127	29	0.885	0.0399523	1173
2122361	1	2	15	34	26	0.63606	0.0267711	786	16	47	15	0.11169	0.00517711	152	0.08074	0.00330381	97	0.42667	0.57333	0.50641	0.49359	0.00661	64	86	79	77	0.17078	0.00653951	192
555764	1	2	7	35	33	0.7931	0.0328678	965	10	39	29	0.63859	0.0271798	798	0.64184	0.02953	867	0.32667	0.67333	0.37821	0.62179	-0.00038	49	101	59	97	0.4024	0.01703	500
1863683	1	2	20	34	21	0.48792	0.0207425	609	15	48	15	0.06892	0.00337193	99	0.13956	0.00541553	159	0.49333	0.50667	0.5	0.5	-0.00606	74	76	78	78	0.90955	0.0446866	1312
836602	1	2	5	22	48	0.30007	0.0111035	326	5	28	45	0.76436	0.0315054	925	0.67659	0.0310627	912	0.21333	0.78667	0.24359	0.75641	-0.0045	32	118	38	118	0.5868	0.0261921	769
1323677	1	2	15	43	17	0.25279	0.0104223	306	14	49	15	0.04048	0.0022139	65	0.78832	0.0363079	1066	0.48667	0.51333	0.49359	0.50641	-0.00518	73	77	77	79	0.90949	0.0446185	1310
620183	1	2	9	28	38	0.28547	0.0110014	323	3	38	36	0.09511	0.00415531	122	0.10709	0.00456403	134	0.30667	0.69333	0.28571	0.71429	-0.00533	46	104	44	110	0.70779	0.0307902	904
1790049	1	2	33	36	6	0.43886	0.0171662	504	22	41	15	0.65473	0.0290191	852	0.04542	0.00180518	53	0.68	0.32	0.54487	0.45513	0.03182	102	48	85	71	0.0189	0.000579019	17
2241752	1	2	42	23	10	0.04452	0.00173706	51	39	34	5	0.58793	0.0242847	713	0.15884	0.00647139	190	0.71333	0.28667	0.71795	0.28205	-0.00713	107	43	112	44	1	0.0454019	1333
1380527	1	3	1	13	61	0.53993	0.022173	651	0	17	61	0.58721	0.0241144	708	0.54468	0.0247956	728	0.1	0.9	0.10897	0.89103	-0.00588	15	135	17	139	0.85312	0.0391349	1149
1150549	1	4	8	28	39	0.40639	0.0159741	469	5	35	38	0.58168	0.0236376	694	0.49098	0.022173	651	0.29333	0.70667	0.28846	0.71154	-0.00658	44	106	45	111	1	0.045436	1334
697777	1	2	4	25	46	0.74293	0.030109	884	5	34	39	0.58793	0.024455	718	0.35851	0.0157357	462	0.22	0.78	0.28205	0.71795	0.0038	33	117	44	112	0.23665	0.00912806	268
1128150	1	2	23	37	15	1	0.0381131	1119	23	40	15	0.82191	0.0367166	1078	0.97668	0.0471049	1383	0.55333	0.44667	0.55128	0.44872	-0.0065	83	67	86	70	1	0.04547	1335
2251584	2	3	8	39	28	0.45437	0.0183924	540	15	41	22	0.65473	0.0290531	853	0.24983	0.0105926	311	0.36667	0.63333	0.45513	0.54487	0.01008	55	95	71	85	0.13139	0.00487057	143
2324991	1	2	21	35	19	0.6438	0.0279632	821	18	36	24	0.50378	0.0219687	645	0.68149	0.0313692	921	0.51333	0.48667	0.46154	0.53846	-0.00169	77	73	72	84	0.42334	0.0183924	540
622794	1	2	22	35	18	0.64353	0.0276226	811	20	37	21	0.65455	0.0289169	849	0.87328	0.0408719	1200	0.52667	0.47333	0.49359	0.50641	-0.0048	79	71	77	79	0.56971	0.0259196	761
2081613	1	2	0	14	61	1	0.0381471	1120	0	15	63	1	0.0455041	1336	1	0.0487398	1431	0.09333	0.90667	0.09615	0.90385	-0.00588	14	136	15	141	1	0.0455041	1336
110133	1	2	7	28	40	0.56708	0.0226499	665	4	40	34	0.11001	0.00490463	144	0.19018	0.00800409	235	0.28	0.72	0.30769	0.69231	-0.0043	42	108	48	108	0.61749	0.0268392	788
2218032	1	2	13	39	23	0.81374	0.0353542	1038	23	30	25	0.04322	0.00224796	66	0.14268	0.00558583	164	0.43333	0.56667	0.48718	0.51282	-0.00136	65	85	76	80	0.36067	0.0154292	453
2285580	1	2	40	27	8	0.39409	0.0156335	459	51	24	3	1	0.0406335	1193	0.15268	0.00613079	180	0.71333	0.28667	0.80769	0.19231	0.01729	107	43	126	30	0.06067	0.00207766	61
1927823	1	2	39	31	5	1	0.0381812	1121	40	29	9	0.29133	0.0123638	363	0.60005	0.0276907	813	0.72667	0.27333	0.69872	0.30128	-0.00499	109	41	109	47	0.61501	0.0267371	785
363007	2	3	58	16	1	1	0.0382153	1122	51	26	1	0.44201	0.0173706	510	0.17176	0.00715259	210	0.88	0.12	0.82051	0.17949	0.00776	132	18	128	28	0.15364	0.00568801	167
2285165	1	2	60	15	0	1	0.0382493	1123	62	15	0	1	0.0455381	1337	1	0.0487738	1432	0.9	0.1	0.9026	0.0974	-0.0059	135	15	139	15	1	0.0455381	1337
1290104	1	3	9	34	32	1	0.0382834	1124	15	38	25	1	0.0455722	1338	0.28791	0.0125	367	0.34667	0.65333	0.4359	0.5641	0.01002	52	98	68	88	0.12807	0.00456403	134
2016882	1	2	30	33	12	0.62448	0.0254428	747	24	39	15	1	0.0426771	1253	0.49936	0.0225477	662	0.62	0.38	0.55769	0.44231	0.00125	93	57	87	69	0.29646	0.0121594	357
1622744	1	2	18	33	24	0.35404	0.0138624	407	12	40	26	0.81458	0.0347071	1019	0.38985	0.0172343	506	0.46	0.54	0.41026	0.58974	-0.00175	69	81	64	92	0.41995	0.0179155	526
57727	1	4	30	34	11	0.80671	0.0341621	1003	28	36	14	0.64769	0.0279632	821	0.82278	0.0383174	1125	0.62667	0.37333	0.58974	0.41026	-0.00401	94	56	92	64	0.55861	0.0246253	723
211382	1	2	16	41	18	0.49303	0.021015	617	21	41	16	0.81978	0.0360695	1059	0.69567	0.0321185	943	0.48667	0.51333	0.53205	0.46795	-0.00199	73	77	83	73	0.49263	0.0219005	643
2286693	1	2	6	37	32	0.43052	0.0166213	488	6	36	36	0.59799	0.0247616	727	0.93833	0.0449932	1321	0.32667	0.67333	0.30769	0.69231	-0.00511	49	101	48	108	0.80596	0.0359332	1055
1682754	1	3	2	42	31	0.00676	0.00013624	4	3	40	35	0.05652	0.00252044	74	0.76076	0.035252	1035	0.30667	0.69333	0.29487	0.70513	-0.00447	46	104	46	110	0.90084	0.041451	1217
326193	1	2	35	30	10	0.43567	0.0169619	498	35	32	11	0.4534	0.0180177	529	0.97493	0.0466962	1371	0.66667	0.33333	0.65385	0.34615	-0.0069	100	50	102	54	0.90396	0.042064	1235
106844	1	2	5	32	38	0.77725	0.0319482	938	9	27	42	0.1718	0.00725477	213	0.44337	0.0195845	575	0.28	0.72	0.28846	0.71154	-0.00679	42	108	45	111	0.8996	0.0412125	1210
1773840	2	3	16	37	22	1	0.0383174	1125	11	47	19	0.06441	0.00299728	88	0.31929	0.0141008	414	0.46	0.54	0.44805	0.55195	-0.00561	69	81	69	85	0.90833	0.043767	1285
2197834	1	2	57	17	1	1	0.0383515	1126	52	19	7	0.03411	0.00194142	57	0.10087	0.00425749	125	0.87333	0.12667	0.78846	0.21154	0.01775	131	19	123	33	0.067	0.0023842	70
361952	1	2	58	14	3	0.11064	0.00483651	142	59	17	2	0.61796	0.0257834	757	0.80337	0.0373297	1096	0.86667	0.13333	0.86538	0.13462	-0.00746	130	20	135	21	1	0.0455722	1338
1628628	1	2	32	33	10	0.80102	0.0332766	977	16	46	16	0.17318	0.00742507	218	0.01245	0.000374659	11	0.64667	0.35333	0.5	0.5	0.03714	97	53	78	78	0.01106	0.00030654	9
245303	2	3	16	38	21	1	0.0383856	1127	24	35	19	0.37176	0.0158719	466	0.44082	0.0192098	564	0.46667	0.53333	0.53205	0.46795	0.00167	70	80	83	73	0.30339	0.0126022	370
1919315	1	3	60	14	1	1	0.0384196	1128	60	18	0	0.58572	0.0239782	704	0.55449	0.0254428	747	0.89333	0.10667	0.88462	0.11538	-0.00585	134	16	138	18	0.85699	0.039203	1151
1780176	1	2	39	30	6	1	0.0384537	1129	55	18	5	0.06061	0.00279292	82	0.04884	0.00211172	62	0.72	0.28	0.82051	0.17949	0.02116	108	42	128	28	0.04145	0.00126022	37
1863094	1	2	10	36	29	1	0.0384877	1130	7	33	38	1	0.0456063	1339	0.43677	0.0190054	558	0.37333	0.62667	0.30128	0.69872	0.00511	56	94	47	109	0.18613	0.00715259	210
2355711	1	2	22	41	12	0.47944	0.0199251	585	23	46	9	0.0663	0.00316757	93	0.68568	0.0316076	928	0.56667	0.43333	0.58974	0.41026	-0.00442	85	65	92	64	0.72877	0.0326294	958
1405460	1	2	21	38	16	1	0.0385218	1131	22	42	14	0.49928	0.0214237	629	0.88584	0.0415191	1219	0.53333	0.46667	0.55128	0.44872	-0.00562	80	70	86	70	0.81857	0.0379428	1114
1174964	1	2	18	40	17	0.64819	0.0286785	842	15	37	25	0.82002	0.0362057	1063	0.37788	0.0166894	490	0.50667	0.49333	0.43506	0.56494	0.00378	76	74	67	87	0.25048	0.00997956	293
1112818	1	2	4	15	56	0.05991	0.0023842	70	3	33	42	0.36962	0.0155654	457	0.0098	0.000340599	10	0.15333	0.84667	0.25	0.75	0.02198	23	127	39	117	0.04596	0.00146458	43
1760212	1	2	7	32	36	1	0.0385559	1132	4	43	31	0.03864	0.00211172	62	0.26026	0.0110354	324	0.30667	0.69333	0.32692	0.67308	-0.00479	46	104	51	105	0.7142	0.031267	918
2223311	2	3	2	30	43	0.32962	0.0122275	359	2	30	45	0.33529	0.0134537	395	1	0.0474455	1393	0.22667	0.77333	0.22078	0.77922	-0.00566	34	116	34	120	1	0.0456063	1339
1701004	1	3	34	38	3	0.09182	0.00361035	106	29	40	9	0.47252	0.0188011	552	0.20815	0.00878747	258	0.70667	0.29333	0.62821	0.37179	0.00824	106	44	98	58	0.182	0.00694823	204
1016019	1	4	3	30	42	0.53619	0.0219687	645	4	26	46	1	0.04203	1234	0.74993	0.0348093	1022	0.24	0.76	0.22368	0.77632	-0.00568	36	114	34	118	0.78575	0.0348433	1023
2314035	1	3	6	34	35	0.78576	0.0323229	949	9	39	30	0.62665	0.0262943	772	0.54308	0.0246594	724	0.30667	0.69333	0.36538	0.63462	0.00159	46	104	57	99	0.33307	0.0135899	399
47986	1	2	33	36	6	0.43886	0.0172003	505	32	31	15	0.15566	0.00619891	182	0.12017	0.00493869	145	0.68	0.32	0.60897	0.39103	0.00412	102	48	95	61	0.23248	0.00899183	264
835639	1	2	4	41	30	0.06345	0.00262262	77	12	30	36	0.21088	0.00848093	249	0.04681	0.00194142	57	0.32667	0.67333	0.34615	0.65385	-0.00551	49	101	54	102	0.80886	0.0364782	1071
1090137	1	2	10	44	21	0.10491	0.00446185	131	13	37	27	1	0.0378065	1110	0.42586	0.0185967	546	0.42667	0.57333	0.40909	0.59091	-0.00539	64	86	63	91	0.81625	0.0371253	1090
136754	1	2	9	19	47	0.00991	0.000408719	12	3	31	44	0.53693	0.0223433	656	0.05673	0.00241826	71	0.24667	0.75333	0.23718	0.76282	-0.0071	37	113	37	119	0.89412	0.0404292	1187
346467	1	4	13	41	21	0.48352	0.0200613	589	9	42	26	0.23938	0.00984332	289	0.54487	0.0248297	729	0.44667	0.55333	0.38961	0.61039	0.00088	67	83	60	94	0.35253	0.0144414	424
523176	1	3	49	25	1	0.44034	0.0173706	510	50	26	2	0.72289	0.0305518	897	1	0.0482289	1416	0.82	0.18	0.80769	0.19231	-0.00546	123	27	126	30	0.88338	0.0398501	1170
2267374	1	2	67	7	1	0.22475	0.00895777	263	61	17	0	0.58721	0.0240804	707	0.04492	0.00173706	51	0.94	0.06	0.89103	0.10897	0.00889	141	9	139	17	0.15234	0.00558583	164
967110	1	2	26	40	9	0.33854	0.0124659	366	22	47	9	0.06079	0.00286104	84	0.65603	0.0302793	889	0.61333	0.38667	0.58333	0.41667	-0.00353	92	58	91	65	0.64135	0.0281676	827
530321	1	2	30	29	16	0.09481	0.00371253	109	34	34	10	0.80277	0.0336853	989	0.38233	0.0168937	496	0.59333	0.40667	0.65385	0.34615	0.00042	89	61	102	54	0.28985	0.0117847	346
1270780	2	3	8	31	36	0.78875	0.0326635	959	5	37	36	0.41794	0.0168256	494	0.55947	0.0257834	757	0.31333	0.68667	0.30128	0.69872	-0.00599	47	103	47	109	0.90143	0.0415872	1221
2264070	1	2	67	8	0	1	0.0385899	1133	77	1	0	1	0.0456403	1340	0.0163	0.000408719	12	0.94667	0.05333	0.99359	0.00641	0.03178	142	8	155	1	0.01776	0.000510899	15
1464990	1	2	20	40	15	0.64496	0.0283379	832	18	34	26	0.35876	0.0148842	437	0.17814	0.00742507	218	0.53333	0.46667	0.44872	0.55128	0.00753	80	70	70	86	0.16981	0.00643733	189
480897	1	2	50	23	2	1	0.038624	1134	49	24	5	0.50245	0.0216962	637	0.62821	0.0289169	849	0.82	0.18	0.78205	0.21795	-0.00233	123	27	122	34	0.47464	0.02047	601
739498	1	2	10	35	30	1	0.038658	1135	5	40	33	0.19148	0.00783379	230	0.36227	0.0159401	468	0.36667	0.63333	0.32051	0.67949	-0.00129	55	95	50	106	0.40225	0.0169278	497
100827	1	2	64	11	0	1	0.0386921	1136	61	15	2	0.30341	0.0124319	365	0.2935	0.0128065	376	0.92667	0.07333	0.87821	0.12179	0.00644	139	11	137	19	0.18041	0.00684605	201
795176	1	4	55	17	2	0.62813	0.0259877	763	54	20	3	0.43608	0.0172343	506	0.85807	0.0402589	1182	0.85811	0.14189	0.83117	0.16883	-0.00438	127	21	128	26	0.53032	0.0232289	682
731294	1	4	58	16	1	1	0.0387262	1137	49	26	3	1	0.0456744	1341	0.15399	0.00636921	187	0.88	0.12	0.79487	0.20513	0.01982	132	18	124	32	0.04607	0.00149864	44
52655	1	2	13	36	26	1	0.0387602	1138	10	43	25	0.24648	0.0102861	302	0.64737	0.0298365	876	0.41333	0.58667	0.40385	0.59615	-0.00598	62	88	63	93	0.90761	0.0433583	1273
1649882	1	2	60	15	0	1	0.0387943	1139	54	21	3	0.6884	0.0300068	881	0.12543	0.00504087	148	0.9	0.1	0.82692	0.17308	0.01585	135	15	129	27	0.06922	0.00252044	74
1088853	1	2	46	27	2	0.72252	0.0297684	874	47	23	7	0.11962	0.00541553	159	0.24998	0.0106267	312	0.79333	0.20667	0.75974	0.24026	-0.00374	119	31	117	37	0.4948	0.0223774	657
537616	1	3	52	21	2	1	0.0388283	1140	56	20	2	1	0.0457084	1342	0.94481	0.0451294	1325	0.83333	0.16667	0.84615	0.15385	-0.00603	125	25	132	24	0.87625	0.0395777	1162
2341980	1	2	18	38	19	1	0.0388624	1141	19	37	22	0.65478	0.0292916	860	0.9335	0.0448229	1316	0.49333	0.50667	0.48077	0.51923	-0.00643	74	76	75	81	0.90895	0.0442098	1298
2285848	1	2	13	36	24	1	0.0388965	1142	12	33	29	0.6271	0.0264305	776	0.721	0.0332766	977	0.42466	0.57534	0.38514	0.61486	-0.00381	62	84	57	91	0.55263	0.0241144	708
113791	1	2	55	20	0	0.34256	0.013045	383	56	21	1	1	0.0399864	1174	1	0.0484673	1423	0.86667	0.13333	0.85256	0.14744	-0.00507	130	20	133	23	0.74488	0.0338215	993
410755	2	3	8	34	33	1	0.0389305	1143	9	31	38	0.59785	0.0246253	723	0.78103	0.0360695	1059	0.33333	0.66667	0.3141	0.6859	-0.00597	50	100	49	107	0.80697	0.0361376	1061
1502071	1	2	7	35	33	0.7931	0.0329019	966	10	32	36	0.60919	0.0253406	744	0.73811	0.034094	1001	0.32667	0.67333	0.33333	0.66667	-0.00659	49	101	52	104	0.90395	0.0419619	1232
1435110	1	3	10	38	27	0.63286	0.0260559	765	17	30	31	0.09941	0.00432561	127	0.23727	0.00991144	291	0.38667	0.61333	0.41026	0.58974	-0.00594	58	92	64	92	0.72645	0.032391	951
1222560	1	2	10	30	35	0.43567	0.0169959	499	13	35	30	0.63661	0.0268052	787	0.62342	0.0287807	845	0.33333	0.66667	0.39103	0.60897	8e-05	50	100	61	95	0.34154	0.0139646	410
1317372	1	2	36	32	7	1	0.0389646	1144	43	24	7	0.22186	0.00905995	266	0.41051	0.0179496	527	0.69333	0.30667	0.74324	0.25676	-0.00109	104	46	110	38	0.36875	0.0158038	464
371110	2	3	2	33	40	0.20893	0.00834469	245	4	27	47	1	0.0388283	1140	0.43554	0.0189373	556	0.24667	0.75333	0.22436	0.77564	-0.00464	37	113	35	121	0.68701	0.0298706	877
1775717	1	2	8	35	32	0.80266	0.0334469	982	8	40	30	0.45941	0.0182902	537	0.86853	0.0406335	1193	0.34	0.66	0.35897	0.64103	-0.00531	51	99	56	100	0.81057	0.0366144	1075
1752021	2	3	26	36	13	1	0.0389986	1145	22	43	13	0.36398	0.015327	450	0.64116	0.0294619	865	0.58667	0.41333	0.55769	0.44231	-0.00453	88	62	87	69	0.64472	0.0284401	835
1423400	1	2	9	38	27	0.62024	0.0251703	739	12	37	28	1	0.0425749	1250	0.85474	0.0401226	1178	0.37838	0.62162	0.3961	0.6039	-0.00573	56	92	61	93	0.81341	0.0368869	1083
684551	1	2	8	32	35	1	0.0390327	1146	9	30	38	0.42979	0.017064	501	0.89459	0.0424046	1245	0.32	0.68	0.31169	0.68831	-0.00688	48	102	48	106	0.90223	0.0417916	1227
1483203	2	3	33	36	6	0.43886	0.0172343	506	30	36	12	0.81375	0.0346049	1016	0.37558	0.0165531	486	0.68	0.32	0.61538	0.38462	0.00276	102	48	96	60	0.28159	0.0112738	331
820228	1	2	2	33	40	0.20893	0.00837875	246	3	31	44	0.53693	0.0223774	657	0.79803	0.0368529	1082	0.24667	0.75333	0.23718	0.76282	-0.00545	37	113	37	119	0.89412	0.0404632	1188
2109554	1	2	7	33	35	1	0.0390668	1147	6	34	38	0.78968	0.0331063	972	0.97015	0.0463556	1361	0.31333	0.68667	0.29487	0.70513	-0.00558	47	103	46	110	0.80378	0.0357629	1050
293391	2	3	13	34	28	0.63461	0.0265327	779	13	38	27	1	0.0430858	1265	0.90792	0.0430518	1264	0.4	0.6	0.41026	0.58974	-0.00656	60	90	64	92	0.90743	0.0433243	1272
1354857	1	2	33	32	10	0.61482	0.0247616	727	49	26	3	1	0.0424728	1247	0.02399	0.000919619	27	0.65333	0.34667	0.79487	0.20513	0.04261	98	52	124	32	0.007	0.0001703	5
618711	1	2	1	16	58	1	0.0391008	1148	4	20	54	0.25083	0.0106608	313	0.3306	0.0145436	427	0.12	0.88	0.17949	0.82051	0.00675	18	132	28	128	0.15364	0.00572207	168
1508486	1	2	44	25	6	0.35965	0.0145777	428	48	26	4	0.74927	0.0311649	915	0.81137	0.0376362	1105	0.75333	0.24667	0.78205	0.21795	-0.00472	113	37	122	34	0.58937	0.0262262	770
2036279	1	4	25	38	12	0.81355	0.0350136	1028	23	39	16	1	0.0446185	1310	0.74811	0.0347071	1019	0.58667	0.41333	0.54487	0.45513	-0.00288	88	62	85	71	0.49004	0.0216281	635
103183	1	2	9	23	43	0.07628	0.0030654	90	9	27	42	0.1718	0.00718665	211	0.89485	0.0424387	1246	0.27333	0.72667	0.28846	0.71154	-0.00732	41	109	45	111	0.80005	0.0354223	1040
1840436	1	2	5	27	43	0.75988	0.0309264	908	7	27	44	0.38047	0.0160422	471	0.90795	0.0430858	1265	0.24667	0.75333	0.26282	0.73718	-0.0064	37	113	41	115	0.79364	0.0349796	1027
1626783	1	4	22	37	16	1	0.0391349	1149	24	33	20	0.25301	0.0108992	320	0.71142	0.0326975	960	0.54	0.46	0.52597	0.47403	-0.00677	81	69	81	73	0.81908	0.0384877	1130
1859590	1	2	22	40	13	0.63895	0.0269414	791	22	45	11	0.16632	0.00681199	200	0.81301	0.0377044	1107	0.56	0.44	0.57051	0.42949	-0.00553	84	66	89	67	0.90829	0.0436989	1283
2299766	1	2	49	26	0	0.10808	0.00473433	139	53	25	0	0.19683	0.00800409	235	0.73545	0.0339237	996	0.82667	0.17333	0.83974	0.16026	-0.00468	124	26	131	25	0.76185	0.0340259	999
1678095	1	2	43	30	2	0.32962	0.0122616	360	42	33	3	0.36962	0.0155995	458	0.87612	0.0411785	1209	0.77333	0.22667	0.75	0.25	-0.00423	116	34	117	39	0.68803	0.0299728	880
2386965	1	2	44	31	0	0.03065	0.00112398	33	49	26	3	1	0.0372616	1094	0.19389	0.00827657	243	0.79333	0.20667	0.79487	0.20513	-0.00569	119	31	124	32	1	0.0456403	1340
1831483	1	3	12	36	27	1	0.0391689	1150	12	28	38	0.1234	0.00558583	164	0.25124	0.0106948	314	0.4	0.6	0.33333	0.66667	0.00235	60	90	52	104	0.2373	0.00919619	270
414282	1	2	23	40	12	0.48877	0.0209128	614	32	36	10	1	0.0418597	1229	0.41839	0.0183243	538	0.57333	0.42667	0.64103	0.35897	0.00331	86	64	100	56	0.24284	0.00953679	280
93854	1	2	16	33	26	0.35625	0.0143052	420	11	43	24	0.35031	0.0144074	423	0.34219	0.0150545	442	0.43333	0.56667	0.41667	0.58333	-0.00594	65	85	65	91	0.81735	0.0375681	1103
2187041	1	2	7	26	42	0.37404	0.0150886	443	11	35	32	0.80815	0.0339918	998	0.18186	0.00756131	222	0.26667	0.73333	0.36538	0.63462	0.01533	40	110	57	99	0.06667	0.00235014	69
1111952	1	2	16	46	13	0.06605	0.00282698	83	14	44	20	0.36073	0.0149523	439	0.46939	0.0211512	621	0.52	0.48	0.46154	0.53846	0.00143	78	72	72	84	0.36022	0.015361	451
381711	1	2	49	25	1	0.44034	0.0174046	511	45	26	7	0.24787	0.0103883	305	0.09877	0.00412125	121	0.82	0.18	0.74359	0.25641	0.0103	123	27	116	40	0.12827	0.00459809	135
1789181	1	2	18	39	18	0.81965	0.0370572	1088	20	36	22	0.5021	0.0216621	636	0.75804	0.0351158	1031	0.5	0.5	0.48718	0.51282	-0.00642	75	75	76	80	0.90898	0.0442779	1300
2044448	1	2	4	35	36	0.27353	0.0106608	313	4	32	42	0.76569	0.0317098	931	0.80193	0.0371935	1092	0.28667	0.71333	0.25641	0.74359	-0.00358	43	107	40	116	0.60751	0.0264986	778
1065707	1	2	1	7	67	0.22475	0.00899183	264	0	8	70	1	0.0389986	1145	0.89356	0.0423025	1242	0.06	0.94	0.05128	0.94872	-0.00633	9	141	8	148	0.80617	0.0360014	1057
1085318	1	2	14	41	20	0.48755	0.020436	600	17	39	22	1	0.0416894	1224	0.84549	0.0396798	1165	0.46	0.54	0.46795	0.53205	-0.00616	69	81	73	83	0.90911	0.0443801	1303
1901320	1	3	43	28	4	1	0.039203	1151	49	28	1	0.27813	0.0118188	347	0.37665	0.0165872	487	0.76	0.24	0.80769	0.19231	0.00068	114	36	126	30	0.3328	0.0135218	397
362960	1	2	35	36	4	0.26475	0.0105586	310	42	30	6	0.77974	0.0326975	960	0.50555	0.0226839	666	0.70667	0.29333	0.73077	0.26923	-0.00473	106	44	114	42	0.70311	0.0307221	902
1056682	1	2	34	36	5	0.41378	0.0160763	472	34	36	8	1	0.0407698	1197	0.78301	0.0361035	1060	0.69333	0.30667	0.66667	0.33333	-0.00444	104	46	104	52	0.62635	0.0271117	796
2125635	1	3	9	34	32	1	0.0392371	1152	8	40	30	0.45941	0.0183243	538	0.801	0.0371594	1091	0.34667	0.65333	0.35897	0.64103	-0.0059	52	98	56	100	0.90481	0.0425068	1248
680963	1	2	28	36	11	1	0.0392711	1153	26	40	12	0.81458	0.0348433	1023	0.90397	0.0427452	1255	0.61333	0.38667	0.58974	0.41026	-0.00522	92	58	92	64	0.72645	0.0324251	952
2087497	1	2	12	38	25	0.81355	0.0350477	1029	18	41	19	0.82071	0.0365463	1073	0.3717	0.0163488	480	0.41333	0.58667	0.49359	0.50641	0.00668	62	88	77	79	0.16957	0.00640327	188
1082021	1	2	5	36	34	0.41378	0.0161104	473	12	33	33	0.46613	0.0184264	541	0.24221	0.010252	301	0.30667	0.69333	0.36538	0.63462	0.00121	46	104	57	99	0.33307	0.013624	400
2218909	1	2	18	39	18	0.81965	0.0370913	1089	17	33	28	0.24956	0.0104905	308	0.2717	0.0115463	339	0.5	0.5	0.42949	0.57051	0.00306	75	75	67	89	0.25169	0.0101158	297
1692290	1	3	42	31	2	0.32879	0.0119891	352	45	33	0	0.01717	0.00112398	33	0.52508	0.0238079	699	0.76667	0.23333	0.78846	0.21154	-0.00385	115	35	123	33	0.68132	0.0296662	871
2284869	1	2	18	43	14	0.25041	0.0102861	302	10	41	27	0.47662	0.0189714	557	0.04308	0.00166894	49	0.52667	0.47333	0.39103	0.60897	0.03082	79	71	61	95	0.02161	0.000817439	24
904867	1	2	73	2	0	1	0.0393052	1154	76	2	0	1	0.0457425	1343	1	0.0488079	1433	0.98667	0.01333	0.98718	0.01282	-0.00653	148	2	154	2	1	0.0456744	1341
902716	2	3	14	34	27	0.63426	0.0263965	775	7	37	34	0.61076	0.0256471	753	0.19604	0.00834469	245	0.41333	0.58667	0.32692	0.67308	0.00941	62	88	51	105	0.12496	0.00449591	132
194426	1	2	15	36	24	0.81732	0.036376	1068	8	33	37	1	0.0448569	1317	0.0822	0.00337193	99	0.44	0.56	0.3141	0.6859	0.02668	66	84	49	107	0.02526	0.000885559	26
1131606	1	2	21	30	24	0.10451	0.00439373	129	13	51	14	0.01208	0.000749319	22	0.00688	0.00023842	7	0.48	0.52	0.49359	0.50641	-0.00586	72	78	77	79	0.82007	0.0388965	1142
138631	1	2	4	21	50	0.45293	0.0182561	536	0	24	54	0.19508	0.00797003	234	0.14991	0.00602861	177	0.19333	0.80667	0.15385	0.84615	-0.00096	29	121	24	132	0.36967	0.0158379	465
164979	1	2	9	19	47	0.00991	0.000442779	13	7	29	42	0.57202	0.0230926	678	0.28792	0.0125341	368	0.24667	0.75333	0.27564	0.72436	-0.00567	37	113	43	113	0.60391	0.0264305	776
349061	1	2	47	24	4	0.73023	0.0299728	880	42	29	6	0.77183	0.0323229	949	0.58783	0.0269755	792	0.78667	0.21333	0.73377	0.26623	0.00075	118	32	113	41	0.2867	0.0116485	342
151845	1	2	53	18	4	0.21334	0.00865123	254	52	24	2	1	0.0388965	1142	0.49142	0.0222071	652	0.82667	0.17333	0.82051	0.17949	-0.00686	124	26	128	28	1	0.0457084	1342
1313535	1	2	2	8	64	0.06093	0.00248638	73	0	13	63	1	0.0375681	1103	0.22455	0.00946866	278	0.08108	0.91892	0.08553	0.91447	-0.00719	12	136	13	139	1	0.0457425	1343
1349253	1	2	22	39	14	0.81543	0.0353883	1039	27	42	8	0.22515	0.00919619	270	0.33238	0.0146117	429	0.55333	0.44667	0.62338	0.37662	0.00418	83	67	96	58	0.24408	0.00960491	282
975919	1	2	8	21	46	0.05632	0.00224796	66	4	34	40	0.56299	0.0228883	672	0.09201	0.00388283	114	0.24667	0.75333	0.26923	0.73077	-0.00569	37	113	42	114	0.69601	0.0303815	892
1519917	1	2	45	29	1	0.17086	0.00701635	206	54	21	3	0.6884	0.0299728	880	0.23536	0.00980926	288	0.79333	0.20667	0.82692	0.17308	-0.0025	119	31	129	27	0.46938	0.0201294	591
1776449	1	2	30	33	12	0.62448	0.0254768	748	26	38	14	1	0.0427112	1254	0.71349	0.0328338	964	0.62	0.38	0.57692	0.42308	-0.00296	93	57	90	66	0.48469	0.0211512	621
2378075	1	2	2	17	56	0.62537	0.0255109	749	0	17	61	0.58721	0.0241485	709	0.46911	0.0211172	620	0.14	0.86	0.10897	0.89103	-0.00202	21	129	17	139	0.48879	0.0214237	629
2400349	1	2	31	36	8	0.79879	0.0330381	970	23	41	13	0.64219	0.0275204	808	0.26276	0.0111035	326	0.65333	0.34667	0.56494	0.43506	0.01018	98	52	87	67	0.12725	0.00452997	133
897106	1	2	20	36	19	0.81724	0.0360695	1059	29	33	16	0.25095	0.010797	317	0.37775	0.0166553	489	0.50667	0.49333	0.58333	0.41667	0.00468	76	74	91	65	0.20667	0.00807221	237
624519	1	3	13	37	25	1	0.0393392	1155	12	41	25	0.64081	0.0274864	807	0.928	0.0442779	1300	0.42	0.58	0.41667	0.58333	-0.00629	63	87	65	91	1	0.0457766	1344
833054	1	2	46	27	2	0.72252	0.0298025	875	49	23	6	0.19259	0.00790191	232	0.3475	0.015361	451	0.79333	0.20667	0.77564	0.22436	-0.00592	119	31	121	35	0.78134	0.0347071	1019
1494501	1	2	43	31	1	0.10153	0.00418937	123	38	34	5	0.58423	0.0237398	697	0.21606	0.00912807	268	0.78	0.22	0.71429	0.28571	0.00566	117	33	110	44	0.23511	0.00905995	266
407629	1	2	35	34	6	0.78576	0.0323569	950	35	40	3	0.05652	0.0025545	75	0.49314	0.0223093	655	0.69333	0.30667	0.70513	0.29487	-0.0053	104	46	110	46	0.90084	0.041485	1218
2363344	1	2	22	40	13	0.63895	0.0269755	792	27	37	14	0.81861	0.0355586	1044	0.72955	0.0337193	990	0.56	0.44	0.58333	0.41667	-0.00532	84	66	91	65	0.72923	0.0327657	962
202362	1	3	20	38	17	1	0.0393733	1156	20	40	18	1	0.0457766	1344	1	0.048842	1434	0.52	0.48	0.51282	0.48718	-0.00638	78	72	80	76	0.90941	0.0445504	1308
2305215	1	2	1	29	45	0.17086	0.00705041	207	1	17	60	1	0.0385218	1131	0.04241	0.00160082	47	0.20667	0.79333	0.12179	0.87821	0.02029	31	119	19	137	0.06273	0.00217984	64
1650969	1	2	26	34	15	0.63606	0.0268052	787	27	45	6	0.04967	0.00231608	68	0.07229	0.00292916	86	0.57333	0.42667	0.63462	0.36538	0.0018	86	64	99	57	0.29386	0.0119891	352
1551434	1	3	18	41	16	0.49303	0.021049	618	20	42	16	0.64919	0.0283038	831	0.97619	0.0469005	1377	0.51333	0.48667	0.52564	0.47436	-0.00574	77	73	82	74	0.90892	0.0441076	1295
2396600	1	2	11	40	23	0.47355	0.0193801	569	5	49	24	0.00395	0.00023842	7	0.22978	0.00963896	283	0.41892	0.58108	0.37821	0.62179	-0.00171	62	86	59	97	0.48394	0.021049	618
446753	1	2	7	19	49	0.03682	0.00156676	46	3	21	54	0.6884	0.0299046	878	0.40486	0.0177793	522	0.22	0.78	0.17308	0.82692	-0.00072	33	117	27	129	0.31674	0.0131131	385
705462	1	3	56	18	1	1	0.0394074	1157	57	20	1	1	0.0458106	1345	0.92599	0.0441757	1297	0.86667	0.13333	0.85897	0.14103	-0.00605	130	20	134	22	0.86947	0.0393733	1156
1008512	1	2	7	37	31	0.45241	0.0180177	529	8	37	33	0.80084	0.0335831	986	0.97192	0.0464237	1363	0.34	0.66	0.33974	0.66026	-0.00611	51	99	53	103	1	0.0458106	1345
1858933	1	2	1	15	59	1	0.0394414	1158	1	22	55	0.68125	0.0298706	877	0.58973	0.0271798	798	0.11333	0.88667	0.15385	0.84615	0.00077	17	133	24	132	0.31838	0.0131812	387
518646	1	2	18	38	19	1	0.0394755	1159	27	39	12	0.81716	0.035252	1035	0.1887	0.00790191	232	0.49333	0.50667	0.59615	0.40385	0.01478	74	76	93	63	0.08496	0.00289509	85
1602879	1	2	7	32	36	1	0.0395095	1160	7	30	40	0.77952	0.0326635	959	0.91478	0.0434605	1276	0.30667	0.69333	0.28571	0.71429	-0.00575	46	104	44	110	0.70779	0.0308243	905
1254816	1	2	8	30	36	0.59803	0.0241144	708	0	36	42	0.00815	0.000579019	17	0.00824	0.00027248	8	0.31081	0.68919	0.23077	0.76923	0.0103	46	102	36	120	0.12274	0.00442779	130
1763811	1	2	8	39	27	0.32794	0.011955	351	8	34	36	1	0.039782	1168	0.47758	0.0216281	635	0.37162	0.62838	0.32051	0.67949	-0.00044	55	93	50	106	0.39856	0.0168256	494
51904	1	2	56	17	2	0.62537	0.025545	750	53	23	2	1	0.0427452	1255	0.68301	0.0314373	923	0.86	0.14	0.82692	0.17308	-0.00253	129	21	129	27	0.43715	0.0191076	561
2088145	1	3	15	37	23	1	0.0395436	1161	12	45	21	0.17268	0.00728883	214	0.5498	0.0251022	737	0.44667	0.55333	0.44231	0.55769	-0.00602	67	83	69	87	1	0.0458447	1346
646850	1	2	17	37	20	1	0.0395777	1162	13	43	22	0.36398	0.015361	451	0.64554	0.0297003	872	0.47973	0.52027	0.44231	0.55769	-0.00343	71	77	69	87	0.56526	0.0254087	746
1052336	1	2	42	27	6	0.55555	0.0222411	653	44	29	5	1	0.0420981	1236	0.93619	0.0449251	1319	0.74	0.26	0.75	0.25	-0.0066	111	39	117	39	0.89587	0.0406676	1194
250396	1	2	4	30	41	0.76583	0.031267	918	10	27	41	0.11374	0.00531335	156	0.28767	0.0124659	366	0.25333	0.74667	0.30128	0.69872	-0.00133	38	112	47	109	0.37336	0.0159401	468
1587492	1	3	0	11	64	1	0.0396117	1163	0	12	64	1	0.0458447	1346	1	0.048876	1435	0.07333	0.92667	0.07895	0.92105	-0.00593	11	139	12	140	1	0.0458787	1347
2267785	1	2	60	14	1	1	0.0396458	1164	60	17	1	1	0.0458787	1347	0.8439	0.0394414	1158	0.89333	0.10667	0.87821	0.12179	-0.00548	134	16	137	19	0.72192	0.031812	934
816424	1	2	16	39	20	0.81846	0.0366826	1077	18	39	21	1	0.0449932	1321	0.97666	0.0470708	1382	0.47333	0.52667	0.48077	0.51923	-0.00637	71	79	75	81	0.90933	0.0444482	1305
2011255	1	2	3	29	43	0.74642	0.0302793	889	3	30	45	0.74854	0.0310967	913	1	0.048297	1418	0.23333	0.76667	0.23077	0.76923	-0.00606	35	115	36	120	1	0.0459128	1348
1707883	1	2	14	41	20	0.48755	0.02047	601	14	38	26	1	0.0417234	1225	0.67774	0.0311989	916	0.46	0.54	0.42308	0.57692	-0.00352	69	81	66	90	0.56517	0.0253065	743
649091	1	3	36	33	6	0.78853	0.0324251	952	29	42	7	0.2166	0.00885559	260	0.42285	0.0184605	542	0.7	0.3	0.64103	0.35897	0.002	105	45	100	56	0.2772	0.0111035	326
23390	1	4	0	11	64	1	0.0396798	1165	0	12	66	1	0.0459128	1348	1	0.0489101	1436	0.07333	0.92667	0.07692	0.92308	-0.00599	11	139	12	144	1	0.0459469	1349
2241296	1	2	1	21	53	1	0.0397139	1166	1	25	51	0.44326	0.017609	517	0.79755	0.0368188	1081	0.15333	0.84667	0.17532	0.82468	-0.00422	23	127	27	127	0.64458	0.0283379	832
1540511	1	2	3	25	47	1	0.039748	1167	3	32	43	0.53658	0.0222411	653	0.57184	0.0263283	773	0.20667	0.79333	0.24359	0.75641	-0.00225	31	119	38	118	0.49462	0.0222752	654
167	1	2	5	24	46	0.50775	0.0216621	636	8	32	37	0.79247	0.0331744	974	0.23418	0.00974114	286	0.22667	0.77333	0.31169	0.68831	0.01127	34	116	48	106	0.12066	0.00425749	125
588467	1	3	7	26	42	0.37404	0.0151226	444	13	35	30	0.63661	0.0267711	786	0.08255	0.00340599	100	0.26667	0.73333	0.39103	0.60897	0.02744	40	110	61	95	0.02155	0.000783379	23
703863	1	2	0	11	64	1	0.039782	1168	1	4	73	0.09488	0.00412125	121	0.05873	0.00252044	74	0.07333	0.92667	0.03846	0.96154	0.00458	11	139	6	150	0.21718	0.00854905	251
1818535	1	2	0	12	63	1	0.0398161	1169	1	18	59	1	0.0459469	1349	0.26642	0.0112398	330	0.08	0.92	0.12821	0.87179	0.00614	12	138	20	136	0.19339	0.00762943	224
233407	2	3	3	24	48	1	0.0398501	1170	7	27	44	0.38047	0.0160763	472	0.44289	0.0194823	572	0.2	0.8	0.26282	0.73718	0.00407	30	120	41	115	0.22334	0.00871935	256
935904	1	3	26	32	17	0.24746	0.010218	300	24	36	18	0.50378	0.0219005	643	0.89368	0.0423706	1244	0.56	0.44	0.53846	0.46154	-0.00636	84	66	84	72	0.73122	0.0331403	973
1057809	1	3	16	35	24	0.64357	0.027827	817	17	37	24	0.81905	0.0357629	1050	1	0.0484332	1422	0.44667	0.55333	0.45513	0.54487	-0.00681	67	83	71	85	0.90884	0.0440055	1292
349008	1	2	1	27	47	0.27817	0.0109332	321	4	26	48	0.74927	0.0311308	914	0.51322	0.0230586	677	0.19333	0.80667	0.21795	0.78205	-0.00436	29	121	34	122	0.67181	0.0294278	864
2362155	2	3	13	45	16	0.1016	0.00429155	126	17	38	23	0.82373	0.0370572	1088	0.32797	0.0144414	424	0.47973	0.52027	0.46154	0.53846	-0.00536	71	77	72	84	0.81828	0.0378406	1111
57728	1	3	18	39	18	0.81965	0.0371253	1090	13	39	26	1	0.0450272	1322	0.34025	0.0149523	439	0.5	0.5	0.41667	0.58333	0.00758	75	75	65	91	0.16852	0.00633515	186
2156059	1	3	3	21	51	0.69364	0.0294959	866	3	25	50	1	0.0435967	1280	0.8723	0.0408379	1199	0.18	0.82	0.19872	0.80128	-0.00562	27	123	31	125	0.77072	0.0342984	1007
659420	1	2	0	10	65	1	0.0398842	1171	0	14	64	1	0.0459809	1350	0.50782	0.0228202	670	0.06667	0.93333	0.08974	0.91026	-0.00235	10	140	14	142	0.52643	0.0230586	677
365628	1	2	23	43	9	0.15128	0.00565395	166	22	40	16	1	0.0381131	1119	0.3903	0.0172684	507	0.59333	0.40667	0.53846	0.46154	0.00023	89	61	84	72	0.35735	0.0150545	442
1130099	1	3	58	15	2	0.32185	0.0115123	338	63	15	0	1	0.0396458	1164	0.45246	0.0200272	588	0.87333	0.12667	0.90385	0.09615	-0.00192	131	19	141	15	0.46797	0.0200954	590
1147449	1	2	3	32	40	0.36818	0.0149523	439	11	28	39	0.12314	0.00551771	162	0.09924	0.00418937	123	0.25333	0.74667	0.32051	0.67949	0.00415	38	112	50	106	0.20831	0.00827657	243
2228129	1	3	46	26	3	1	0.0399183	1172	51	24	3	1	0.046015	1351	0.8748	0.0410763	1206	0.78667	0.21333	0.80769	0.19231	-0.00517	118	32	126	30	0.67165	0.0293597	862
1378441	1	4	21	39	15	0.8171	0.0358651	1053	19	43	16	0.49557	0.0206063	605	0.88544	0.041485	1218	0.54	0.46	0.51923	0.48077	-0.00525	81	69	81	75	0.73232	0.033549	985
218566	1	4	13	41	21	0.48352	0.0200954	590	9	43	26	0.23473	0.00953678	280	0.5319	0.0241144	708	0.44667	0.55333	0.39103	0.60897	0.00063	67	83	61	95	0.35456	0.0148161	435
505976	1	2	3	29	43	0.74642	0.0303134	890	7	29	42	0.57202	0.0232629	683	0.53461	0.0242507	712	0.23333	0.76667	0.27564	0.72436	-0.00189	35	115	43	113	0.43242	0.0189714	557
1541508	1	3	47	25	3	1	0.0399523	1173	52	23	3	0.71846	0.0303134	890	0.91249	0.0432902	1271	0.79333	0.20667	0.8141	0.1859	-0.00528	119	31	127	29	0.66808	0.0292916	860
580557	1	4	26	38	10	0.62787	0.0259537	762	21	47	10	0.06439	0.00296322	87	0.50475	0.0226499	665	0.60811	0.39189	0.57051	0.42949	-0.0027	90	58	89	67	0.5602	0.0247616	727
263541	1	2	28	38	9	0.62221	0.0252044	740	41	32	5	1	0.042609	1251	0.13629	0.00531335	156	0.62667	0.37333	0.73077	0.26923	0.01854	94	56	114	42	0.06577	0.00231608	68
2264310	1	2	8	27	40	0.39409	0.0156676	460	4	31	43	0.76636	0.0319142	937	0.43568	0.0189714	557	0.28667	0.71333	0.25	0.75	-0.00339	43	107	39	117	0.51927	0.0228883	672
868686	1	2	1	22	52	0.67783	0.0291894	857	2	23	53	1	0.0435286	1278	1	0.0485014	1424	0.16	0.84	0.17308	0.82692	-0.00561	24	126	27	129	0.87821	0.039748	1167
644899	1	4	22	41	12	0.47944	0.0199591	586	29	37	12	1	0.0415191	1219	0.5765	0.0266349	782	0.56667	0.43333	0.60897	0.39103	-0.00255	85	65	95	61	0.48665	0.0212875	625
835759	1	2	21	43	11	0.23797	0.00950272	279	21	39	18	1	0.039203	1151	0.41306	0.0180518	530	0.56667	0.43333	0.51923	0.48077	-0.00153	85	65	81	75	0.4235	0.0184605	542
2093566	2	3	51	23	1	0.67734	0.028985	851	57	20	1	1	0.0434946	1277	0.79317	0.0365463	1073	0.83333	0.16667	0.85897	0.14103	-0.00354	125	25	134	22	0.63463	0.0276567	812
226698	1	2	0	11	64	1	0.0399864	1174	0	11	67	1	0.046049	1352	1	0.0489441	1437	0.07333	0.92667	0.07051	0.92949	-0.00605	11	139	11	145	1	0.0459809	1350
785401	1	2	16	38	21	1	0.0400204	1175	19	36	23	0.50262	0.0217984	640	0.85172	0.0400545	1176	0.46667	0.53333	0.47436	0.52564	-0.0067	70	80	74	82	0.90923	0.0444142	1304
181945	1	2	63	12	0	1	0.0400545	1176	68	10	0	1	0.0460831	1353	0.64831	0.0299046	878	0.92	0.08	0.9359	0.0641	-0.0042	138	12	146	10	0.66123	0.0292575	859
167985	1	2	5	38	32	0.19437	0.00769755	226	15	37	26	0.81811	0.0352861	1036	0.06088	0.00265668	78	0.32	0.68	0.42949	0.57051	0.01915	48	102	67	89	0.0588	0.00197548	58
318158	1	2	36	31	8	0.78875	0.0326975	960	39	36	3	0.16129	0.00674387	198	0.27827	0.011921	350	0.68667	0.31333	0.73077	0.26923	-0.00147	103	47	114	42	0.45034	0.0196185	576
393402	1	2	19	34	22	0.48764	0.0206403	606	23	39	16	1	0.0417575	1226	0.46089	0.0206403	606	0.48	0.52	0.54487	0.45513	0.00155	72	78	85	71	0.30324	0.0124659	366
1771813	1	2	33	36	6	0.43886	0.0172684	507	38	28	12	0.1234	0.00555177	163	0.20443	0.00868529	255	0.68	0.32	0.66667	0.33333	-0.00654	102	48	104	52	0.80876	0.0363079	1066
320177	1	2	20	46	9	0.0365	0.00149864	44	26	40	12	0.81458	0.034639	1017	0.48397	0.0218324	641	0.57333	0.42667	0.58974	0.41026	-0.00504	86	64	92	64	0.81701	0.0373978	1098
1995760	1	2	2	28	45	0.49705	0.0212875	625	1	33	44	0.09866	0.00425749	125	0.71259	0.0327997	963	0.21333	0.78667	0.22436	0.77564	-0.00517	32	118	35	121	0.89023	0.0401907	1180
1958115	1	2	44	29	2	0.49774	0.0213896	628	41	32	5	1	0.0419278	1231	0.55149	0.0251703	739	0.78	0.22	0.73077	0.26923	0.00048	117	33	114	42	0.35314	0.0146458	430
1611970	1	2	21	39	15	0.8171	0.0358992	1054	28	37	13	1	0.0447548	1314	0.57565	0.0265327	779	0.54	0.46	0.59615	0.40385	-7e-05	81	69	93	63	0.35627	0.0149523	439
875308	1	2	38	32	5	0.77725	0.0319823	939	40	34	4	0.56299	0.0229223	673	0.93255	0.0446185	1310	0.72	0.28	0.73077	0.26923	-0.00578	108	42	114	42	0.89821	0.0408719	1200
814851	1	3	41	27	7	0.39415	0.0158719	466	45	29	4	1	0.0407016	1195	0.62795	0.0288828	848	0.72667	0.27333	0.76282	0.23718	-0.0034	109	41	119	37	0.51276	0.0225817	663
929950	1	2	9	43	23	0.15128	0.00568801	167	15	39	24	1	0.0381471	1120	0.42975	0.018733	550	0.40667	0.59333	0.44231	0.55769	-0.00336	61	89	69	87	0.5639	0.025	734
43801	1	4	5	26	44	0.75052	0.0307561	903	7	41	30	0.22343	0.00909401	267	0.04067	0.00146458	43	0.24	0.76	0.35256	0.64744	0.02385	36	114	55	101	0.03401	0.00108992	32
945215	2	3	26	38	11	0.80987	0.034673	1018	28	42	8	0.23006	0.00946866	278	0.74284	0.0344005	1010	0.6	0.4	0.62821	0.37179	-0.00425	90	60	98	58	0.63961	0.0280654	824
1138783	1	2	26	43	6	0.07934	0.00316757	93	34	37	7	0.61076	0.0254768	748	0.47419	0.0212534	624	0.63333	0.36667	0.67308	0.32692	-0.00209	95	55	105	51	0.47368	0.0203678	598
616178	1	2	47	26	2	0.72028	0.0296662	871	42	32	4	0.76569	0.0317439	932	0.47527	0.0214578	630	0.8	0.2	0.74359	0.25641	0.00293	120	30	116	40	0.27674	0.0110695	325
2004069	1	2	41	31	3	0.53316	0.0218324	641	40	26	12	0.0398	0.00217984	64	0.05498	0.00235014	69	0.75333	0.24667	0.67949	0.32051	0.00626	113	37	106	50	0.16473	0.00609673	179
233178	1	2	5	31	38	1	0.0400886	1177	2	32	44	0.33356	0.0133856	393	0.4523	0.0199932	587	0.27703	0.72297	0.23077	0.76923	-0.00034	41	107	36	120	0.35968	0.015327	450
102904	1	2	2	32	41	0.20991	0.00851499	250	4	33	41	0.56322	0.0229905	675	0.81119	0.0376022	1104	0.24	0.76	0.26282	0.73718	-0.00438	36	114	41	115	0.69348	0.0302452	888
2033673	1	3	6	31	38	1	0.0401226	1178	6	39	33	0.30719	0.0126362	371	0.58366	0.0268392	788	0.28667	0.71333	0.32692	0.67308	-0.00229	43	107	51	105	0.45967	0.0197548	580
252599	1	4	32	38	5	0.19437	0.00773161	227	34	36	8	1	0.038624	1134	0.7374	0.0339578	997	0.68	0.32	0.66667	0.33333	-0.00556	102	48	104	52	0.80876	0.036342	1067
1173434	2	3	24	35	16	0.64357	0.027861	818	22	42	14	0.49928	0.0213556	627	0.69933	0.0323229	949	0.55333	0.44667	0.55128	0.44872	-0.0065	83	67	86	70	1	0.046015	1351
541909	1	3	63	12	0	1	0.0401567	1179	66	12	0	1	0.0461172	1354	1	0.0489782	1438	0.92	0.08	0.92308	0.07692	-0.006	138	12	144	12	1	0.046049	1352
2253635	2	3	14	41	20	0.48755	0.0205041	602	20	45	13	0.17877	0.00759537	223	0.2714	0.0115123	338	0.46	0.54	0.54487	0.45513	0.00864	69	81	85	71	0.16988	0.00647139	190
2055461	1	4	21	34	20	0.48792	0.0207766	610	26	34	18	0.35876	0.0148161	435	0.76525	0.0354905	1042	0.50667	0.49333	0.55128	0.44872	-0.00331	76	74	86	70	0.49204	0.0217984	640
2081054	1	3	12	38	25	0.81355	0.0350817	1030	8	42	28	0.23006	0.00950272	279	0.60448	0.0279632	821	0.41333	0.58667	0.37179	0.62821	-0.00234	62	88	58	98	0.48358	0.021015	617
1440630	1	3	2	25	48	0.7237	0.0299387	879	3	28	47	1	0.043733	1284	0.872	0.0408038	1198	0.19333	0.80667	0.21795	0.78205	-0.00436	29	121	34	122	0.67181	0.0294619	865
1712245	1	2	17	39	19	0.81934	0.036921	1084	16	48	14	0.06864	0.00326975	96	0.44639	0.0196866	578	0.48667	0.51333	0.51282	0.48718	-0.00434	73	77	80	76	0.73161	0.0333447	979
1598735	1	2	18	41	16	0.49303	0.0210831	619	19	45	13	0.17005	0.00705041	207	0.79516	0.0367507	1079	0.51333	0.48667	0.53896	0.46104	-0.00444	77	73	83	71	0.73046	0.032936	967
23497	1	2	13	40	22	0.63895	0.0270095	793	12	33	33	0.46613	0.0184946	543	0.25264	0.0108651	319	0.44	0.56	0.36538	0.63462	0.00495	66	84	57	99	0.20052	0.00786785	231
554924	2	3	24	40	11	0.47888	0.0197207	579	29	37	12	1	0.041485	1218	0.77669	0.0358992	1054	0.58667	0.41333	0.60897	0.39103	-0.00527	88	62	95	61	0.72713	0.0324591	953
458890	1	2	19	31	25	0.16397	0.00626703	184	16	35	27	0.49005	0.0197207	579	0.79818	0.0368869	1083	0.46	0.54	0.42949	0.57051	-0.00556	69	81	67	89	0.64564	0.0286444	841
2381649	1	2	40	30	5	1	0.0401907	1180	41	31	6	1	0.0461512	1355	1	0.0490123	1439	0.73333	0.26667	0.72436	0.27564	-0.00636	110	40	113	43	0.89807	0.0408379	1199
2349405	1	3	56	17	2	0.62537	0.025579	751	57	21	0	0.34115	0.0137602	404	0.41463	0.018154	533	0.86	0.14	0.86538	0.13462	-0.00618	129	21	135	21	1	0.0460831	1353
828520	1	2	8	30	36	0.59803	0.0241485	709	5	36	35	0.41547	0.0166553	489	0.55431	0.0253747	745	0.31081	0.68919	0.30263	0.69737	-0.00636	46	102	46	106	0.90085	0.0415531	1220
1310387	1	2	31	33	11	0.62602	0.0257834	757	25	47	6	0.01711	0.00108992	32	0.11127	0.00466621	137	0.63333	0.36667	0.62179	0.37821	-0.00555	95	55	97	59	0.90593	0.0427793	1256
1921824	1	2	2	23	50	1	0.0402248	1181	1	22	54	0.68	0.0297343	873	0.84092	0.039203	1151	0.18	0.82	0.15584	0.84416	-0.00416	27	123	24	130	0.64585	0.0286785	842
2350684	1	2	27	34	14	0.63426	0.0264305	776	27	38	13	1	0.0430518	1264	0.93042	0.0443801	1303	0.58667	0.41333	0.58974	0.41026	-0.00679	88	62	92	64	1	0.0461172	1354
162274	1	2	19	36	20	0.81724	0.0361035	1060	20	43	15	0.4941	0.02047	601	0.54079	0.0245572	721	0.49333	0.50667	0.53205	0.46795	-0.00338	74	76	83	73	0.56743	0.0257834	757
691938	1	2	12	44	19	0.16234	0.00609673	179	15	39	24	1	0.0382153	1122	0.59108	0.027248	800	0.45333	0.54667	0.44231	0.55769	-0.00573	68	82	69	87	0.90854	0.0438692	1288
526000	1	2	35	37	3	0.09635	0.00384877	113	35	39	4	0.17525	0.00745913	219	1	0.0473774	1391	0.71333	0.28667	0.69872	0.30128	-0.00481	107	43	109	47	0.80283	0.0356948	1048
315187	1	2	3	24	47	1	0.0402589	1182	3	36	37	0.15441	0.00609673	179	0.14181	0.00555177	163	0.2027	0.7973	0.27632	0.72368	0.00878	30	118	42	110	0.13997	0.00544959	160
952599	1	2	1	22	52	0.67783	0.0292234	858	4	13	61	0.02555	0.001703	50	0.1111	0.00463215	136	0.16	0.84	0.13462	0.86538	-0.00462	24	126	21	135	0.62858	0.0272139	799
1905976	1	2	1	24	50	0.44784	0.0178474	524	2	14	62	0.25538	0.0110014	323	0.1001	0.00422343	124	0.17333	0.82667	0.11538	0.88462	0.00711	26	124	18	138	0.19204	0.00742507	218
1486648	1	2	12	29	34	0.20677	0.00810627	238	13	36	29	0.81334	0.0344005	1010	0.54531	0.0248638	730	0.35333	0.64667	0.39744	0.60256	-0.00307	53	97	62	94	0.47903	0.0206744	607
655936	1	2	28	42	5	0.07196	0.00296322	87	36	31	11	0.31813	0.0128065	376	0.09333	0.00395095	116	0.65333	0.34667	0.66026	0.33974	-0.00613	98	52	103	53	0.90478	0.0423706	1244
1792075	1	2	4	23	48	0.49958	0.0214918	631	1	16	61	1	0.0419619	1232	0.12555	0.00507493	149	0.20667	0.79333	0.11538	0.88462	0.02384	31	119	18	138	0.0419	0.00129428	38
1123260	1	2	25	32	18	0.24648	0.0099455	292	28	30	19	0.06719	0.00323569	95	0.89518	0.0425068	1248	0.54667	0.45333	0.55844	0.44156	-0.00755	82	68	86	68	0.90821	0.0436648	1282
1282151	1	2	54	21	0	0.33937	0.0127384	374	66	12	0	1	0.0399183	1172	0.07655	0.00313351	92	0.86	0.14	0.92308	0.07692	0.01484	129	21	144	12	0.09665	0.00320163	94
1459078	1	3	8	26	41	0.25168	0.0103883	305	9	35	33	1	0.0393052	1154	0.31752	0.0139646	410	0.28	0.72	0.34416	0.65584	0.00252	42	108	53	101	0.26558	0.010797	317
1921551	1	2	8	40	27	0.32362	0.0115463	339	14	42	20	0.48741	0.0196526	577	0.2502	0.0106608	313	0.37333	0.62667	0.46053	0.53947	0.00973	56	94	70	82	0.13091	0.00473433	139
741678	1	2	0	14	61	1	0.0402929	1183	0	8	70	1	0.0461853	1356	0.16932	0.00705041	207	0.09333	0.90667	0.05128	0.94872	0.00718	14	136	8	148	0.18652	0.00732289	215
1505931	1	4	35	32	8	1	0.040327	1184	41	34	3	0.36953	0.0155313	456	0.25954	0.0109673	322	0.68	0.32	0.74359	0.25641	0.00364	102	48	116	40	0.2558	0.0105586	310
1866291	1	2	9	40	26	0.33854	0.0125	367	6	37	34	0.43718	0.0172684	507	0.44103	0.0192439	565	0.38667	0.61333	0.31818	0.68182	0.0044	58	92	49	105	0.23084	0.00895777	263
1680976	1	2	30	35	10	1	0.040361	1185	22	41	15	0.65473	0.0292234	858	0.26888	0.011376	334	0.63333	0.36667	0.54487	0.45513	0.00973	95	55	85	71	0.13139	0.00490463	144
35841	1	3	0	11	64	1	0.0403951	1186	0	10	68	1	0.0462193	1357	0.81639	0.0380109	1116	0.07333	0.92667	0.0641	0.9359	-0.00546	11	139	10	146	0.82312	0.0389646	1144
2345474	1	2	8	32	35	1	0.0404292	1187	4	39	35	0.17525	0.00749319	220	0.37422	0.016485	484	0.32	0.68	0.30128	0.69872	-0.00524	48	102	47	109	0.8049	0.035797	1051
1893998	1	3	2	17	56	0.62537	0.0256131	752	1	21	56	1	0.0427793	1256	0.72844	0.0336172	987	0.14	0.86	0.14744	0.85256	-0.00634	21	129	23	133	0.87202	0.0394755	1159
1414230	1	2	3	38	34	0.09182	0.00364441	107	6	32	40	1	0.0377384	1108	0.39346	0.0173706	510	0.29333	0.70667	0.28205	0.71795	-0.00554	44	106	44	112	0.89959	0.0411104	1207
2057817	1	2	52	21	2	1	0.0404632	1188	54	21	3	0.6884	0.0300409	882	1	0.0481608	1414	0.83333	0.16667	0.82692	0.17308	-0.00666	125	25	129	27	1	0.0461512	1355
600050	1	2	25	39	11	0.63349	0.0262943	772	22	43	13	0.36398	0.0152929	449	0.81522	0.0378747	1112	0.59333	0.40667	0.55769	0.44231	-0.00336	89	61	87	69	0.5639	0.0250341	735
1798266	1	2	59	16	0	1	0.0404973	1189	61	17	0	0.58721	0.0241826	710	1	0.0477861	1403	0.89333	0.10667	0.89103	0.10897	-0.0058	134	16	139	17	1	0.0461853	1356
1460333	2	3	4	19	52	0.2361	0.00929837	273	4	31	42	0.76519	0.0316417	929	0.14863	0.00589237	173	0.18	0.82	0.25325	0.74675	0.00893	27	123	39	115	0.1283	0.00463215	136
342909	1	2	15	35	25	0.64483	0.0280995	825	21	36	21	0.50195	0.0215259	632	0.5285	0.0239782	704	0.43333	0.56667	0.5	0.5	0.0019	65	85	78	78	0.25377	0.0103202	303
812974	1	3	45	27	3	1	0.0405313	1190	53	21	4	0.28411	0.0120913	355	0.51401	0.0231267	679	0.78	0.22	0.8141	0.1859	-0.00319	117	33	127	29	0.47979	0.0207084	608
637456	1	3	53	21	1	1	0.0405654	1191	67	8	3	0.01088	0.000647139	19	0.00934	0.00030654	9	0.84667	0.15333	0.91026	0.08974	0.01169	127	23	142	14	0.11396	0.00395095	116
1344915	1	2	8	27	40	0.39409	0.0157016	461	12	21	45	0.00443	0.00027248	8	0.41882	0.0183583	539	0.28667	0.71333	0.28846	0.71154	-0.00817	43	107	45	111	1	0.0462193	1357
314893	1	2	27	32	16	0.34351	0.0132493	389	29	26	23	0.00346	0.00020436	6	0.39707	0.0175409	515	0.57333	0.42667	0.53846	0.46154	-0.00568	86	64	84	72	0.56629	0.0256131	752
1949708	1	2	8	32	34	1	0.0405995	1192	4	35	39	0.39682	0.0162125	476	0.438	0.0191417	562	0.32432	0.67568	0.27564	0.72436	-0.00064	48	100	43	113	0.3819	0.0163147	479
2119424	2	3	4	30	41	0.76583	0.0313011	919	4	28	46	1	0.0439033	1289	0.89188	0.0421662	1238	0.25333	0.74667	0.23077	0.76923	-0.005	38	112	36	120	0.68965	0.0300409	882
1094073	1	4	21	44	10	0.10491	0.00449591	132	24	47	7	0.0314	0.00190736	56	0.70515	0.0326294	958	0.57333	0.42667	0.60897	0.39103	-0.00245	86	64	95	61	0.56171	0.0248978	731
667181	1	2	37	34	4	0.39405	0.015361	451	41	29	8	0.41233	0.0165191	485	0.39825	0.0175749	516	0.72	0.28	0.71154	0.28846	-0.00637	108	42	111	45	0.8996	0.0412466	1211
573388	1	2	45	21	9	0.03123	0.0011921	35	42	26	10	0.09975	0.00442779	130	0.75799	0.0350817	1030	0.74	0.26	0.70513	0.29487	-0.00512	111	39	110	46	0.52496	0.0229564	674
2282954	1	2	2	23	50	1	0.0406335	1193	1	27	50	0.44774	0.0177452	521	0.74836	0.0347752	1021	0.18	0.82	0.1859	0.8141	-0.00589	27	123	29	127	1	0.0462534	1358
2088084	1	2	53	21	1	1	0.0406676	1194	44	30	4	1	0.0462534	1358	0.14592	0.00575613	169	0.84667	0.15333	0.75641	0.24359	0.01911	127	23	118	38	0.06233	0.00214578	63
611623	1	2	39	30	6	1	0.0407016	1195	46	27	5	0.75403	0.0313692	921	0.69418	0.0319823	939	0.72	0.28	0.76282	0.23718	-0.00198	108	42	119	37	0.43397	0.0190736	560
81749	1	3	39	29	7	0.58413	0.0232629	683	48	22	8	0.05942	0.00269074	79	0.40658	0.0178134	523	0.71333	0.28667	0.75641	0.24359	-0.00277	107	43	118	38	0.43754	0.0191417	562
1308614	2	3	18	30	27	0.10493	0.00456403	134	13	35	30	0.63661	0.0267371	785	0.53797	0.024455	718	0.44	0.56	0.39103	0.60897	-0.00248	66	84	61	95	0.41748	0.0175749	516
511848	1	2	12	27	36	0.11971	0.00497275	146	12	35	31	0.8093	0.0341621	1003	0.51441	0.0231608	680	0.34	0.66	0.37821	0.62179	-0.00422	51	99	59	97	0.55149	0.0240463	706
604273	1	2	8	28	39	0.40639	0.0160082	470	6	27	45	0.54528	0.0225477	662	0.71556	0.032936	967	0.29333	0.70667	0.25	0.75	-0.00244	44	106	39	117	0.44095	0.0192779	566
1240404	1	4	37	35	3	0.24082	0.00967302	284	36	32	10	0.60919	0.0253065	743	0.15155	0.00606267	178	0.72667	0.27333	0.66667	0.33333	0.00216	109	41	104	52	0.2657	0.0108311	318
821841	1	3	10	42	23	0.2372	0.00940054	276	19	31	28	0.10698	0.00459809	135	0.0877	0.00367847	108	0.41333	0.58667	0.44231	0.55769	-0.00506	62	88	69	87	0.64472	0.0284741	836
1744767	1	2	7	36	32	0.60736	0.0245572	721	9	30	39	0.42608	0.01703	500	0.49355	0.0223433	656	0.33333	0.66667	0.30769	0.69231	-0.00516	50	100	48	108	0.71326	0.0311989	916
2115263	1	2	3	20	52	0.68274	0.0293937	863	5	22	51	0.29056	0.0122956	361	0.81636	0.0379428	1114	0.17333	0.82667	0.20513	0.79487	-0.00401	26	124	32	124	0.55989	0.0247275	726
303039	1	2	0	11	64	1	0.0407357	1196	1	12	64	0.47726	0.0190736	560	1	0.0475817	1397	0.07333	0.92667	0.09091	0.90909	-0.00459	11	139	14	140	0.67777	0.0294959	866
690373	1	2	5	38	32	0.19437	0.00776567	228	5	35	38	0.58168	0.0235695	692	0.73862	0.0341962	1004	0.32	0.68	0.28846	0.71154	-0.00341	48	102	45	111	0.61922	0.0269755	792
2190301	1	2	12	46	17	0.06429	0.00275886	81	19	44	15	0.36261	0.0151567	445	0.45781	0.020436	600	0.46667	0.53333	0.52564	0.47436	0.00154	70	80	82	74	0.30641	0.0128065	376
644296	1	4	46	24	5	0.50775	0.0216962	637	42	29	7	0.57202	0.0231608	680	0.65252	0.030109	884	0.77333	0.22667	0.72436	0.27564	-0.00074	116	34	113	43	0.35753	0.0150886	443
1944473	1	2	18	44	13	0.16601	0.00670981	197	20	43	15	0.4941	0.0203338	597	0.92602	0.0442098	1298	0.53333	0.46667	0.53205	0.46795	-0.00568	80	70	83	73	1	0.0462875	1359
1485142	1	2	18	35	22	0.64353	0.0276567	812	16	36	26	0.64563	0.0277929	816	0.83367	0.0388965	1142	0.47333	0.52667	0.4359	0.5641	-0.0042	71	79	68	88	0.56611	0.025545	750
1494388	1	2	21	38	16	1	0.0407698	1197	15	44	19	0.36261	0.0151907	446	0.46086	0.0206063	605	0.53333	0.46667	0.47436	0.52564	0.00085	80	70	74	82	0.30641	0.0128406	377
2196155	1	3	24	37	14	1	0.0408038	1198	29	40	9	0.47252	0.0189373	556	0.45549	0.0203338	597	0.56667	0.43333	0.62821	0.37179	0.00161	85	65	98	58	0.29503	0.0120232	353
644500	2	3	4	21	50	0.45293	0.0182902	537	0	30	48	0.05995	0.0027248	80	0.05578	0.0023842	70	0.19333	0.80667	0.19231	0.80769	-0.00615	29	121	30	126	1	0.0463215	1360
729118	2	3	51	17	7	0.0111	0.000613079	18	40	32	6	1	0.0371253	1090	0.05015	0.0022139	65	0.79333	0.20667	0.71795	0.28205	0.00788	119	31	112	44	0.14419	0.00548365	161
843997	1	2	36	32	7	1	0.0408379	1199	33	31	14	0.22652	0.00933243	274	0.32118	0.014203	417	0.69333	0.30667	0.62179	0.37821	0.00421	104	46	97	59	0.22839	0.00885559	260
968796	1	2	51	21	3	0.69364	0.02953	867	49	20	9	0.01123	0.000715259	21	0.24575	0.0103883	305	0.82	0.18	0.75641	0.24359	0.0042	123	27	118	38	0.20849	0.00841281	247
275494	1	2	39	29	7	0.58413	0.023297	684	35	36	7	0.79498	0.0333106	978	0.65783	0.0303134	890	0.71333	0.28667	0.67949	0.32051	-0.00387	107	43	106	50	0.53652	0.0234332	688
1198380	1	2	40	28	7	0.56708	0.0226839	666	42	29	7	0.57202	0.0231948	681	1	0.0476839	1400	0.72	0.28	0.72436	0.27564	-0.00705	108	42	113	43	1	0.0463556	1361
1028094	1	2	0	6	69	1	0.0408719	1200	0	5	73	1	0.0462875	1359	0.76227	0.0352861	1036	0.04	0.96	0.03205	0.96795	-0.00546	6	144	5	151	0.76645	0.0341621	1003
1029047	1	2	32	37	6	0.43052	0.0166553	489	36	37	5	0.41794	0.0167575	492	0.87819	0.0412125	1210	0.67333	0.32667	0.69872	0.30128	-0.0043	101	49	109	47	0.71176	0.0309945	910
2086698	1	2	21	36	18	0.81713	0.0359673	1056	17	46	15	0.17275	0.00735695	216	0.38836	0.0171662	504	0.52	0.48	0.51282	0.48718	-0.00604	78	72	80	76	0.90941	0.0445845	1309
2205025	1	2	22	45	8	0.05501	0.00207766	61	23	46	9	0.0663	0.00313351	92	1	0.0472411	1387	0.59333	0.40667	0.58974	0.41026	-0.00507	89	61	92	64	1	0.0463896	1362
2148778	1	2	9	38	28	0.62221	0.0252384	741	6	36	36	0.59799	0.0248638	730	0.45705	0.0203678	598	0.37333	0.62667	0.30769	0.69231	0.00354	56	94	48	108	0.2304	0.00888965	261
323389	1	2	12	44	19	0.16234	0.00613079	180	13	42	23	0.49298	0.0200954	590	0.8352	0.0389305	1143	0.45333	0.54667	0.4359	0.5641	-0.00509	68	82	68	88	0.81817	0.0377725	1109
569092	1	2	15	35	25	0.64483	0.0281335	826	8	39	31	0.4666	0.0185967	546	0.23656	0.00984332	289	0.43333	0.56667	0.35256	0.64744	0.0072	65	85	55	101	0.16099	0.00596049	175
235068	1	2	0	0	75	1	0.040906	1201	0	0	78	1	0.0463215	1360	1	0.0490463	1440	0	1	0	1	0	0	150	0	156	1	0.0464237	1363
1449303	1	2	10	38	27	0.63286	0.0260899	766	6	33	37	1	0.0429155	1260	0.2395	0.0100477	295	0.38667	0.61333	0.29605	0.70395	0.01188	58	92	45	107	0.11462	0.00401907	118
1987499	1	2	4	23	48	0.49958	0.0215259	632	8	35	35	1	0.0419959	1233	0.05744	0.00248638	73	0.20667	0.79333	0.32692	0.67308	0.02971	31	119	51	105	0.0202	0.000681199	20
1294347	1	2	3	29	43	0.74642	0.0303474	891	7	27	44	0.38047	0.0160082	470	0.48327	0.0217643	639	0.23333	0.76667	0.26282	0.73718	-0.00441	35	115	41	115	0.59754	0.0263283	773
1045832	1	3	30	36	9	0.80614	0.0338215	993	35	34	9	1	0.0444142	1304	0.82827	0.0385899	1133	0.64	0.36	0.66667	0.33333	-0.00497	96	54	104	52	0.63292	0.0274864	807
2314688	1	2	2	30	43	0.32962	0.0122956	361	5	18	55	0.06061	0.00275886	81	0.05948	0.0025545	75	0.22667	0.77333	0.17949	0.82051	0.00012	34	116	28	128	0.32233	0.0132493	389
1385127	1	2	10	38	27	0.63286	0.026124	767	16	39	23	1	0.0429496	1261	0.4447	0.0196526	577	0.38667	0.61333	0.45513	0.54487	0.00324	58	92	71	85	0.24776	0.00984332	289
721649	1	2	56	19	0	0.59311	0.0235695	692	60	18	0	0.58572	0.0239441	703	0.8506	0.0399523	1173	0.87333	0.12667	0.88462	0.11538	-0.00511	131	19	138	18	0.86117	0.0392371	1152
1456853	1	2	1	40	34	0.00792	0.00027248	8	8	29	40	0.41725	0.0166894	490	0.01946	0.000647139	19	0.28	0.72	0.29221	0.70779	-0.00556	42	108	45	109	0.89909	0.0410763	1206
888211	1	2	44	25	6	0.35965	0.0146117	429	43	29	6	0.77026	0.0321185	943	0.93653	0.0449591	1320	0.75333	0.24667	0.73718	0.26282	-0.0064	113	37	115	41	0.79364	0.0350136	1028
933055	1	4	13	29	33	0.14329	0.00548365	161	9	36	33	1	0.0380109	1116	0.50466	0.0226158	664	0.36667	0.63333	0.34615	0.65385	-0.00619	55	95	54	102	0.72168	0.0317439	932
625161	1	2	33	29	13	0.14329	0.00551771	162	33	35	10	1	0.038045	1117	0.62266	0.0287466	844	0.63333	0.36667	0.64744	0.35256	-0.0068	95	55	101	55	0.81262	0.0367847	1080
1273870	1	2	22	39	14	0.81543	0.0354223	1040	25	40	13	0.81676	0.0351158	1031	0.92934	0.044312	1301	0.55333	0.44667	0.57692	0.42308	-0.00515	83	67	90	66	0.72965	0.0328678	965
1764052	1	2	7	39	29	0.31477	0.0114441	336	7	37	33	0.60796	0.0252725	742	0.88837	0.0417575	1226	0.35333	0.64667	0.33117	0.66883	-0.00483	53	97	51	103	0.71769	0.0314033	922
2194973	1	2	15	38	22	1	0.0409401	1202	18	37	23	0.65539	0.0293256	861	0.89034	0.042064	1235	0.45333	0.54667	0.46795	0.53205	-0.00628	68	82	73	83	0.81928	0.038624	1134
251787	1	2	5	33	37	0.77685	0.031846	935	2	37	39	0.07674	0.00371253	109	0.51521	0.0232629	683	0.28667	0.71333	0.26282	0.73718	-0.0042	43	107	41	115	0.70112	0.0305518	897
1165780	1	2	5	27	43	0.75988	0.0309605	909	2	31	45	0.33098	0.0131812	387	0.48833	0.0219005	643	0.24667	0.75333	0.22436	0.77564	-0.00488	37	113	35	121	0.68701	0.0299046	878
512639	1	2	2	21	52	1	0.0409741	1203	4	22	52	0.46198	0.0183924	540	0.83256	0.0388283	1140	0.16667	0.83333	0.19231	0.80769	-0.00469	25	125	30	126	0.65537	0.0292234	858
685887	1	2	42	29	4	1	0.0410082	1204	47	29	2	0.49855	0.0211172	620	0.65564	0.0302452	888	0.75333	0.24667	0.78846	0.21154	-0.00261	113	37	123	33	0.4978	0.0224114	658
110962	1	2	51	21	3	0.69364	0.029564	868	48	29	1	0.27955	0.0118869	349	0.3137	0.0137262	403	0.82	0.18	0.80128	0.19872	-0.00505	123	27	125	31	0.77072	0.0343324	1008
967087	1	3	39	30	6	1	0.0410422	1205	40	36	2	0.08091	0.00381471	112	0.3138	0.0137602	404	0.72	0.28	0.74359	0.25641	-0.00453	108	42	116	40	0.69904	0.0304837	895
324007	2	3	10	42	23	0.2372	0.0094346	277	14	38	26	1	0.0391349	1149	0.64972	0.0299728	880	0.41333	0.58667	0.42308	0.57692	-0.00593	62	88	66	90	0.90791	0.0434945	1277
1675100	1	2	16	34	25	0.48812	0.0208447	612	12	46	20	0.11392	0.00534741	157	0.24554	0.0103542	304	0.44	0.56	0.44872	0.55128	-0.00608	66	84	70	86	0.90869	0.0439373	1290
818304	2	3	22	39	14	0.81543	0.0354564	1041	25	38	15	1	0.0446866	1312	0.93089	0.0444482	1305	0.55333	0.44667	0.5641	0.4359	-0.00625	83	67	88	68	0.90842	0.0438352	1287
1899777	1	3	62	13	0	1	0.0410763	1206	48	27	3	1	0.0463556	1361	0.00536	0.00013624	4	0.91333	0.08667	0.78846	0.21154	0.05335	137	13	123	33	0.00234	6.81199e-05	2
1542373	1	2	13	31	31	0.32713	0.0118188	347	17	35	25	0.49321	0.0202657	595	0.51007	0.0229223	673	0.38	0.62	0.44805	0.55195	0.00222	57	93	69	85	0.24563	0.00967303	284
2220647	1	2	25	35	15	0.64483	0.0281676	827	26	34	18	0.35876	0.0148501	436	0.89227	0.0422003	1239	0.56667	0.43333	0.55128	0.44872	-0.00671	85	65	86	70	0.8184	0.0379087	1113
210956	1	3	40	27	8	0.39409	0.0157357	462	38	33	7	1	0.0406676	1194	0.727	0.0334809	983	0.71333	0.28667	0.69872	0.30128	-0.00647	107	43	109	47	0.80283	0.0357289	1049
1151007	2	3	70	5	0	1	0.0411104	1207	75	3	0	1	0.0463896	1362	0.48904	0.0219687	645	0.96667	0.03333	0.98077	0.01923	-0.00251	145	5	153	3	0.49451	0.0222411	653
2316551	1	3	0	7	67	1	0.0411444	1208	0	8	70	1	0.0464237	1363	1	0.0490804	1441	0.0473	0.9527	0.05128	0.94872	-0.00615	7	141	8	148	1	0.0464578	1364
1269317	1	2	28	38	9	0.62221	0.0252725	742	24	41	11	0.47734	0.0191417	562	0.74393	0.0345368	1014	0.62667	0.37333	0.58553	0.41447	-0.0025	94	56	89	63	0.48179	0.0208106	611
1189718	1	2	24	36	15	0.81732	0.0364101	1069	23	38	17	0.82373	0.0370913	1089	0.93282	0.0447207	1313	0.56	0.44	0.53846	0.46154	-0.00583	84	66	84	72	0.73122	0.0331744	974
1011124	1	3	11	29	35	0.30096	0.0111376	327	11	33	34	0.61887	0.0259196	761	0.90412	0.0427793	1256	0.34	0.66	0.35256	0.64744	-0.00697	51	99	55	101	0.90439	0.0422343	1240
1650084	1	2	32	36	7	0.60736	0.0245913	722	22	41	15	0.65473	0.0290872	854	0.08554	0.00350817	103	0.66667	0.33333	0.54487	0.45513	0.02457	100	50	85	71	0.03527	0.00115804	34
585856	2	3	32	36	7	0.60736	0.0246253	723	22	41	15	0.65473	0.0291213	855	0.08554	0.00354223	104	0.66667	0.33333	0.54487	0.45513	0.02457	100	50	85	71	0.03527	0.0011921	35
1681176	1	4	4	37	34	0.17515	0.00725477	213	10	34	34	0.80277	0.0337875	992	0.29336	0.0127725	375	0.3	0.7	0.34615	0.65385	-0.00132	45	105	54	102	0.39547	0.0167234	491
1974765	1	2	16	44	15	0.17024	0.00684605	201	20	42	16	0.64919	0.0282357	829	0.79851	0.036921	1084	0.50667	0.49333	0.52564	0.47436	-0.00507	76	74	82	74	0.81906	0.0383856	1127
177882	1	2	69	6	0	1	0.0411785	1209	65	11	2	0.1344	0.00579019	170	0.18723	0.00786785	231	0.96	0.04	0.90385	0.09615	0.01713	144	6	141	15	0.06942	0.0025545	75
279106	1	3	1	23	51	0.67734	0.0290191	852	0	20	58	0.34766	0.0141349	415	0.47523	0.0214237	629	0.16667	0.83333	0.12821	0.87179	0.00011	25	125	20	136	0.41986	0.0178474	524
537836	1	2	10	41	24	0.3397	0.0128406	377	13	40	25	0.81676	0.0350477	1029	0.8573	0.0402248	1181	0.40667	0.59333	0.42308	0.57692	-0.00547	61	89	66	90	0.81682	0.0372616	1094
432744	1	2	2	22	50	1	0.0412125	1210	3	23	52	0.71846	0.0303474	891	1	0.0481948	1415	0.17568	0.82432	0.1859	0.8141	-0.00632	26	122	29	127	0.88192	0.0398161	1169
2378423	2	3	43	30	2	0.32962	0.0123297	362	38	32	8	0.79091	0.0331403	973	0.15304	0.00616485	181	0.77333	0.22667	0.69231	0.30769	0.01035	116	34	108	48	0.12221	0.00435967	128
852694	1	3	0	16	59	1	0.0412466	1211	2	23	53	1	0.0464578	1364	0.16172	0.00660763	194	0.10667	0.89333	0.17308	0.82692	0.01201	16	134	27	129	0.10239	0.00350817	103
200350	1	3	10	42	23	0.2372	0.00946866	278	16	38	24	1	0.0391689	1150	0.46236	0.0208106	611	0.41333	0.58667	0.44872	0.55128	-0.00362	62	88	70	86	0.56476	0.0252044	740
1417804	1	4	0	11	64	1	0.0412807	1212	0	14	64	1	0.0464918	1365	0.66435	0.0306199	899	0.07333	0.92667	0.08974	0.91026	-0.00423	11	139	14	142	0.67874	0.029564	868
762206	1	2	38	33	4	0.55944	0.0223433	656	38	36	4	0.27515	0.0117166	344	0.96307	0.0459809	1350	0.72667	0.27333	0.71795	0.28205	-0.00561	109	41	112	44	0.89885	0.0409401	1202
176931	1	2	18	40	17	0.64819	0.0287125	843	27	33	18	0.25026	0.0106267	312	0.3097	0.0135218	397	0.50667	0.49333	0.55769	0.44231	-0.00163	76	74	87	69	0.4226	0.018188	534
168318	1	2	39	31	5	1	0.0413147	1213	44	32	2	0.33356	0.0134196	394	0.49194	0.0222411	653	0.72667	0.27333	0.76923	0.23077	-0.00116	109	41	120	36	0.43025	0.0188351	553
1078711	1	2	7	31	37	1	0.0413488	1214	8	25	45	0.14327	0.00599455	176	0.50639	0.022718	667	0.3	0.7	0.26282	0.73718	-0.0038	45	105	41	115	0.52523	0.0229905	675
1170722	1	2	38	32	5	0.77725	0.0320163	940	38	26	14	0.02378	0.0015327	45	0.09	0.00381471	112	0.72	0.28	0.65385	0.34615	0.0028	108	42	102	54	0.22049	0.00861717	253
1878265	1	3	23	44	8	0.09059	0.00357629	105	19	47	12	0.07247	0.00344005	101	0.57049	0.0261921	769	0.6	0.4	0.54487	0.45513	0.00104	90	60	85	71	0.35632	0.0149864	440
1172913	1	2	28	41	6	0.13011	0.00517711	152	35	34	9	1	0.0379768	1115	0.39551	0.0175068	514	0.64667	0.35333	0.66667	0.33333	-0.00515	97	53	104	52	0.71967	0.0315054	925
1674608	1	2	18	38	19	1	0.0413828	1215	16	31	31	0.15656	0.00630109	185	0.1652	0.00677793	199	0.49333	0.50667	0.40385	0.59615	0.00902	74	76	63	93	0.13508	0.00504087	148
437212	1	2	9	40	26	0.33854	0.0125341	368	12	48	18	0.06677	0.00320163	94	0.30878	0.0134196	394	0.38667	0.61333	0.46154	0.53846	0.00606	58	92	72	84	0.20408	0.00797003	234
1123637	1	2	35	39	1	0.00816	0.00030654	9	48	28	2	0.50358	0.0218324	641	0.09846	0.00408719	120	0.72667	0.27333	0.79487	0.20513	0.00758	109	41	124	32	0.18076	0.00688011	202
992775	1	2	12	34	29	0.80729	0.0344346	1011	12	43	23	0.35686	0.0145777	428	0.43717	0.0190395	559	0.38667	0.61333	0.42949	0.57051	-0.00253	58	92	67	89	0.48591	0.0212193	623
856066	1	2	5	35	35	0.41932	0.0161785	475	4	37	37	0.26843	0.0115804	340	0.93277	0.0446866	1312	0.3	0.7	0.28846	0.71154	-0.00542	45	105	45	111	0.90023	0.0413488	1214
87579	1	2	0	16	59	1	0.0414169	1216	0	17	61	0.58721	0.0242166	711	1	0.0478202	1404	0.10667	0.89333	0.10897	0.89103	-0.0058	16	134	17	139	1	0.0464918	1365
492961	1	4	68	7	0	1	0.041451	1217	69	9	0	1	0.0465259	1366	0.79321	0.0365804	1074	0.95333	0.04667	0.94231	0.05769	-0.00502	143	7	147	9	0.79893	0.0353202	1037
1230162	1	2	1	10	64	0.3794	0.0152248	447	0	16	62	1	0.0405654	1191	0.28459	0.0121594	357	0.08	0.92	0.10256	0.89744	-0.00339	12	138	16	140	0.55502	0.024421	717
147393	1	4	21	50	4	0.00057	3.40599e-05	1	30	43	5	0.07493	0.00357629	105	0.34793	0.0153951	452	0.61333	0.38667	0.66026	0.33974	0.00025	92	58	103	53	0.40743	0.0172003	505
945199	2	3	15	39	21	0.8171	0.0359332	1055	23	42	13	0.49298	0.0201294	591	0.16708	0.00694823	204	0.46	0.54	0.5641	0.4359	0.01544	69	81	88	68	0.08603	0.00296321	87
408194	1	2	18	37	20	1	0.041485	1218	17	40	21	1	0.0465599	1367	0.97673	0.047139	1384	0.48667	0.51333	0.47436	0.52564	-0.00627	73	77	74	82	0.90892	0.0441417	1296
1095384	1	2	24	39	12	0.64079	0.0272139	799	20	49	9	0.02043	0.00129428	38	0.38591	0.0169959	499	0.58	0.42	0.57051	0.42949	-0.00527	87	63	89	67	0.90813	0.0436308	1281
941614	1	2	44	27	4	1	0.0415191	1219	48	29	1	0.27955	0.011955	351	0.43356	0.0188351	553	0.76667	0.23333	0.80128	0.19872	-0.00251	115	35	125	31	0.48922	0.0215259	632
1169546	1	2	17	28	30	0.05604	0.00211172	62	17	39	22	1	0.0375341	1102	0.22345	0.0094346	277	0.41333	0.58667	0.46795	0.53205	-0.00127	62	88	73	83	0.35829	0.0151907	446
212721	1	2	1	8	66	0.27423	0.0108311	318	0	5	73	1	0.0394414	1158	0.31805	0.0139986	411	0.06667	0.93333	0.03205	0.96795	0.00569	10	140	5	151	0.19149	0.00739101	217
2293778	1	2	4	31	40	0.76381	0.0310627	912	15	33	30	0.34562	0.0138965	408	0.02132	0.000783379	23	0.26	0.74	0.40385	0.59615	0.03894	39	111	63	93	0.00791	0.00020436	6
1586454	1	3	4	35	36	0.27353	0.0106948	314	12	38	28	1	0.0394074	1157	0.07787	0.00316757	93	0.28667	0.71333	0.39744	0.60256	0.02088	43	107	62	94	0.05374	0.00173706	51
1099297	1	4	11	34	30	0.80671	0.0341962	1004	8	38	32	0.62005	0.0260899	766	0.72734	0.033515	984	0.37333	0.62667	0.34615	0.65385	-0.00486	56	94	54	102	0.63541	0.0277589	815
611890	1	2	2	22	51	1	0.0415531	1220	6	24	48	0.21776	0.00902589	265	0.38169	0.0168597	495	0.17333	0.82667	0.23077	0.76923	0.00317	26	124	36	120	0.25525	0.0103883	305
686600	1	2	41	29	5	1	0.0415872	1221	45	29	4	1	0.046594	1368	0.89829	0.0425409	1249	0.74	0.26	0.76282	0.23718	-0.00512	111	39	119	37	0.69217	0.0301431	885
794306	1	4	19	40	16	0.64707	0.0284741	836	26	36	16	0.64563	0.027827	817	0.54376	0.0247275	726	0.52	0.48	0.5641	0.4359	-0.00267	78	72	88	68	0.49131	0.0217302	638
3735	1	2	27	34	14	0.63426	0.0264646	777	29	35	14	0.63753	0.0269414	791	1	0.0479564	1408	0.58667	0.41333	0.59615	0.40385	-0.00688	88	62	93	63	0.90761	0.0433924	1274
2398688	1	4	0	8	67	1	0.0416213	1222	0	13	65	1	0.0466281	1369	0.34989	0.0154632	454	0.05333	0.94667	0.08333	0.91667	0.00095	8	142	13	143	0.36826	0.0156335	459
1959977	1	2	6	29	40	0.77622	0.0315736	927	6	29	43	0.77026	0.0322548	947	0.96843	0.0462875	1359	0.27333	0.72667	0.26282	0.73718	-0.00656	41	109	41	115	0.89746	0.0407698	1197
882464	1	2	14	26	35	0.04313	0.001703	50	14	26	38	0.02378	0.00149864	44	0.97658	0.0470027	1380	0.36	0.64	0.34615	0.65385	-0.0079	54	96	54	102	0.81196	0.0367507	1079
265786	2	3	22	36	17	0.81698	0.0357289	1049	22	42	14	0.49928	0.0213896	628	0.73351	0.0338215	993	0.53333	0.46667	0.55128	0.44872	-0.00579	80	70	86	70	0.81857	0.0379768	1115
1744755	2	3	67	8	0	1	0.0416553	1223	70	8	0	1	0.0466621	1370	1	0.0491144	1442	0.94667	0.05333	0.94872	0.05128	-0.00622	142	8	148	8	1	0.0465259	1366
2241428	1	4	12	38	25	0.81355	0.0351158	1031	8	41	29	0.32978	0.0131131	385	0.57276	0.0263965	775	0.41333	0.58667	0.36538	0.63462	-0.00118	62	88	57	99	0.41311	0.0173365	509
737546	1	2	32	28	15	0.0864	0.00340599	100	25	39	14	1	0.0377044	1107	0.27561	0.0117166	344	0.61333	0.38667	0.57051	0.42949	-0.00342	92	58	89	67	0.48591	0.0212534	624
1764999	1	2	37	31	7	1	0.0416894	1224	46	25	6	0.35019	0.0143392	421	0.45463	0.0202316	594	0.7	0.3	0.75974	0.24026	0.00201	105	45	117	37	0.24799	0.00991144	291
1834021	1	2	0	8	67	1	0.0417234	1225	3	11	64	0.03884	0.00214578	63	0.21991	0.00933243	274	0.05333	0.94667	0.10897	0.89103	0.01287	8	142	17	139	0.09503	0.00316758	93
41752	1	2	21	41	13	0.48352	0.0201294	591	18	44	16	0.36392	0.0152589	448	0.77925	0.0359673	1056	0.55333	0.44667	0.51282	0.48718	-0.00253	83	67	80	76	0.49361	0.0220708	648
2252023	1	2	37	31	7	1	0.0417575	1226	25	42	11	0.48143	0.0194482	571	0.08933	0.00374659	110	0.7	0.3	0.58974	0.41026	0.02006	105	45	92	64	0.05588	0.00190736	56
563463	1	2	6	29	40	0.77622	0.0316076	928	4	31	43	0.76636	0.0319823	939	0.81514	0.0378065	1110	0.27333	0.72667	0.25	0.75	-0.0051	41	109	39	117	0.69685	0.0304155	893
35365	1	2	7	31	37	1	0.0417916	1227	6	28	44	0.56257	0.0228202	670	0.71193	0.0327657	962	0.3	0.7	0.25641	0.74359	-0.00211	45	105	40	116	0.44422	0.0193801	569
581009	1	3	44	30	1	0.16599	0.00667575	196	45	32	1	0.1009	0.00449591	132	1	0.0473093	1389	0.78667	0.21333	0.78205	0.21795	-0.00525	118	32	122	34	1	0.0465599	1367
1193814	1	2	17	33	25	0.35441	0.0140327	412	17	37	24	0.81905	0.0357289	1049	0.91293	0.0433243	1272	0.44667	0.55333	0.45513	0.54487	-0.00698	67	83	71	85	0.90884	0.0440395	1293
2346233	2	3	0	14	61	1	0.0418256	1228	1	13	64	0.52448	0.0220708	648	0.91525	0.0435627	1279	0.09333	0.90667	0.09615	0.90385	-0.00639	14	136	15	141	1	0.046594	1368
1400542	1	2	24	40	11	0.47888	0.0197548	580	26	40	12	0.81458	0.0347411	1020	0.9749	0.0466621	1370	0.58667	0.41333	0.58974	0.41026	-0.00608	88	62	92	64	1	0.0466281	1369
437526	1	2	20	34	21	0.48792	0.0208106	611	10	43	25	0.24648	0.010218	300	0.09918	0.00415531	122	0.49333	0.50667	0.40385	0.59615	0.00971	74	76	63	93	0.13508	0.00507493	149
1063925	1	2	25	40	10	0.47008	0.0190054	558	30	39	9	0.62665	0.0261921	769	0.8069	0.0375341	1102	0.6	0.4	0.63462	0.36538	-0.00345	90	60	99	57	0.55777	0.0245913	722
545580	2	3	13	36	26	1	0.0418597	1229	13	33	32	0.46874	0.018767	551	0.73129	0.0337534	991	0.41333	0.58667	0.37821	0.62179	-0.0044	62	88	59	97	0.55988	0.0246935	725
698555	1	2	22	30	23	0.10473	0.00442779	130	19	28	31	0.02087	0.00139646	41	0.51161	0.0229905	675	0.49333	0.50667	0.42308	0.57692	0.00181	74	76	66	90	0.25126	0.0100817	296
270432	1	2	4	19	52	0.2361	0.00933243	274	2	17	58	0.62029	0.026124	767	0.6155	0.0283038	831	0.18	0.82	0.13636	0.86364	-0.00019	27	123	21	133	0.34613	0.014203	417
288220	1	4	54	20	1	1	0.0418937	1230	52	24	2	1	0.0466962	1371	0.69344	0.0319482	938	0.85333	0.14667	0.82051	0.17949	-0.00231	128	22	128	28	0.44494	0.0194482	571
1642772	1	2	29	34	12	0.80729	0.0344687	1012	32	40	6	0.21296	0.00861717	253	0.28525	0.0121935	358	0.61333	0.38667	0.66667	0.33333	-7e-05	92	58	104	52	0.34289	0.0140327	412
448122	1	2	21	38	16	1	0.0419278	1231	19	42	17	0.65008	0.0286444	841	0.88736	0.0416894	1224	0.53333	0.46667	0.51282	0.48718	-0.00546	80	70	80	76	0.7326	0.0336172	987
1790956	1	2	31	37	7	0.45241	0.0180518	530	32	37	9	0.80857	0.0340259	999	0.91892	0.043733	1284	0.66	0.34	0.64744	0.35256	-0.00582	99	51	101	55	0.90439	0.0422684	1241
1382230	1	2	0	7	68	1	0.0419619	1232	1	15	62	1	0.0467302	1372	0.08558	0.00357629	105	0.04667	0.95333	0.10897	0.89103	0.0201	7	143	17	139	0.05489	0.00183924	54
16333	1	2	1	12	62	0.48714	0.0202657	595	3	10	64	0.02748	0.00173706	51	0.62391	0.0288147	846	0.09333	0.90667	0.1039	0.8961	-0.00728	14	136	16	138	0.84828	0.0390668	1147
2054319	1	2	16	33	26	0.35625	0.0143392	421	20	32	26	0.11794	0.00538147	158	0.83723	0.0390668	1147	0.43333	0.56667	0.46154	0.53846	-0.00593	65	85	72	84	0.64667	0.0288488	847
1350769	2	3	21	48	6	0.00738	0.00023842	7	27	40	11	0.63931	0.0274183	805	0.24093	0.0101158	297	0.6	0.4	0.60256	0.39744	-0.00529	90	60	94	62	1	0.0466621	1370
2051567	1	2	43	28	4	1	0.0419959	1233	52	25	1	0.44508	0.0176431	518	0.24362	0.0102861	302	0.76	0.24	0.82692	0.17308	0.0075	114	36	129	27	0.1594	0.00592643	174
1240766	1	2	32	34	9	1	0.04203	1234	28	41	9	0.34666	0.0140327	412	0.66551	0.0307221	902	0.65333	0.34667	0.62179	0.37821	-0.00406	98	52	97	59	0.63447	0.0275886	810
1996922	1	2	22	28	25	0.0365	0.0015327	45	26	36	16	0.64563	0.0276567	812	0.20478	0.00871935	256	0.48	0.52	0.5641	0.4359	0.00653	72	78	88	68	0.16949	0.00636921	187
1323327	1	2	10	41	24	0.3397	0.0128747	378	14	42	22	0.49928	0.0212193	623	0.73497	0.0338896	995	0.40667	0.59333	0.44872	0.55128	-0.00227	61	89	70	86	0.48912	0.0214918	631
79153	1	3	24	40	11	0.47888	0.0197888	581	27	35	16	0.49005	0.0197548	580	0.52011	0.0235014	690	0.58667	0.41333	0.57051	0.42949	-0.00605	88	62	89	67	0.81726	0.0375	1101
2192119	1	2	0	17	58	0.58495	0.0234332	688	0	27	51	0.10875	0.00470027	138	0.11153	0.00470027	138	0.11333	0.88667	0.17308	0.82692	0.00901	17	133	27	129	0.14585	0.00551771	162
2290402	1	2	20	43	12	0.24237	0.00980926	288	27	37	14	0.81861	0.0354564	1041	0.45068	0.0198569	583	0.55333	0.44667	0.58333	0.41667	-0.00434	83	67	91	65	0.64468	0.0283719	833
1501332	1	4	36	35	4	0.27353	0.0107289	315	45	28	5	0.76436	0.0314714	924	0.38968	0.0172003	505	0.71333	0.28667	0.75641	0.24359	-0.00144	107	43	118	38	0.43754	0.0191757	563
1748170	1	4	1	10	64	0.3794	0.0152589	448	3	14	61	0.10024	0.00446185	131	0.44276	0.0193801	569	0.08	0.92	0.12821	0.87179	0.00476	12	138	20	136	0.19339	0.00766349	225
2121112	1	3	25	38	12	0.81355	0.0351499	1032	17	51	10	0.00674	0.000476839	14	0.16988	0.00711853	209	0.58667	0.41333	0.54487	0.45513	-0.00183	88	62	85	71	0.49004	0.0216621	636
1152395	1	2	24	36	15	0.81732	0.0364441	1070	27	37	14	0.81861	0.0355926	1045	0.93194	0.0445163	1307	0.56	0.44	0.58333	0.41667	-0.00567	84	66	91	65	0.72923	0.0327997	963
1084048	1	2	34	35	6	0.59511	0.0240123	705	34	36	8	1	0.0423365	1243	0.91505	0.0435286	1278	0.68667	0.31333	0.66667	0.33333	-0.0053	103	47	104	52	0.7158	0.0313011	919
1135447	1	2	14	32	29	0.34155	0.0129428	380	15	32	31	0.23704	0.00963896	283	0.97717	0.047173	1385	0.4	0.6	0.39744	0.60256	-0.00746	60	90	62	94	1	0.0466962	1371
1094279	1	2	30	34	11	0.80671	0.0342302	1005	23	45	10	0.16057	0.00664169	195	0.2905	0.0126362	371	0.62667	0.37333	0.58333	0.41667	-0.00214	94	56	91	65	0.4834	0.0209469	615
459696	1	2	26	35	14	0.8124	0.0348774	1024	26	40	12	0.81458	0.0348093	1022	0.80308	0.0372956	1095	0.58	0.42	0.58974	0.41026	-0.00636	87	63	92	64	0.90781	0.0434605	1276
381719	1	2	29	36	9	0.80364	0.0337193	990	31	38	7	0.44676	0.0177112	520	0.86787	0.0405995	1192	0.63514	0.36486	0.65789	0.34211	-0.00508	94	54	100	52	0.71783	0.0314373	923
946474	1	2	43	29	3	0.74642	0.0303815	892	40	33	5	0.77846	0.0324591	953	0.66261	0.0305177	896	0.76667	0.23333	0.72436	0.27564	-0.00144	115	35	113	43	0.43242	0.0190055	558
98212	1	2	15	38	22	1	0.042064	1235	20	44	14	0.36073	0.0150204	441	0.23874	0.0100136	294	0.45333	0.54667	0.53846	0.46154	0.00838	68	82	84	72	0.13945	0.00541553	159
1985746	1	2	10	38	27	0.63286	0.026158	768	10	42	26	0.34798	0.0142711	419	0.92383	0.0440054	1292	0.38667	0.61333	0.39744	0.60256	-0.00574	58	92	62	94	0.90688	0.043154	1267
2270811	1	2	66	9	0	1	0.0420981	1236	7	71	0	0	3.40599e-05	1	0	3.40599e-05	1	0.94	0.06	0.54487	0.45513	0.33495	141	9	85	71	0	3.40599e-05	1
380952	2	3	71	4	0	1	0.0421322	1237	69	8	0	1	0.0467643	1373	0.3683	0.0161104	473	0.97333	0.02667	0.94805	0.05195	0.00208	146	4	146	8	0.37847	0.0161444	474
1455147	1	2	13	41	21	0.48352	0.0201635	592	20	33	25	0.17984	0.00766349	225	0.27873	0.011955	351	0.44667	0.55333	0.46795	0.53205	-0.00587	67	83	73	83	0.73163	0.0334128	981
1647039	1	2	10	39	25	0.47302	0.019346	568	9	42	26	0.23938	0.00980926	288	0.97292	0.0465259	1366	0.39865	0.60135	0.38961	0.61039	-0.00571	59	89	60	94	0.90653	0.0430177	1263
2203877	1	2	5	32	37	0.77598	0.0315395	926	6	32	40	1	0.0439714	1291	0.96808	0.0461512	1355	0.28378	0.71622	0.28205	0.71795	-0.00641	42	106	44	112	1	0.0467302	1372
29252	2	3	38	29	8	0.58106	0.0229905	675	40	31	7	0.78469	0.0327997	963	0.94365	0.0450613	1323	0.7	0.3	0.71154	0.28846	-0.00667	105	45	111	45	0.90023	0.0413828	1215
2385438	1	2	43	29	3	0.74642	0.0304155	893	45	27	6	0.54528	0.0225817	663	0.64768	0.0298706	877	0.76667	0.23333	0.75	0.25	-0.00587	115	35	117	39	0.78994	0.0349455	1026
1346568	1	4	11	31	33	0.44931	0.0179496	527	8	30	39	0.58681	0.0240463	706	0.61722	0.0284401	835	0.35333	0.64667	0.2987	0.7013	-0.0004	53	97	46	108	0.32924	0.0134537	395
2179242	1	2	28	33	14	0.47511	0.0194142	570	29	32	17	0.16714	0.00688011	202	0.89154	0.0421322	1237	0.59333	0.40667	0.57692	0.42308	-0.00689	89	61	90	66	0.81682	0.0372956	1095
359991	1	3	71	4	0	1	0.0421662	1238	69	9	0	1	0.0467984	1374	0.24684	0.0104905	308	0.97333	0.02667	0.94231	0.05769	0.00555	146	4	147	9	0.25764	0.0106267	312
1621868	1	2	4	29	42	1	0.0422003	1239	5	29	42	1	0.0468324	1375	1	0.0491485	1443	0.24667	0.75333	0.25658	0.74342	-0.00632	37	113	39	113	0.89481	0.0405313	1190
376548	1	2	54	21	0	0.33937	0.0127725	375	52	23	3	0.71846	0.0302452	888	0.34123	0.0149864	440	0.86	0.14	0.8141	0.1859	0.00147	129	21	127	29	0.28453	0.0115463	339
600253	1	2	51	22	2	1	0.0422343	1240	52	25	1	0.44508	0.0176771	519	0.84321	0.0393392	1155	0.82667	0.17333	0.82692	0.17308	-0.00614	124	26	129	27	1	0.0467643	1373
1266159	1	2	37	32	6	1	0.0422684	1241	44	31	2	0.32972	0.013045	383	0.28604	0.0122956	361	0.70667	0.29333	0.77273	0.22727	0.00524	106	44	119	35	0.19421	0.00769755	226
1646600	1	2	28	40	7	0.2176	0.00871935	256	24	44	10	0.16972	0.00701635	206	0.61712	0.0283719	833	0.64	0.36	0.58974	0.41026	-0.00021	96	54	92	64	0.41129	0.0172684	507
1323076	1	4	0	11	64	1	0.0423025	1242	1	11	66	0.41971	0.0168597	495	1	0.0475136	1395	0.07333	0.92667	0.08333	0.91667	-0.00596	11	139	13	143	0.83295	0.0390327	1146
1436486	1	2	14	30	31	0.22163	0.00878747	258	11	32	34	0.45674	0.0180858	531	0.78414	0.0362057	1063	0.38667	0.61333	0.35065	0.64935	-0.00468	58	92	54	100	0.55301	0.0242507	712
2089057	1	2	44	26	5	0.75052	0.0307902	904	38	34	6	0.78968	0.0330722	971	0.46436	0.0209128	614	0.76	0.24	0.70513	0.29487	0.00109	114	36	110	46	0.30322	0.0124319	365
1320192	1	2	20	41	14	0.48755	0.0205381	603	16	43	19	0.49557	0.0205381	603	0.55449	0.0254087	746	0.54	0.46	0.48077	0.51923	0.00109	81	69	75	81	0.30609	0.0127725	375
1524109	1	2	4	34	37	0.39405	0.0153951	452	9	27	42	0.1718	0.00722071	212	0.22469	0.00950272	279	0.28	0.72	0.28846	0.71154	-0.00658	42	108	45	111	0.8996	0.0412807	1212
1895768	1	2	12	42	21	0.34766	0.0133856	393	17	43	18	0.49639	0.0207425	609	0.60497	0.0279973	822	0.44	0.56	0.49359	0.50641	-5e-05	66	84	77	79	0.36131	0.0154973	455
1604033	1	3	0	6	69	1	0.0423365	1243	0	5	72	1	0.0468665	1376	0.76356	0.0354223	1040	0.04	0.96	0.03247	0.96753	-0.0056	6	144	5	149	0.7677	0.0342302	1005
2254310	1	2	13	38	24	0.81764	0.0365463	1073	17	43	18	0.49639	0.0207766	610	0.44774	0.0197548	580	0.42667	0.57333	0.49359	0.50641	0.00287	64	86	77	79	0.25314	0.0102861	302
484855	1	2	20	36	19	0.81724	0.0361376	1061	23	36	18	0.64777	0.0280654	824	0.93343	0.0447888	1315	0.50667	0.49333	0.53247	0.46753	-0.00566	76	74	82	72	0.7306	0.03297	968
1719694	1	2	1	11	63	0.43337	0.0168937	496	0	17	60	0.58639	0.0240123	705	0.29688	0.0130109	382	0.08667	0.91333	0.11039	0.88961	-0.00324	13	137	17	137	0.56575	0.0255109	749
1198790	1	2	3	15	57	0.14314	0.00541553	159	4	18	56	0.20678	0.00831063	244	0.83036	0.0386921	1136	0.14	0.86	0.16667	0.83333	-0.00499	21	129	26	130	0.53069	0.023297	684
2370293	1	2	67	8	0	1	0.0423706	1244	69	9	0	1	0.0469005	1377	1	0.0491826	1444	0.94667	0.05333	0.94231	0.05769	-0.00605	142	8	147	9	1	0.0467984	1374
80147	1	4	6	29	39	0.77908	0.0321185	943	4	23	49	0.494	0.0202997	596	0.3432	0.0152589	448	0.27703	0.72297	0.20395	0.79605	0.00759	41	107	31	121	0.17615	0.00674387	198
1354269	1	2	7	32	36	1	0.0424046	1245	11	24	43	0.02773	0.00177112	52	0.28988	0.0126022	370	0.30667	0.69333	0.29487	0.70513	-0.00715	46	104	46	110	0.90084	0.0415191	1219
486268	1	3	23	32	20	0.24691	0.0101158	297	20	37	21	0.65455	0.0288828	848	0.78367	0.0361717	1062	0.52	0.48	0.49359	0.50641	-0.00587	78	72	77	79	0.64939	0.0291894	857
608467	1	2	70	5	0	1	0.0424387	1246	73	5	0	1	0.0469346	1378	1	0.0492166	1445	0.96667	0.03333	0.96795	0.03205	-0.00638	145	5	151	5	1	0.0468324	1375
1628002	1	2	8	29	38	0.58106	0.0230245	676	7	36	35	0.79498	0.0332766	977	0.63002	0.028985	851	0.3	0.7	0.32051	0.67949	-0.00568	45	105	50	106	0.71253	0.0310627	912
217251	1	2	36	31	8	0.78875	0.0327316	961	35	37	6	0.44224	0.0175409	515	0.69902	0.0322888	948	0.68667	0.31333	0.6859	0.3141	-0.00641	103	47	107	49	1	0.0468665	1376
2095583	1	2	37	30	8	0.59328	0.0236717	695	35	37	6	0.44224	0.0175068	514	0.63929	0.0293256	861	0.69333	0.30667	0.6859	0.3141	-0.00634	104	46	107	49	0.90226	0.0418256	1228
425586	1	2	32	37	6	0.43052	0.0166894	490	27	43	8	0.15676	0.00640327	188	0.61872	0.0285082	837	0.67333	0.32667	0.62179	0.37821	0.00019	101	49	97	59	0.4024	0.017064	501
305365	1	3	13	42	20	0.35225	0.013658	401	23	35	20	0.37087	0.0157357	462	0.18898	0.00793597	233	0.45333	0.54667	0.51923	0.48077	0.00216	68	82	81	75	0.25525	0.0104223	306
657430	1	3	13	42	20	0.35225	0.0136921	402	23	35	20	0.37087	0.0157698	463	0.18898	0.00797003	234	0.45333	0.54667	0.51923	0.48077	0.00216	68	82	81	75	0.25525	0.0104564	307
585083	1	2	0	15	60	1	0.0424728	1247	4	20	54	0.25083	0.0106948	314	0.08587	0.00361035	106	0.1	0.9	0.17949	0.82051	0.0191	15	135	28	128	0.04957	0.00160082	47
1861113	1	3	11	35	29	1	0.0425068	1248	10	43	25	0.24648	0.0103202	303	0.59261	0.0273161	802	0.38	0.62	0.40385	0.59615	-0.00496	57	93	63	93	0.72565	0.0321526	944
835062	1	3	21	33	21	0.3549	0.0142711	419	21	40	17	1	0.0402589	1182	0.57901	0.026703	784	0.5	0.5	0.52564	0.47436	-0.0056	75	75	82	74	0.73154	0.0332766	977
1471674	1	2	20	31	24	0.16423	0.00630109	185	19	40	19	1	0.0383515	1126	0.4427	0.019346	568	0.47333	0.52667	0.5	0.5	-0.00566	71	79	78	78	0.64915	0.0291213	855
2296802	1	3	2	11	62	0.14397	0.00558583	164	0	24	54	0.19508	0.00793597	233	0.01888	0.000579019	17	0.1	0.9	0.15385	0.84615	0.00664	15	135	24	132	0.17331	0.00670981	197
736584	1	2	20	30	25	0.10422	0.00435967	128	17	37	24	0.81905	0.0356608	1047	0.63909	0.0292916	860	0.46667	0.53333	0.45513	0.54487	-0.00714	70	80	71	85	0.90874	0.0439714	1291
707055	1	2	7	29	39	0.58413	0.0233311	685	12	31	35	0.31914	0.0129087	379	0.47479	0.0213556	627	0.28667	0.71333	0.35256	0.64744	0.00274	43	107	55	101	0.22327	0.00868529	255
2026096	1	2	6	29	40	0.77622	0.0316417	929	4	37	37	0.26843	0.0116485	342	0.53906	0.0244891	719	0.27333	0.72667	0.28846	0.71154	-0.00561	41	109	45	111	0.80005	0.0354564	1041
1194093	1	2	51	24	0	0.19322	0.00749319	220	56	20	2	1	0.0385559	1132	0.31299	0.0136921	402	0.84	0.16	0.84615	0.15385	-0.0059	126	24	132	24	1	0.0469005	1377
151112	1	2	31	32	12	0.46274	0.0186308	547	28	37	12	1	0.0412466	1211	0.80063	0.0370913	1089	0.62667	0.37333	0.6039	0.3961	-0.00584	94	56	93	61	0.72422	0.0320504	941
463682	1	2	30	38	7	0.44379	0.0176771	519	38	34	6	0.78968	0.03297	968	0.52463	0.0237738	698	0.65333	0.34667	0.70513	0.29487	0.00011	98	52	110	46	0.39107	0.0165531	486
1989598	1	2	37	34	4	0.39405	0.0154292	453	36	36	6	0.59799	0.0246935	725	0.84541	0.0396117	1163	0.72	0.28	0.69231	0.30769	-0.00409	108	42	108	48	0.61749	0.0268733	789
1312442	1	2	15	26	34	0.027	0.00108992	32	13	23	42	0.0075	0.000544959	16	0.58956	0.0271117	796	0.37333	0.62667	0.3141	0.6859	-0.00071	56	94	49	107	0.28143	0.0111717	328
169920	1	2	0	14	61	1	0.0425409	1249	2	8	68	0.05517	0.00241826	71	0.11734	0.00487057	143	0.09333	0.90667	0.07692	0.92308	-0.00538	14	136	12	144	0.68383	0.0297684	874
1724899	1	4	35	35	5	0.41932	0.0162125	476	49	28	1	0.27813	0.0117847	346	0.06439	0.0027248	80	0.7	0.3	0.80769	0.19231	0.02527	105	45	126	30	0.03347	0.00105586	31
1072266	1	2	31	38	4	0.10721	0.00470027	138	25	39	14	1	0.0379428	1114	0.0454	0.00177112	52	0.68493	0.31507	0.57051	0.42949	0.02172	100	46	89	67	0.04369	0.0013624	40
2305790	1	3	41	31	3	0.53316	0.0218665	642	39	34	5	0.58793	0.0243869	716	0.77291	0.035797	1051	0.75333	0.24667	0.71795	0.28205	-0.00278	113	37	112	44	0.51837	0.0228542	671
238783	1	2	31	37	7	0.45241	0.0180858	531	23	44	11	0.24575	0.0100817	296	0.28021	0.0119891	352	0.66	0.34	0.57692	0.42308	0.00882	99	51	90	66	0.1581	0.00585831	172
619378	1	2	5	26	44	0.75052	0.0308243	905	5	27	44	0.75758	0.0314033	922	1	0.0483311	1419	0.24	0.76	0.24342	0.75658	-0.00696	36	114	37	115	1	0.0469346	1378
1120237	1	2	6	31	38	1	0.0425749	1250	6	38	34	0.43484	0.0172003	505	0.64127	0.0294959	866	0.28667	0.71333	0.32051	0.67949	-0.00346	43	107	50	106	0.53652	0.0234673	689
1386825	1	2	51	23	1	0.67734	0.0290531	853	56	22	0	0.34318	0.0137943	405	0.65892	0.0303815	892	0.83333	0.16667	0.85897	0.14103	-0.00321	125	25	134	22	0.63463	0.0276907	813
2050859	1	2	20	31	24	0.16423	0.00633515	186	11	37	30	1	0.0383856	1127	0.15324	0.00630109	185	0.47333	0.52667	0.37821	0.62179	0.01131	71	79	59	97	0.10568	0.00361035	106
578671	1	2	50	20	5	0.15217	0.00585831	172	60	18	0	0.58572	0.023876	701	0.04684	0.00200954	59	0.8	0.2	0.88462	0.11538	0.01995	120	30	138	18	0.05841	0.00194142	57
73016	1	2	38	27	10	0.17937	0.00728883	214	35	32	11	0.4534	0.0179837	528	0.77315	0.0358311	1052	0.68667	0.31333	0.65385	0.34615	-0.00502	103	47	102	54	0.54621	0.0237738	698
861209	1	2	22	40	13	0.63895	0.0270436	794	19	43	16	0.49557	0.0205722	604	0.80052	0.0370572	1088	0.56	0.44	0.51923	0.48077	-0.00265	84	66	81	75	0.49303	0.0219346	644
2272648	1	2	40	32	3	0.36818	0.0149864	440	48	24	6	0.21776	0.00895777	263	0.27685	0.0117847	346	0.74667	0.25333	0.76923	0.23077	-0.00524	112	38	120	36	0.68965	0.0300749	883
810376	1	2	37	29	9	0.42114	0.016485	484	34	32	12	0.33268	0.0132834	390	0.75392	0.0348774	1024	0.68667	0.31333	0.64103	0.35897	-0.00263	103	47	100	56	0.46794	0.0200613	589
2156277	1	2	7	21	47	0.09931	0.00412125	121	10	36	32	1	0.0377725	1109	0.02706	0.000987738	29	0.23333	0.76667	0.35897	0.64103	0.03011	35	115	56	100	0.01775	0.000476839	14
1870312	1	2	13	46	16	0.06605	0.00286104	84	11	46	21	0.10863	0.00463215	136	0.68363	0.0315054	925	0.48	0.52	0.4359	0.5641	-0.00128	72	78	68	88	0.49131	0.0217643	639
220116	1	3	7	42	26	0.13764	0.00534741	157	6	37	35	0.44224	0.0174046	511	0.45946	0.0205381	603	0.37333	0.62667	0.3141	0.6859	0.00216	56	94	49	107	0.28143	0.0112057	329
1467538	1	2	29	38	8	0.46089	0.0184946	543	32	41	5	0.12364	0.00568801	167	0.692	0.0319142	937	0.64	0.36	0.67308	0.32692	-0.00321	96	54	105	51	0.54969	0.0239101	702
1610041	1	2	8	37	30	0.61602	0.0250341	735	5	38	35	0.28977	0.0122616	360	0.59477	0.0275204	808	0.35333	0.64667	0.30769	0.69231	-0.00116	53	97	48	108	0.46575	0.0199591	586
227741	2	3	17	44	14	0.16877	0.00677793	199	21	31	26	0.07327	0.00354223	104	0.04553	0.00183924	54	0.52	0.48	0.46795	0.53205	-0.00129	78	72	73	83	0.42345	0.0184264	541
1521296	1	2	59	15	1	1	0.042609	1251	47	28	2	0.50108	0.0214918	631	0.03931	0.00139646	41	0.88667	0.11333	0.79221	0.20779	0.02642	133	17	122	32	0.02904	0.000953678	28
131720	1	3	4	31	40	0.76381	0.0310967	913	9	35	34	1	0.0438692	1288	0.26599	0.0112057	329	0.26	0.74	0.33974	0.66026	0.0087	39	111	53	103	0.13631	0.00524523	154
2280905	1	3	51	23	1	0.67734	0.0290872	854	52	23	3	0.71846	0.0302793	889	0.76526	0.0355245	1043	0.83333	0.16667	0.8141	0.1859	-0.00511	125	25	127	29	0.76444	0.0340599	1000
1276836	1	4	20	43	12	0.24237	0.00984332	289	19	51	8	0.00524	0.00030654	9	0.47445	0.0212875	625	0.55333	0.44667	0.57051	0.42949	-0.00438	83	67	89	67	0.81792	0.0377044	1107
2018926	1	2	10	37	28	0.80821	0.0346049	1016	7	44	27	0.09171	0.00401907	118	0.58549	0.0269074	790	0.38	0.62	0.37179	0.62821	-0.00563	57	93	58	98	0.90641	0.0429837	1262
937109	1	2	36	32	7	1	0.0426431	1252	34	40	4	0.11001	0.00493869	145	0.45282	0.0200613	589	0.69333	0.30667	0.69231	0.30769	-0.00592	104	46	108	48	1	0.0469687	1379
669444	1	2	12	44	19	0.16234	0.00616485	181	13	37	28	1	0.0382493	1123	0.31298	0.013658	401	0.45333	0.54667	0.40385	0.59615	-0.00105	68	82	63	93	0.4192	0.0177793	522
826538	1	2	25	44	6	0.04689	0.0018733	55	33	35	10	1	0.0375	1101	0.211	0.00888965	261	0.62667	0.37333	0.64744	0.35256	-0.00491	94	56	101	55	0.72261	0.0319482	938
900251	1	2	58	16	1	1	0.0426771	1253	59	18	1	1	0.0469687	1379	0.92306	0.0439714	1291	0.88	0.12	0.87179	0.12821	-0.00617	132	18	136	20	0.86375	0.0392711	1153
1851399	1	2	20	33	22	0.35473	0.014203	417	23	35	20	0.37087	0.0158038	464	0.87576	0.0411444	1208	0.48667	0.51333	0.51923	0.48077	-0.00522	73	77	81	75	0.64744	0.0290191	852
1153348	1	2	0	4	71	1	0.0427112	1254	0	11	67	1	0.0470027	1380	0.10136	0.00432561	127	0.02667	0.97333	0.07051	0.92949	0.01433	4	146	11	145	0.11049	0.00381471	112
1970091	2	3	3	28	44	0.74787	0.0306199	899	5	21	52	0.16478	0.00677793	199	0.36087	0.0158379	465	0.22667	0.77333	0.19872	0.80128	-0.00455	34	116	31	125	0.57817	0.0260899	766
1524663	1	2	27	34	14	0.63426	0.0264986	778	30	34	14	0.4785	0.0192098	564	0.97666	0.0470368	1381	0.58667	0.41333	0.60256	0.39744	-0.00661	88	62	94	62	0.81626	0.0371594	1091
1952211	1	2	18	43	14	0.25041	0.0103202	303	17	46	14	0.11279	0.00527929	155	0.97404	0.046594	1368	0.52667	0.47333	0.51948	0.48052	-0.00541	79	71	80	74	0.90909	0.044346	1302
2108636	1	2	33	30	12	0.31434	0.011376	334	30	37	11	1	0.0396117	1163	0.67047	0.0308243	905	0.64	0.36	0.62179	0.37821	-0.0063	96	54	97	59	0.81282	0.0368188	1081
1996801	1	2	1	11	63	0.43337	0.0169278	497	1	15	62	1	0.0409401	1202	0.75904	0.0351839	1033	0.08667	0.91333	0.10897	0.89103	-0.00405	13	137	17	139	0.56726	0.0257493	756
427949	1	2	15	31	29	0.23347	0.00923025	271	14	29	35	0.08831	0.00391689	115	0.75631	0.0349796	1027	0.40667	0.59333	0.36538	0.63462	-0.00414	61	89	57	99	0.48241	0.0208787	613
944091	1	2	4	25	46	0.74293	0.0301431	885	2	31	45	0.33098	0.0131471	386	0.51907	0.0234673	689	0.22	0.78	0.22436	0.77564	-0.00618	33	117	35	121	1	0.0470027	1380
1459685	1	3	7	32	36	1	0.0427452	1255	8	34	36	1	0.0470368	1381	0.97199	0.0464578	1364	0.30667	0.69333	0.32051	0.67949	-0.00616	46	104	50	106	0.80655	0.0360695	1059
602568	2	3	25	39	11	0.63349	0.0263283	773	34	35	9	1	0.0430177	1263	0.44218	0.019312	567	0.59333	0.40667	0.66026	0.33974	0.00323	89	61	103	53	0.2388	0.00926431	272
2406758	1	3	0	25	50	0.19899	0.00807221	237	1	23	54	0.67803	0.0295981	869	0.72767	0.033549	985	0.16667	0.83333	0.16026	0.83974	-0.0055	25	125	25	131	1	0.0470368	1381
2335545	1	3	9	35	31	1	0.0427793	1256	8	36	34	1	0.0470708	1382	0.92138	0.0438351	1287	0.35333	0.64667	0.33333	0.66667	-0.00553	53	97	52	104	0.71967	0.0315395	926
1235852	1	2	0	30	45	0.03293	0.0013624	40	6	29	43	0.77026	0.0320504	941	0.05231	0.00228202	67	0.2	0.8	0.26282	0.73718	0.00504	30	120	41	115	0.22334	0.00875341	257
1070075	1	2	30	38	7	0.44379	0.0177112	520	42	28	8	0.3988	0.0163488	480	0.1733	0.00722071	212	0.65333	0.34667	0.71795	0.28205	0.00313	98	52	112	44	0.26742	0.0108992	320
1868844	1	3	5	35	35	0.41932	0.0162466	477	7	27	44	0.38047	0.0159401	468	0.30514	0.0133174	391	0.3	0.7	0.26282	0.73718	-0.00316	45	105	41	115	0.52523	0.0230245	676
3263	1	2	13	34	28	0.63461	0.0265668	780	8	43	27	0.15676	0.00643733	189	0.34248	0.0151567	445	0.4	0.6	0.37821	0.62179	-0.00523	60	90	59	97	0.72581	0.0322888	948
559605	1	4	4	31	40	0.76381	0.0311308	914	6	29	43	0.77026	0.0322207	946	0.81514	0.0378406	1111	0.26	0.74	0.26282	0.73718	-0.0065	39	111	41	115	1	0.0470708	1382
1827564	1	4	34	33	8	1	0.0428134	1257	23	44	11	0.24575	0.0101499	298	0.13098	0.00521117	153	0.67333	0.32667	0.57692	0.42308	0.01366	101	49	90	66	0.09834	0.00337193	99
1918313	1	2	50	21	4	0.45293	0.0183243	538	47	30	1	0.17013	0.00708447	208	0.18306	0.00762943	224	0.80667	0.19333	0.79487	0.20513	-0.00589	121	29	124	32	0.88635	0.0400204	1175
1295864	1	2	22	31	22	0.16473	0.00657357	193	26	27	25	0.00681	0.000510899	15	0.72423	0.0333787	980	0.5	0.5	0.50641	0.49359	-0.00814	75	75	79	77	1	0.0471049	1383
2136270	1	3	36	33	6	0.78853	0.0324591	953	36	34	8	1	0.0441757	1297	0.91492	0.0434946	1277	0.7	0.3	0.67949	0.32051	-0.00548	105	45	106	50	0.71253	0.0310967	913
745578	1	2	9	40	26	0.33854	0.0125681	369	10	39	29	0.63859	0.0270777	795	0.92282	0.0439373	1290	0.38667	0.61333	0.37821	0.62179	-0.00585	58	92	59	97	0.90669	0.0430518	1264
1654155	1	2	47	23	5	0.32678	0.0116826	343	32	34	11	0.80502	0.0338896	995	0.02891	0.00108992	32	0.78	0.22	0.63636	0.36364	0.04181	117	33	98	56	0.00794	0.00023842	7
386974	1	2	3	25	47	1	0.0428474	1258	4	30	44	1	0.0471049	1383	0.71979	0.0331063	972	0.20667	0.79333	0.24359	0.75641	-0.0025	31	119	38	118	0.49462	0.0223093	655
1310846	1	3	66	9	0	1	0.0428815	1259	70	8	0	1	0.047139	1384	0.80042	0.0370232	1087	0.94	0.06	0.94872	0.05128	-0.0055	141	9	148	8	0.80617	0.0360354	1058
2155058	1	3	64	11	0	1	0.0429155	1260	63	14	1	0.57507	0.0233311	685	0.66435	0.0305858	898	0.92667	0.07333	0.89744	0.10256	-0.00117	139	11	140	16	0.42327	0.0183583	539
1092922	1	3	61	14	0	1	0.0429496	1261	54	21	3	0.6884	0.0300749	883	0.08521	0.00347411	102	0.90667	0.09333	0.82692	0.17308	0.02058	136	14	129	27	0.04491	0.00139646	41
1649657	1	2	20	39	16	0.81846	0.0367166	1078	13	42	23	0.49298	0.0201635	592	0.2525	0.0108311	318	0.52667	0.47333	0.4359	0.5641	0.0103	79	71	68	88	0.13672	0.00534741	157
230565	1	2	33	34	8	1	0.0429837	1262	37	33	8	1	0.047173	1385	0.94492	0.0451635	1326	0.66667	0.33333	0.6859	0.3141	-0.00577	100	50	107	49	0.80697	0.0361717	1062
941955	1	2	6	41	28	0.13011	0.00521117	153	5	41	32	0.12364	0.00561989	165	0.84805	0.039748	1167	0.35333	0.64667	0.32692	0.67308	-0.00377	53	97	51	105	0.63158	0.0273842	804
1216898	1	3	41	30	4	0.76583	0.0313351	920	42	25	11	0.05627	0.00248638	73	0.16698	0.00691417	203	0.74667	0.25333	0.69872	0.30128	-0.00154	112	38	109	47	0.37336	0.0159741	469
642741	2	3	19	39	17	0.81934	0.036955	1085	21	38	19	0.82304	0.036921	1084	0.93207	0.0445845	1309	0.51333	0.48667	0.51282	0.48718	-0.00658	77	73	80	76	1	0.047139	1384
1553865	1	2	0	20	55	0.34256	0.013079	384	0	10	67	1	0.0400204	1175	0.04195	0.00156676	46	0.13333	0.86667	0.06494	0.93506	0.02027	20	130	10	144	0.05463	0.00180518	53
1674533	1	2	50	23	2	1	0.0430177	1263	49	25	4	0.73544	0.0308583	906	0.80085	0.0371253	1090	0.82	0.18	0.78846	0.21154	-0.00348	123	27	123	33	0.56497	0.0252725	742
103481	1	2	20	36	19	0.81724	0.0361717	1062	24	35	19	0.37176	0.0158379	465	0.87373	0.0410422	1205	0.50667	0.49333	0.53205	0.46795	-0.00579	76	74	83	73	0.73144	0.0332425	976
636566	1	2	36	30	9	0.59428	0.0237738	698	40	29	9	0.29133	0.0123297	362	0.947	0.0452997	1330	0.68	0.32	0.69872	0.30128	-0.00646	102	48	109	47	0.8049	0.0358311	1052
1526136	1	3	50	18	7	0.01735	0.000817439	24	53	18	7	0.0137	0.000851499	25	1	0.0472071	1386	0.78667	0.21333	0.79487	0.20513	-0.00833	118	32	124	32	0.88887	0.0401567	1179
1641475	1	3	75	0	0	1	0.0430518	1264	77	1	0	1	0.0472071	1386	1	0.0492507	1446	1	0	0.99359	0.00641	-0.00025	150	0	155	1	1	0.047173	1385
346825	1	2	2	22	51	1	0.0430858	1265	2	23	53	1	0.0472411	1387	1	0.0492847	1447	0.17333	0.82667	0.17308	0.82692	-0.00645	26	124	27	129	1	0.0472071	1386
729286	1	2	16	38	21	1	0.0431199	1266	9	49	20	0.02043	0.0013624	40	0.20322	0.00861717	253	0.46667	0.53333	0.42949	0.57051	-0.00281	70	80	67	89	0.56567	0.0254768	748
1600554	1	2	6	29	40	0.77622	0.0316757	930	3	28	47	1	0.0440054	1292	0.46575	0.0209809	616	0.27333	0.72667	0.21795	0.78205	0.00176	41	109	34	122	0.28873	0.0117507	345
1967476	1	2	53	22	0	0.34512	0.0132834	390	57	20	1	1	0.0400886	1177	0.71746	0.0330041	969	0.85333	0.14667	0.85897	0.14103	-0.00573	128	22	134	22	1	0.0472411	1387
1390467	1	2	24	33	18	0.35404	0.0138965	408	28	36	13	0.81467	0.0349455	1026	0.55928	0.0257493	756	0.54	0.46	0.5974	0.4026	-0.0004	81	69	92	62	0.35439	0.014748	433
877183	2	3	19	40	16	0.64707	0.0285082	837	21	43	14	0.37071	0.0157016	461	0.90609	0.0428474	1258	0.52	0.48	0.54487	0.45513	-0.00478	78	72	85	71	0.73113	0.0331063	972
2222473	1	2	4	30	41	0.76583	0.0313692	921	2	29	47	0.49855	0.0210831	619	0.60062	0.0277248	814	0.25333	0.74667	0.21154	0.78846	-0.00114	38	112	33	123	0.41804	0.0176431	518
1342505	1	2	64	10	1	0.3794	0.0152929	449	69	9	0	1	0.0405995	1192	0.71498	0.0329019	966	0.92	0.08	0.94231	0.05769	-0.00289	138	12	147	9	0.50191	0.0225136	661
707977	1	3	35	33	7	1	0.043154	1267	29	35	14	0.63753	0.0270095	793	0.24166	0.010218	300	0.68667	0.31333	0.59615	0.40385	0.01095	103	47	93	63	0.12125	0.00429155	126
2039607	1	2	26	38	11	0.80987	0.0347071	1019	22	36	20	0.5021	0.0216281	635	0.22759	0.0096049	282	0.6	0.4	0.51282	0.48718	0.00866	90	60	80	76	0.1357	0.00514305	151
1484874	1	2	19	40	16	0.64707	0.0285422	838	13	40	24	0.64943	0.028406	834	0.26889	0.0114101	335	0.52	0.48	0.42857	0.57143	0.01049	78	72	66	88	0.13523	0.00510899	150
847298	1	2	44	24	7	0.21867	0.00875341	257	35	33	10	0.61783	0.0257493	756	0.25185	0.0107289	315	0.74667	0.25333	0.66026	0.33974	0.01055	112	38	103	53	0.10533	0.00357629	105
1788323	1	2	16	36	23	0.81696	0.0355926	1045	16	41	21	0.81978	0.0361035	1060	0.84828	0.039782	1168	0.45333	0.54667	0.46795	0.53205	-0.00611	68	82	73	83	0.81928	0.038658	1135
210146	1	2	6	27	42	0.55555	0.0222752	654	14	32	32	0.23832	0.00974114	286	0.08652	0.00364441	107	0.26	0.74	0.38462	0.61538	0.02781	39	111	60	96	0.02081	0.000749319	22
2046800	1	3	47	24	4	0.73023	0.0300068	881	44	32	2	0.33356	0.0133174	391	0.39411	0.0174046	511	0.78667	0.21333	0.76923	0.23077	-0.00535	118	32	120	36	0.78366	0.0347752	1021
938684	1	3	32	31	12	0.32951	0.0120572	354	40	27	10	0.17551	0.00752725	221	0.51483	0.0231948	681	0.63333	0.36667	0.69481	0.30519	0.0009	95	55	107	47	0.27574	0.0110354	324
734561	1	2	22	40	13	0.63895	0.0270777	795	23	41	14	0.65018	0.0287807	845	1	0.0480586	1411	0.56	0.44	0.55769	0.44231	-0.00613	84	66	87	69	1	0.0472752	1388
1563331	1	2	10	32	33	0.61482	0.0247956	728	18	39	21	1	0.0425068	1248	0.06052	0.00262262	77	0.34667	0.65333	0.48077	0.51923	0.02981	52	98	75	81	0.02033	0.000715259	21
948476	2	3	36	34	5	0.57888	0.0227861	669	50	23	5	0.31088	0.0127384	374	0.1045	0.00442779	130	0.70667	0.29333	0.78846	0.21154	0.01109	106	44	123	33	0.11427	0.00398501	117
2327044	1	2	60	14	1	1	0.043188	1268	56	19	3	0.39806	0.0162466	477	0.37367	0.0164169	482	0.89333	0.10667	0.83974	0.16026	0.00533	134	16	131	25	0.18284	0.00698229	205
2173682	1	2	4	24	47	0.73023	0.0300409	882	4	31	43	0.76636	0.0319482	938	0.60554	0.0280313	823	0.21333	0.78667	0.25	0.75	-0.00276	32	118	39	117	0.49905	0.0224796	660
339725	2	3	19	40	16	0.64707	0.0285763	839	9	49	20	0.02043	0.00132834	39	0.0878	0.00371253	109	0.52	0.48	0.42949	0.57051	0.01093	78	72	67	89	0.13652	0.00527929	155
1539808	1	2	66	9	0	1	0.0432221	1269	69	9	0	1	0.0472752	1388	1	0.0493188	1448	0.94	0.06	0.94231	0.05769	-0.00616	141	9	147	9	1	0.0473093	1389
1610683	1	2	4	39	32	0.10714	0.00466621	137	10	35	33	1	0.0379087	1113	0.26829	0.011342	333	0.31333	0.68667	0.35256	0.64744	-0.00255	47	103	55	101	0.54432	0.0237057	696
1521210	1	2	34	31	10	0.60564	0.0243869	716	27	36	15	0.64573	0.027861	818	0.34236	0.0150886	443	0.66	0.34	0.57692	0.42308	0.00755	99	51	90	66	0.1581	0.00589237	173
486916	1	2	0	31	44	0.03065	0.00115804	34	5	29	44	1	0.0372956	1095	0.09357	0.00398501	117	0.20667	0.79333	0.25	0.75	-0.00053	31	119	39	117	0.41482	0.0174387	512
1403378	1	2	3	14	58	0.11064	0.00487057	143	3	21	54	0.6884	0.0299387	879	0.44779	0.0197888	581	0.13333	0.86667	0.17308	0.82692	-0.0013	20	130	27	129	0.34667	0.0142371	418
464613	1	2	1	25	49	0.44034	0.0174387	512	2	19	56	0.6673	0.02953	867	0.45888	0.0205041	602	0.18	0.82	0.14935	0.85065	-0.00287	27	123	23	131	0.53682	0.0235354	691
1576606	1	2	12	31	32	0.32951	0.0120913	355	13	38	27	1	0.0398161	1169	0.55828	0.0256471	753	0.36667	0.63333	0.41026	0.58974	-0.00293	55	95	64	92	0.48202	0.0208447	612
1258486	1	3	70	5	0	1	0.0432561	1270	71	7	0	1	0.0473093	1389	0.76562	0.0355586	1044	0.96667	0.03333	0.95513	0.04487	-0.00457	145	5	149	7	0.77041	0.0342643	1006
1426951	1	2	1	24	50	0.44784	0.0178815	525	0	26	52	0.11192	0.00521117	153	0.86261	0.0404632	1188	0.17333	0.82667	0.16667	0.83333	-0.00542	26	124	26	130	0.88042	0.039782	1168
867702	1	4	3	36	36	0.15198	0.00572207	168	5	28	44	0.7672	0.0320163	940	0.35085	0.0155313	456	0.28	0.72	0.24675	0.75325	-0.00322	42	108	38	116	0.51815	0.0228202	670
2075392	1	4	20	43	12	0.24237	0.00987738	290	17	43	18	0.49639	0.0206744	607	0.49491	0.0223774	657	0.55333	0.44667	0.49359	0.50641	0.00141	83	67	77	79	0.30524	0.0127384	374
1238939	2	3	0	23	52	0.19596	0.00790191	232	3	23	52	0.71846	0.0302112	887	0.36368	0.0159741	469	0.15333	0.84667	0.1859	0.8141	-0.0024	23	127	29	127	0.54286	0.0236717	695
545724	1	2	0	20	55	0.34256	0.0131131	385	4	12	62	0.01697	0.0010218	30	0.0366	0.0013624	40	0.13333	0.86667	0.12821	0.87179	-0.00704	20	130	20	136	1	0.0473433	1390
1215531	2	3	15	44	16	0.17024	0.00688011	202	16	42	20	0.64919	0.0282698	830	0.79851	0.036955	1085	0.49333	0.50667	0.47436	0.52564	-0.00507	74	76	74	82	0.81906	0.0384196	1128
1171985	1	2	25	38	12	0.81355	0.0351839	1033	23	41	14	0.65018	0.0288147	846	0.88437	0.0413488	1214	0.58667	0.41333	0.55769	0.44231	-0.00453	88	62	87	69	0.64472	0.0285082	837
792515	1	2	9	42	24	0.22788	0.00912807	268	5	41	32	0.12364	0.00565395	166	0.35396	0.0156335	459	0.4	0.6	0.32692	0.67308	0.00612	60	90	51	105	0.19283	0.00745913	219
1500643	1	2	54	20	1	1	0.0432902	1271	57	20	1	1	0.0473433	1390	1	0.0493529	1449	0.85333	0.14667	0.85897	0.14103	-0.00609	128	22	134	22	1	0.0473774	1391
1414975	1	2	1	28	46	0.27545	0.0108992	320	4	28	44	1	0.0395095	1160	0.51569	0.0233311	685	0.2	0.8	0.23684	0.76316	-0.00213	30	120	36	116	0.48729	0.0213215	626
691048	1	2	19	36	20	0.81724	0.0362057	1063	15	52	11	0.00592	0.000374659	11	0.05396	0.00231608	68	0.49333	0.50667	0.52564	0.47436	-0.00352	74	76	82	74	0.64739	0.028985	851
2006621	1	3	30	32	13	0.46399	0.018767	551	35	30	13	0.14594	0.00606267	178	0.82555	0.0384537	1129	0.61333	0.38667	0.64103	0.35897	-0.00585	92	58	100	56	0.63763	0.0279632	821
2301428	1	2	20	43	12	0.24237	0.00991144	291	25	47	6	0.01711	0.00105586	31	0.2738	0.0116144	341	0.55333	0.44667	0.62179	0.37821	0.00451	83	67	97	59	0.24616	0.0097752	287
276675	1	2	5	20	50	0.15217	0.00589237	173	2	21	55	1	0.0381812	1121	0.54542	0.0248978	731	0.2	0.8	0.16026	0.83974	-0.00183	30	120	25	131	0.37611	0.0160763	472
648209	1	3	17	38	20	1	0.0433243	1272	6	41	30	0.20414	0.00820845	241	0.02376	0.000885559	26	0.48	0.52	0.34416	0.65584	0.03158	72	78	53	101	0.01967	0.000647139	19
2022770	1	3	2	35	38	0.12814	0.00510899	150	9	32	37	0.60754	0.025	734	0.11008	0.00459809	135	0.26	0.74	0.32051	0.67949	0.00271	39	111	50	106	0.25923	0.0106948	314
905916	1	2	47	24	4	0.73023	0.0300749	883	53	21	4	0.28411	0.0120572	354	0.82066	0.0381471	1120	0.78667	0.21333	0.8141	0.1859	-0.00477	118	32	127	29	0.56972	0.0259537	762
35863	1	2	19	32	24	0.24652	0.00997956	293	7	38	33	0.45694	0.018154	533	0.02369	0.000851499	25	0.46667	0.53333	0.33333	0.66667	0.02984	70	80	52	104	0.01965	0.000613079	18
366236	1	2	5	30	40	1	0.0433583	1273	6	32	40	1	0.0473774	1391	0.96842	0.0462534	1358	0.26667	0.73333	0.28205	0.71795	-0.00591	40	110	44	112	0.79856	0.0352861	1036
426274	2	3	32	36	7	0.60736	0.0246594	724	22	42	14	0.49928	0.0213215	626	0.10615	0.00446185	131	0.66667	0.33333	0.55128	0.44872	0.02164	100	50	86	70	0.04647	0.0015327	45
2349276	1	2	20	41	14	0.48755	0.0205722	604	20	41	17	0.82038	0.036342	1067	0.90719	0.0429155	1260	0.54	0.46	0.51923	0.48077	-0.00525	81	69	81	75	0.73232	0.0335831	986
518274	1	2	10	37	28	0.80821	0.034639	1017	15	37	26	0.81811	0.0353542	1038	0.59642	0.0275886	810	0.38	0.62	0.42949	0.57051	-0.00148	57	93	67	89	0.41557	0.0175068	514
2369432	1	3	44	27	4	1	0.0433924	1274	50	27	1	0.44774	0.0177793	522	0.37391	0.016451	483	0.76667	0.23333	0.8141	0.1859	0.00066	115	35	127	29	0.32767	0.0133515	392
83674	1	3	2	24	49	1	0.0434264	1275	2	30	46	0.33875	0.013658	401	0.80848	0.0375681	1103	0.18667	0.81333	0.21795	0.78205	-0.00296	28	122	34	122	0.56979	0.0259877	763
1440627	1	3	0	13	62	1	0.0434605	1276	0	7	71	1	0.0474114	1392	0.15306	0.00626703	184	0.08667	0.91333	0.04487	0.95513	0.00817	13	137	7	149	0.16789	0.00626703	184
2237785	1	2	6	26	43	0.53973	0.0220708	648	2	29	47	0.49855	0.021015	617	0.34199	0.0150204	441	0.25333	0.74667	0.21154	0.78846	-0.00163	38	112	33	123	0.41804	0.0176771	519
1323878	1	2	19	37	19	1	0.0434946	1277	15	40	23	0.82191	0.0367507	1079	0.67181	0.0309264	908	0.5	0.5	0.44872	0.55128	-0.00125	75	75	70	86	0.42292	0.0182561	536
317273	1	2	15	41	19	0.49087	0.0209809	616	16	46	16	0.17318	0.00739101	217	0.8161	0.0379087	1113	0.47333	0.52667	0.5	0.5	-0.00427	71	79	78	78	0.64915	0.0291553	856
1387875	1	2	21	40	14	0.64212	0.0274864	807	21	40	17	1	0.0432902	1271	0.90825	0.0431199	1266	0.54667	0.45333	0.52564	0.47436	-0.00539	82	68	82	74	0.73199	0.0334809	983
1337088	1	2	9	38	28	0.62221	0.0253065	743	7	39	32	0.44854	0.0179496	527	0.79674	0.0367847	1080	0.37333	0.62667	0.33974	0.66026	-0.0035	56	94	53	103	0.55269	0.0241485	709
485990	1	2	3	28	44	0.74787	0.030654	900	4	36	38	0.27515	0.0117507	345	0.47345	0.0211853	622	0.22667	0.77333	0.28205	0.71795	0.00217	34	116	44	112	0.29507	0.0120913	355
1726486	1	2	18	47	10	0.03462	0.00143052	42	22	39	17	1	0.0373297	1096	0.23952	0.0100817	296	0.55333	0.44667	0.53205	0.46795	-0.00483	83	67	83	73	0.73163	0.0334469	982
1432766	1	2	18	41	16	0.49303	0.0211172	620	19	38	21	0.82304	0.0368529	1082	0.70189	0.0324251	952	0.51333	0.48667	0.48718	0.51282	-0.00503	77	73	76	80	0.73161	0.0333787	980
2032589	1	2	3	31	41	0.53316	0.0219005	643	11	25	42	0.05627	0.00245232	72	0.0759	0.00303134	89	0.24667	0.75333	0.30128	0.69872	0.00037	37	113	47	109	0.30705	0.0128747	378
1034173	1	2	1	18	56	1	0.0435286	1278	2	19	55	0.67121	0.029564	868	1	0.0480926	1412	0.13333	0.86667	0.15132	0.84868	-0.00535	20	130	23	129	0.7425	0.0337534	991
2290145	1	3	2	12	61	0.1821	0.00735695	216	3	18	57	0.37216	0.015906	467	0.5348	0.0242847	713	0.10667	0.89333	0.15385	0.84615	0.00231	16	134	24	132	0.23904	0.00933243	274
681655	1	2	56	18	1	1	0.0435627	1279	61	13	3	0.07783	0.00378065	111	0.36445	0.0160082	470	0.86667	0.13333	0.87662	0.12338	-0.00681	130	20	135	19	0.86448	0.0393392	1155
1106446	1	2	38	33	4	0.55944	0.0223774	657	40	32	6	1	0.0421662	1238	0.84517	0.0395777	1162	0.72667	0.27333	0.71795	0.28205	-0.00604	109	41	112	44	0.89885	0.0409741	1203
47505	2	3	8	39	28	0.45437	0.0184264	541	6	46	25	0.02785	0.00180518	53	0.6691	0.0307902	904	0.36667	0.63333	0.37662	0.62338	-0.00514	55	95	58	96	0.90571	0.0426771	1253
1544701	1	2	5	39	31	0.18731	0.00742507	218	5	37	36	0.41794	0.0167234	491	0.87364	0.0409401	1202	0.32667	0.67333	0.30128	0.69872	-0.0041	49	101	47	109	0.71176	0.0310286	911
2330456	1	2	14	44	17	0.16877	0.00681199	200	16	40	22	1	0.0384537	1129	0.64021	0.0293937	863	0.48	0.52	0.46154	0.53846	-0.00526	72	78	72	84	0.81887	0.0381471	1120
1551748	2	3	36	35	4	0.27353	0.0107629	316	41	33	4	0.56322	0.0230245	676	0.89328	0.0422684	1241	0.71333	0.28667	0.73718	0.26282	-0.00442	107	43	115	41	0.70112	0.0305858	898
2340722	1	2	36	32	7	1	0.0435967	1280	44	27	7	0.38047	0.0161104	473	0.56634	0.0260899	766	0.69333	0.30667	0.73718	0.26282	-0.00221	104	46	115	41	0.44735	0.0194823	572
1684459	1	3	13	38	24	0.81764	0.0365804	1074	15	39	24	1	0.0449251	1319	0.95292	0.0455722	1338	0.42667	0.57333	0.44231	0.55769	-0.00596	64	86	69	87	0.81805	0.0377384	1108
72689	1	2	41	27	7	0.39415	0.015906	467	46	28	4	1	0.0407357	1196	0.60777	0.0281335	826	0.72667	0.27333	0.76923	0.23077	-0.00208	109	41	120	36	0.43025	0.0188692	554
735703	1	2	6	33	36	0.78853	0.0324932	954	5	30	43	1	0.0442098	1298	0.69741	0.0321866	945	0.3	0.7	0.25641	0.74359	-0.00168	45	105	40	116	0.44422	0.0194142	570
312561	1	2	57	16	2	0.60657	0.0244891	719	50	25	3	1	0.0424387	1246	0.23185	0.00967302	284	0.86667	0.13333	0.80128	0.19872	0.00857	130	20	125	31	0.16691	0.00619891	182
182519	1	2	2	27	46	0.72252	0.0298365	876	4	21	53	0.28411	0.0120232	353	0.39942	0.0176771	519	0.20667	0.79333	0.1859	0.8141	-0.00528	31	119	29	127	0.66808	0.0293256	861
175497	1	4	6	29	40	0.77622	0.0317098	931	6	31	41	1	0.0440395	1293	1	0.0485354	1425	0.27333	0.72667	0.27564	0.72436	-0.00671	41	109	43	113	1	0.0474114	1392
96177	1	2	8	29	38	0.58106	0.0230586	677	7	29	42	0.57202	0.0232289	682	0.91596	0.0435967	1280	0.3	0.7	0.27564	0.72436	-0.00566	45	105	43	113	0.705	0.0307561	903
614369	1	2	8	36	31	0.79879	0.0330722	971	11	31	36	0.31813	0.0128406	377	0.58846	0.0270095	793	0.34667	0.65333	0.33974	0.66026	-0.00671	52	98	53	103	0.90478	0.0424046	1245
630842	2	3	31	36	8	0.79879	0.0331063	972	35	32	11	0.4534	0.0180518	530	0.65414	0.0301431	885	0.65333	0.34667	0.65385	0.34615	-0.00675	98	52	102	54	1	0.0474455	1393
334869	1	2	8	38	29	0.46089	0.0185286	544	11	33	34	0.61887	0.0259537	762	0.57262	0.0263624	774	0.36	0.64	0.35256	0.64744	-0.00643	54	96	55	101	0.90549	0.042609	1251
567000	1	2	24	39	12	0.64079	0.027248	800	28	37	13	1	0.0432561	1270	0.84165	0.0392711	1153	0.58	0.42	0.59615	0.40385	-0.00591	87	63	93	63	0.81665	0.0372275	1093
1155364	1	2	19	39	17	0.81934	0.0369891	1086	23	43	12	0.35686	0.0146117	429	0.5137	0.0230926	678	0.51333	0.48667	0.57051	0.42949	0.00053	77	73	89	67	0.35877	0.0152248	447
484488	1	2	43	28	4	1	0.0436308	1281	52	20	6	0.0761	0.00364441	107	0.28046	0.0120232	353	0.76	0.24	0.79487	0.20513	-0.00369	114	36	124	32	0.49361	0.0221049	649
1340867	1	2	15	38	22	1	0.0436649	1282	12	34	32	0.62758	0.0265327	779	0.30856	0.0133856	393	0.45333	0.54667	0.37179	0.62821	0.00695	68	82	58	98	0.16395	0.00606267	178
1689493	1	2	30	37	8	0.61602	0.0250681	736	33	31	14	0.22652	0.00926431	272	0.33651	0.014748	433	0.64667	0.35333	0.62179	0.37821	-0.00556	97	53	97	59	0.72194	0.031846	935
1133952	1	2	11	36	28	1	0.0436989	1283	12	38	28	1	0.0474455	1393	1	0.0493869	1450	0.38667	0.61333	0.39744	0.60256	-0.00628	58	92	62	94	0.90688	0.043188	1268
1425368	1	2	44	29	2	0.49774	0.0214237	629	48	25	5	0.51508	0.0220027	646	0.44445	0.0196185	576	0.78	0.22	0.77564	0.22436	-0.00643	117	33	121	35	1	0.0474796	1394
363588	1	2	58	16	1	1	0.043733	1284	63	14	1	0.57507	0.0233651	686	0.84138	0.0392371	1152	0.88	0.12	0.89744	0.10256	-0.00512	132	18	140	16	0.71688	0.0313351	920
1747958	2	3	6	25	44	0.35965	0.0146458	430	6	33	39	1	0.0403951	1186	0.54398	0.0247616	727	0.24667	0.75333	0.28846	0.71154	-0.00236	37	113	45	111	0.44014	0.0192439	565
1869938	1	3	33	32	10	0.61482	0.0248297	729	38	34	6	0.78968	0.0330381	970	0.50827	0.0228542	671	0.65333	0.34667	0.70513	0.29487	-0.00048	98	52	110	46	0.39107	0.0165872	487
299370	1	2	22	38	15	1	0.043767	1285	23	45	10	0.16057	0.00667575	196	0.45442	0.0201635	592	0.54667	0.45333	0.58333	0.41667	-0.00318	82	68	91	65	0.5646	0.0251703	739
1705366	1	2	8	40	27	0.32362	0.0115804	340	6	41	31	0.20528	0.00824251	242	0.78643	0.0362738	1065	0.37333	0.62667	0.33974	0.66026	-0.00312	56	94	53	103	0.55269	0.0241826	710
1845712	1	2	9	37	29	0.80326	0.033549	985	9	32	37	0.60754	0.0251362	738	0.52265	0.0236717	695	0.36667	0.63333	0.32051	0.67949	-0.00186	55	95	50	106	0.40225	0.0169619	498
121885	1	2	35	37	3	0.09635	0.00388283	114	34	37	7	0.61076	0.0255109	749	0.52202	0.0236035	693	0.71333	0.28667	0.67308	0.32692	-0.00189	107	43	105	51	0.45967	0.0197888	581
133185	1	3	16	39	20	0.81846	0.0367507	1079	24	33	21	0.17903	0.00762943	224	0.36889	0.0161785	475	0.47333	0.52667	0.51923	0.48077	-0.00277	71	79	81	75	0.42637	0.018733	550
1351154	1	3	18	31	26	0.16431	0.00650545	191	15	45	18	0.25562	0.0111035	326	0.11464	0.00476839	140	0.44667	0.55333	0.48077	0.51923	-0.00428	67	83	75	81	0.56812	0.0258515	759
1819914	1	2	19	43	13	0.24677	0.0100136	294	22	34	21	0.36122	0.0150886	443	0.20342	0.00865123	254	0.54	0.46	0.50649	0.49351	-0.0043	81	69	78	76	0.56801	0.0258174	758
2932	1	2	13	42	20	0.35225	0.0137262	403	16	41	21	0.81978	0.0360354	1058	0.88406	0.0413147	1213	0.45333	0.54667	0.46795	0.53205	-0.00558	68	82	73	83	0.81928	0.0386921	1136
1346199	1	2	19	38	18	1	0.0438011	1286	21	41	15	0.64808	0.0281676	827	0.80671	0.0375	1101	0.50667	0.49333	0.53896	0.46104	-0.00428	76	74	83	71	0.64607	0.0287807	845
44993	1	2	4	28	43	1	0.0438351	1287	5	35	38	0.58168	0.0237057	696	0.54767	0.0249659	733	0.24	0.76	0.28846	0.71154	-0.00017	36	114	45	111	0.36577	0.0155654	457
1734031	1	2	23	29	23	0.06351	0.00269074	79	17	41	20	0.82038	0.0363079	1066	0.21656	0.00916213	269	0.5	0.5	0.48077	0.51923	-0.00644	75	75	75	81	0.81911	0.0385218	1131
875302	1	2	1	9	65	0.32607	0.0116485	342	0	18	60	0.58572	0.0239101	702	0.09051	0.00384877	113	0.07333	0.92667	0.11538	0.88462	0.00392	11	139	18	138	0.24411	0.00963896	283
553098	1	2	38	35	2	0.12814	0.00514305	151	34	38	6	0.43484	0.0171322	503	0.35299	0.0155654	457	0.74	0.26	0.67949	0.32051	0.00333	111	39	106	50	0.25923	0.0107289	315
2300739	1	2	32	37	6	0.43052	0.0167234	491	26	42	10	0.34798	0.014203	417	0.40928	0.0179155	526	0.67333	0.32667	0.60256	0.39744	0.00503	101	49	94	62	0.23439	0.00902589	265
502179	1	2	35	34	6	0.78576	0.032391	951	29	38	11	1	0.0441417	1296	0.3391	0.0148842	437	0.69333	0.30667	0.61538	0.38462	0.00709	104	46	96	60	0.18613	0.00718665	211
1317018	1	3	19	33	23	0.35434	0.0139305	409	15	45	18	0.25562	0.0111717	328	0.24718	0.0105245	309	0.47333	0.52667	0.48077	0.51923	-0.00637	71	79	75	81	0.90933	0.0444823	1306
1682448	1	2	7	15	53	0.00409	0.00010218	3	2	29	47	0.49855	0.0208447	612	0.02061	0.000681199	20	0.19333	0.80667	0.21154	0.78846	-0.00632	29	121	33	123	0.77632	0.0345027	1013
620692	1	2	16	42	17	0.36114	0.014748	433	17	42	19	0.65008	0.0284741	836	0.97568	0.0468324	1375	0.49333	0.50667	0.48718	0.51282	-0.0059	74	76	76	80	1	0.0475136	1395
1282759	1	2	21	38	16	1	0.0438692	1288	25	33	20	0.17984	0.00769755	226	0.56714	0.026124	767	0.53333	0.46667	0.53205	0.46795	-0.00707	80	70	83	73	1	0.0475477	1396
249252	1	2	35	30	10	0.43567	0.01703	500	41	30	7	0.77895	0.0325954	957	0.64105	0.0294278	864	0.66667	0.33333	0.71795	0.28205	-0.00092	100	50	112	44	0.38577	0.0163828	481
2112346	1	4	27	33	15	0.47623	0.0195163	573	23	44	11	0.24575	0.0101158	297	0.29981	0.0131131	385	0.58	0.42	0.57692	0.42308	-0.00639	87	63	90	66	1	0.0475817	1397
1351360	1	2	47	26	2	0.72028	0.0297003	872	39	32	7	1	0.0436649	1282	0.1254	0.00500681	147	0.8	0.2	0.70513	0.29487	0.01753	120	30	110	46	0.06407	0.00224796	66
1986084	1	3	54	19	2	0.67527	0.0289169	849	48	29	1	0.27955	0.0118529	348	0.29806	0.013045	383	0.84667	0.15333	0.80128	0.19872	0.00103	127	23	125	31	0.36831	0.0157016	461
1002068	1	2	52	22	1	0.67783	0.0292575	859	49	26	3	1	0.0435627	1279	0.53137	0.0240463	706	0.84	0.16	0.79487	0.20513	0.00055	126	24	124	32	0.37514	0.0160422	471
1424945	1	2	29	33	13	0.47763	0.0196185	576	23	41	14	0.65018	0.0287466	844	0.47387	0.0212193	623	0.60667	0.39333	0.55769	0.44231	-0.0017	91	59	87	69	0.41802	0.017609	517
1641934	1	2	0	15	60	1	0.0439033	1289	1	14	63	0.57507	0.0233992	687	0.91742	0.0436649	1282	0.1	0.9	0.10256	0.89744	-0.00632	15	135	16	140	1	0.0476158	1398
2019309	1	2	9	27	39	0.26869	0.0106267	312	9	32	37	0.60754	0.0250681	736	0.80465	0.0374319	1099	0.3	0.7	0.32051	0.67949	-0.00629	45	105	50	106	0.71253	0.0311308	914
101626	1	2	30	38	7	0.44379	0.0177452	521	31	40	6	0.20745	0.00841281	247	0.97015	0.0463215	1360	0.65333	0.34667	0.66234	0.33766	-0.00555	98	52	102	52	0.90408	0.0421322	1237
778341	1	2	6	32	37	1	0.0439373	1290	7	36	35	0.79498	0.0333447	979	0.83219	0.0387943	1139	0.29333	0.70667	0.32051	0.67949	-0.00458	44	106	50	106	0.62212	0.0270436	794
975770	1	2	21	42	12	0.34766	0.0134196	394	27	37	13	1	0.0401567	1179	0.57596	0.0265668	780	0.56	0.44	0.59091	0.40909	-0.00427	84	66	91	63	0.64278	0.0282357	829
2055500	1	3	22	40	13	0.63895	0.0271117	796	22	40	16	1	0.0432221	1269	0.90735	0.0429496	1261	0.56	0.44	0.53846	0.46154	-0.00531	84	66	84	72	0.73122	0.0332084	975
1001137	1	2	9	35	31	1	0.0439714	1291	14	32	32	0.23832	0.0097752	287	0.5367	0.024421	717	0.35333	0.64667	0.38462	0.61538	-0.0049	53	97	60	96	0.63578	0.0277929	816
2350685	1	3	21	38	16	1	0.0440054	1292	28	38	10	0.80764	0.0339578	997	0.32588	0.0144074	423	0.53333	0.46667	0.61842	0.38158	0.00835	80	70	94	58	0.16225	0.00602861	177
980564	1	2	30	37	8	0.61602	0.0251022	737	31	41	6	0.20528	0.00827657	243	0.78854	0.036342	1067	0.64667	0.35333	0.66026	0.33974	-0.00538	97	53	103	53	0.81127	0.0366485	1076
1182804	1	2	30	40	5	0.12012	0.00500681	147	40	27	11	0.11167	0.00510899	150	0.04819	0.00207766	61	0.66667	0.33333	0.6859	0.3141	-0.00577	100	50	107	49	0.80697	0.0362057	1063
2290853	1	2	3	35	37	0.24082	0.00970708	285	6	35	37	0.78759	0.0329019	966	0.6769	0.0310967	913	0.27333	0.72667	0.30128	0.69872	-0.00393	41	109	47	109	0.61501	0.0267711	786
853104	1	3	31	29	15	0.09692	0.00405313	119	25	40	13	0.81676	0.0350136	1028	0.28545	0.0122275	359	0.60667	0.39333	0.57692	0.42308	-0.00522	91	59	90	66	0.64228	0.0282016	828
1465971	1	2	5	33	37	0.77685	0.0318801	936	3	36	38	0.15753	0.00653951	192	0.74511	0.0345708	1015	0.28667	0.71333	0.27273	0.72727	-0.00534	43	107	42	112	0.79958	0.0353883	1039
599155	1	3	26	31	18	0.16431	0.00653951	192	24	36	18	0.50378	0.0218665	642	0.83671	0.0390327	1146	0.55333	0.44667	0.53846	0.46154	-0.00695	83	67	84	72	0.81902	0.0383174	1125
558769	1	2	37	29	9	0.42114	0.0165191	485	29	39	10	0.63859	0.0271117	796	0.30062	0.0131471	386	0.68667	0.31333	0.62179	0.37821	0.0026	103	47	97	59	0.27948	0.0111376	327
1155632	1	2	26	33	16	0.35625	0.0143733	422	27	38	13	1	0.0402929	1183	0.71942	0.0330722	971	0.56667	0.43333	0.58974	0.41026	-0.00584	85	65	92	64	0.72877	0.0326635	959
1534615	1	2	9	37	29	0.80326	0.0335831	986	10	43	25	0.24648	0.010252	301	0.70446	0.0325954	957	0.36667	0.63333	0.40385	0.59615	-0.003	55	95	63	93	0.55733	0.0245232	720
1849774	1	2	70	5	0	1	0.0440395	1293	68	10	0	1	0.0474796	1394	0.27819	0.0118869	349	0.96667	0.03333	0.9359	0.0641	0.00392	145	5	146	10	0.29097	0.0118869	349
822304	1	2	17	40	18	0.64819	0.0287466	844	22	44	12	0.25264	0.0108651	319	0.37014	0.0162807	478	0.49333	0.50667	0.5641	0.4359	0.00415	74	76	88	68	0.25205	0.0101499	298
1424461	1	2	5	32	38	0.77725	0.0320504	941	4	32	42	0.76569	0.0317779	933	0.89949	0.0426431	1252	0.28	0.72	0.25641	0.74359	-0.00476	42	108	40	116	0.69904	0.0305177	896
799948	1	3	2	28	45	0.49705	0.0213215	626	5	34	39	0.58793	0.0243529	715	0.34955	0.0154292	453	0.21333	0.78667	0.28205	0.71795	0.00663	32	118	44	112	0.18646	0.00725477	213
852971	1	2	18	42	15	0.35949	0.0144414	424	18	36	24	0.50378	0.0219346	644	0.28686	0.0123978	364	0.52	0.48	0.46154	0.53846	0.00039	78	72	72	84	0.36022	0.0153951	452
1309817	1	2	20	39	16	0.81846	0.0367847	1080	18	35	25	0.49231	0.0200613	589	0.33267	0.0146798	431	0.52667	0.47333	0.45513	0.54487	0.00345	79	71	71	85	0.2527	0.010252	301
1774108	1	2	11	36	28	1	0.0440736	1294	17	35	26	0.49072	0.0198229	582	0.53922	0.0245232	720	0.38667	0.61333	0.44231	0.55769	-0.0005	58	92	69	87	0.35404	0.0147139	432
2057563	1	2	33	34	8	1	0.0441076	1295	37	33	8	1	0.0475136	1395	0.94492	0.0451975	1327	0.66667	0.33333	0.6859	0.3141	-0.00577	100	50	107	49	0.80697	0.0362398	1064
254891	1	2	43	29	3	0.74642	0.0304496	894	48	29	1	0.27955	0.011921	350	0.60729	0.0280995	825	0.76667	0.23333	0.80128	0.19872	-0.00226	115	35	125	31	0.48922	0.0215599	633
834942	1	2	30	34	11	0.80671	0.0342643	1006	21	50	7	0.00544	0.000340599	10	0.06544	0.00279292	82	0.62667	0.37333	0.58974	0.41026	-0.00274	94	56	92	64	0.55861	0.0246594	724
2342563	1	3	43	29	3	0.74642	0.0304837	895	54	23	1	0.67803	0.0296662	871	0.25223	0.0107629	316	0.76667	0.23333	0.83974	0.16026	0.01085	115	35	131	25	0.1152	0.00405313	119
2325562	1	2	24	37	14	1	0.0441417	1296	14	46	18	0.17157	0.00715259	210	0.13893	0.00538147	158	0.56667	0.43333	0.47436	0.52564	0.01104	85	65	74	82	0.11077	0.00384877	113
1198569	1	2	43	31	1	0.10153	0.00422343	124	47	28	2	0.50108	0.0214578	630	0.71047	0.0326635	959	0.78	0.22	0.79221	0.20779	-0.00519	117	33	122	32	0.88885	0.0401226	1178
407880	1	3	38	29	8	0.58106	0.0230926	678	39	34	5	0.58793	0.024421	717	0.59395	0.0274183	805	0.7	0.3	0.71795	0.28205	-0.00585	105	45	112	44	0.80139	0.0355926	1045
1411844	1	3	17	28	30	0.05604	0.00214578	63	14	31	32	0.22736	0.00940054	276	0.81323	0.0377725	1109	0.41333	0.58667	0.38312	0.61688	-0.00601	62	88	59	95	0.63973	0.0280995	825
103021	1	4	21	40	14	0.64212	0.0275204	808	20	41	17	0.82038	0.036376	1068	0.88639	0.0415531	1220	0.54667	0.45333	0.51923	0.48077	-0.00468	82	68	81	75	0.64814	0.0290531	853
380169	2	3	25	36	14	1	0.0441757	1297	23	44	11	0.24575	0.0101839	299	0.56122	0.0258856	760	0.57333	0.42667	0.57692	0.42308	-0.00614	86	64	90	66	1	0.0476499	1399
1701953	1	2	5	31	39	1	0.0442098	1298	5	32	41	1	0.0475477	1396	1	0.049421	1451	0.27333	0.72667	0.26923	0.73077	-0.00631	41	109	42	114	1	0.0476839	1400
1007344	2	3	25	40	10	0.47008	0.0190395	559	32	33	13	0.46874	0.0186989	549	0.41485	0.018188	534	0.6	0.4	0.62179	0.37821	-0.00559	90	60	97	59	0.72581	0.0323229	949
1145302	1	2	8	29	38	0.58106	0.0231267	679	5	38	35	0.28977	0.0121935	358	0.38764	0.0170981	502	0.3	0.7	0.30769	0.69231	-0.00625	45	105	48	108	0.90164	0.0416213	1222
1643626	1	2	25	43	7	0.08712	0.00347411	102	27	34	16	0.48395	0.0195163	573	0.10127	0.00429155	126	0.62	0.38	0.57143	0.42857	-0.00139	93	57	88	66	0.4146	0.0174046	511
590493	1	2	4	29	42	1	0.0442439	1299	6	28	44	0.56257	0.0228542	671	0.87126	0.0407357	1196	0.24667	0.75333	0.25641	0.74359	-0.00644	37	113	40	116	0.89548	0.0405654	1191
850131	1	2	8	37	30	0.61602	0.0251362	738	13	33	32	0.46874	0.018733	550	0.52632	0.023876	701	0.35333	0.64667	0.37821	0.62179	-0.00537	53	97	59	97	0.72194	0.0318801	936
1238981	1	2	25	38	12	0.81355	0.035218	1034	28	41	8	0.32675	0.0130109	382	0.60368	0.027861	818	0.58667	0.41333	0.62987	0.37013	-0.00211	88	62	97	57	0.48137	0.0207766	610
1238834	1	2	32	37	6	0.43052	0.0167575	492	28	39	11	0.81262	0.0342984	1007	0.4216	0.0183924	540	0.67333	0.32667	0.60897	0.39103	0.00294	101	49	95	61	0.2836	0.0115123	338
317714	1	2	11	36	28	1	0.0442779	1300	9	33	36	0.79708	0.0334128	981	0.5485	0.0250341	735	0.38667	0.61333	0.32692	0.67308	0.00109	58	92	51	105	0.28507	0.0116144	341
685848	1	2	2	16	57	0.60657	0.0245232	720	1	22	55	0.68125	0.0298025	875	0.54757	0.0249319	732	0.13333	0.86667	0.15385	0.84615	-0.00484	20	130	24	132	0.6288	0.027248	800
1463121	1	2	44	26	5	0.75052	0.0308583	906	41	35	2	0.12984	0.00575613	169	0.2696	0.0114441	336	0.76	0.24	0.75	0.25	-0.00584	114	36	117	39	0.89454	0.0404973	1189
2268959	1	2	11	33	31	0.62602	0.0258174	758	7	42	29	0.2166	0.00882153	259	0.39477	0.0174387	512	0.36667	0.63333	0.35897	0.64103	-0.0061	55	95	56	100	0.90581	0.0427452	1255
1788194	1	3	33	38	4	0.17131	0.00715259	210	30	39	9	0.62665	0.026158	768	0.38593	0.01703	500	0.69333	0.30667	0.63462	0.36538	0.00198	104	46	99	57	0.33307	0.013658	401
2050716	1	3	16	42	17	0.36114	0.014782	434	12	47	19	0.07247	0.00347411	102	0.66036	0.0304155	893	0.49333	0.50667	0.45513	0.54487	-0.00257	74	76	71	85	0.56708	0.0257153	755
1043071	1	4	39	32	4	0.56166	0.0225817	663	43	28	7	0.40201	0.016451	483	0.55248	0.0252384	741	0.73333	0.26667	0.73077	0.26923	-0.00661	110	40	114	42	1	0.047718	1401
868538	1	2	33	31	11	0.44931	0.0179837	528	31	34	13	0.47955	0.019312	567	0.88444	0.0413828	1215	0.64667	0.35333	0.61538	0.38462	-0.00509	97	53	96	60	0.63578	0.027827	817
2248338	1	2	36	24	15	0.01118	0.000647139	19	30	30	18	0.06508	0.00303134	89	0.50737	0.022752	668	0.64	0.36	0.57692	0.42308	6e-05	96	54	90	66	0.29229	0.011955	351
1635227	2	3	19	34	22	0.48764	0.0206744	607	22	42	12	0.35356	0.0145095	426	0.13864	0.00534741	157	0.48	0.52	0.56579	0.43421	0.00814	72	78	86	66	0.1667	0.00616485	181
2313388	1	2	7	23	45	0.12809	0.00507493	149	7	40	31	0.32027	0.0129428	380	0.03014	0.00112398	33	0.24667	0.75333	0.34615	0.65385	0.01692	37	113	54	102	0.06154	0.00211172	62
657524	1	4	8	40	27	0.32362	0.0116144	341	14	39	25	1	0.0396798	1165	0.46054	0.0205722	604	0.37333	0.62667	0.42949	0.57051	0.00047	56	94	67	89	0.35143	0.0144074	423
596385	1	2	16	33	26	0.35625	0.0144074	423	21	40	17	1	0.040327	1184	0.21983	0.00929837	273	0.43333	0.56667	0.52564	0.47436	0.01018	65	85	82	74	0.11077	0.00388283	114
85475	2	3	28	38	9	0.62221	0.0253406	744	27	42	9	0.33741	0.0134877	396	0.94663	0.0452657	1329	0.62667	0.37333	0.61538	0.38462	-0.00562	94	56	96	60	0.90627	0.0429496	1261
726010	1	2	11	32	32	0.61537	0.0249659	733	5	40	33	0.19148	0.00779973	229	0.21518	0.00909401	267	0.36	0.64	0.32051	0.67949	-0.0028	54	96	50	106	0.47193	0.0202316	594
1660433	1	2	9	36	30	0.80614	0.0338556	994	14	35	29	0.63753	0.0269755	792	0.62223	0.0287125	843	0.36	0.64	0.40385	0.59615	-0.00264	54	96	63	93	0.48057	0.0207425	609
1005681	1	2	4	34	37	0.39405	0.0154632	454	4	40	34	0.11001	0.00487057	143	0.80227	0.0372616	1094	0.28	0.72	0.30769	0.69231	-0.00367	42	108	48	108	0.61749	0.0269074	790
840354	1	3	30	32	13	0.46399	0.0188011	552	29	37	12	1	0.0413147	1213	0.84363	0.0393733	1156	0.61333	0.38667	0.60897	0.39103	-0.00692	92	58	95	61	1	0.047752	1402
36392	1	2	11	43	21	0.23797	0.00953678	280	12	34	32	0.62758	0.0264986	778	0.1902	0.00803815	236	0.43333	0.56667	0.37179	0.62821	0.00161	65	85	58	98	0.29503	0.0120572	354
283822	1	2	8	35	32	0.80266	0.0334809	983	8	30	40	0.58498	0.023842	700	0.55314	0.0253065	743	0.34	0.66	0.29487	0.70513	-0.00201	51	99	46	110	0.46107	0.019891	584
881031	1	2	18	49	8	0.00892	0.000374659	11	18	47	13	0.10976	0.00480245	141	0.56338	0.0259877	763	0.56667	0.43333	0.53205	0.46795	-0.00242	85	65	83	73	0.56696	0.0256471	753
212497	1	3	52	20	3	0.68274	0.0294278	864	43	28	7	0.40201	0.016485	484	0.17432	0.00725477	213	0.82667	0.17333	0.73077	0.26923	0.01929	124	26	114	42	0.05393	0.00177112	52
1821858	1	3	29	34	12	0.80729	0.0345027	1013	31	38	9	0.80541	0.0339237	996	0.73483	0.0338556	994	0.61333	0.38667	0.64103	0.35897	-0.00493	92	58	100	56	0.63763	0.0279973	822
849880	1	2	62	12	1	0.48714	0.0202997	596	57	19	1	1	0.0415872	1221	0.35365	0.0155995	458	0.90667	0.09333	0.86364	0.13636	0.00248	136	14	133	21	0.28251	0.011376	334
1664033	2	3	5	30	40	1	0.044312	1301	7	33	38	1	0.0475817	1397	0.82836	0.038624	1134	0.26667	0.73333	0.30128	0.69872	-0.00358	40	110	47	109	0.52805	0.0231608	680
1147849	1	2	33	34	8	1	0.044346	1302	36	36	6	0.59799	0.0248978	731	0.83806	0.0391008	1148	0.66667	0.33333	0.69231	0.30769	-0.00476	100	50	108	48	0.71326	0.031233	917
1034669	1	2	54	18	3	0.38215	0.015327	450	55	23	0	0.20137	0.00817439	240	0.2026	0.00854905	251	0.84	0.16	0.85256	0.14744	-0.00581	126	24	133	23	0.87417	0.0395095	1160
1776340	1	2	13	34	28	0.63461	0.0266008	781	20	36	22	0.5021	0.021594	634	0.3555	0.0156676	460	0.4	0.6	0.48718	0.51282	0.00832	60	90	76	80	0.1357	0.00517711	152
2320937	1	2	12	29	34	0.20677	0.00814033	239	11	33	34	0.61887	0.0258856	760	0.90543	0.0428134	1257	0.35333	0.64667	0.35256	0.64744	-0.00737	53	97	55	101	1	0.0477861	1403
2281867	1	4	24	40	11	0.47888	0.0198229	582	22	42	14	0.49928	0.0212534	624	0.81734	0.038079	1118	0.58667	0.41333	0.55128	0.44872	-0.00344	88	62	86	70	0.56476	0.0252384	741
1981162	1	2	36	34	5	0.57888	0.0228202	670	39	37	2	0.07674	0.00367847	108	0.55538	0.0255109	749	0.70667	0.29333	0.73718	0.26282	-0.00325	106	44	115	41	0.61007	0.0266689	783
2063139	1	2	1	25	49	0.44034	0.0174728	513	3	20	55	0.43044	0.0170981	502	0.38821	0.0171322	503	0.18	0.82	0.16667	0.83333	-0.00582	27	123	26	130	0.76508	0.034094	1001
1593718	1	2	45	26	4	1	0.0443801	1303	41	29	8	0.41233	0.0166213	488	0.49067	0.0221049	649	0.77333	0.22667	0.71154	0.28846	0.00299	116	34	111	45	0.24077	0.00946866	278
1042316	1	2	56	17	2	0.62537	0.0256471	753	57	20	1	1	0.0428134	1257	0.77976	0.0360014	1057	0.86	0.14	0.85897	0.14103	-0.00661	129	21	134	22	1	0.0478202	1404
965147	1	3	16	37	22	1	0.0444142	1304	19	41	18	0.82071	0.0365804	1074	0.68679	0.0317439	932	0.46	0.54	0.50641	0.49359	-0.00214	69	81	79	77	0.4257	0.0186308	547
1589841	1	4	40	30	5	1	0.0444482	1305	45	31	2	0.33098	0.0132153	388	0.49052	0.0220708	648	0.73333	0.26667	0.77564	0.22436	-0.00124	110	40	121	35	0.42636	0.0186989	549
349796	1	2	46	23	6	0.20681	0.00817439	240	43	29	6	0.77026	0.0320845	942	0.69769	0.0322207	946	0.76667	0.23333	0.73718	0.26282	-0.00487	115	35	115	41	0.59754	0.0263624	774
1511633	1	2	1	21	53	1	0.0444823	1306	2	27	49	0.72183	0.0304496	894	0.53577	0.0243188	714	0.15333	0.84667	0.19872	0.80128	0.00103	23	127	31	125	0.36831	0.0157357	462
1608835	2	3	42	28	5	1	0.0445163	1307	33	39	6	0.30719	0.0126703	372	0.21951	0.00926431	272	0.74667	0.25333	0.67308	0.32692	0.00695	112	38	105	51	0.16778	0.00623297	183
404922	1	2	35	35	5	0.41932	0.0162807	478	31	34	13	0.47955	0.0192779	566	0.15629	0.00643733	189	0.7	0.3	0.61538	0.38462	0.00929	105	45	96	60	0.14824	0.00555177	163
2004275	1	2	54	21	0	0.33937	0.0128065	376	54	22	2	1	0.0399523	1173	0.60087	0.0277589	815	0.86	0.14	0.83333	0.16667	-0.00333	129	21	130	26	0.53069	0.0233311	685
188788	2	3	39	30	6	1	0.0445504	1308	45	28	5	0.76436	0.0316076	928	0.79088	0.0364101	1069	0.72	0.28	0.75641	0.24359	-0.00329	108	42	118	38	0.51609	0.0227861	669
176653	1	2	5	29	41	1	0.0445845	1309	2	30	46	0.33875	0.0136921	402	0.48882	0.0219346	644	0.26	0.74	0.21795	0.78205	-0.00132	39	111	34	122	0.42229	0.0181199	532
1764969	2	3	60	15	0	1	0.0446185	1310	66	11	1	0.41971	0.0168937	496	0.39199	0.0173025	508	0.9	0.1	0.91667	0.08333	-0.00479	135	15	143	13	0.69336	0.0301771	886
1412216	1	2	4	27	44	1	0.0446526	1311	8	34	36	1	0.0476158	1398	0.25909	0.0109332	321	0.23333	0.76667	0.32051	0.67949	0.01228	35	115	50	106	0.09791	0.00333788	98
84703	1	3	10	40	25	0.47008	0.0190736	560	13	39	26	1	0.0413488	1214	0.85831	0.0402929	1183	0.4	0.6	0.41667	0.58333	-0.00559	60	90	65	91	0.81635	0.0371935	1092
1429273	1	2	31	35	9	1	0.0446866	1312	24	41	13	0.64532	0.0275545	809	0.37755	0.0166213	488	0.64667	0.35333	0.57051	0.42949	0.00586	97	53	89	67	0.19796	0.00779973	229
463012	1	2	11	35	29	1	0.0447207	1313	11	33	34	0.61887	0.0259877	763	0.81721	0.038045	1117	0.38	0.62	0.35256	0.64744	-0.00527	57	93	55	101	0.63655	0.027861	818
1860839	1	2	3	24	48	1	0.0447548	1314	2	27	49	0.72183	0.0304837	895	0.87085	0.0407016	1195	0.2	0.8	0.19872	0.80128	-0.00633	30	120	31	125	1	0.0478542	1405
1080257	1	2	62	13	0	1	0.0447888	1315	70	7	1	0.21667	0.00888965	261	0.15306	0.00619891	182	0.91333	0.08667	0.94231	0.05769	-0.00043	137	13	147	9	0.37995	0.0161785	475
334989	1	3	65	10	0	1	0.0448229	1316	67	11	0	1	0.0476499	1399	1	0.049455	1452	0.93333	0.06667	0.92949	0.07051	-0.00602	140	10	145	11	1	0.0478883	1406
2127733	1	2	24	38	13	0.81764	0.0366144	1075	19	34	25	0.26475	0.0115123	338	0.11208	0.00473433	139	0.57333	0.42667	0.46154	0.53846	0.01796	86	64	72	84	0.05284	0.001703	50
1144128	1	2	37	34	4	0.39405	0.0154973	455	37	36	5	0.42198	0.0169278	497	0.96635	0.0461172	1354	0.72	0.28	0.70513	0.29487	-0.00531	108	42	110	46	0.80147	0.0356608	1047
2289637	1	2	7	43	25	0.08712	0.00350817	103	7	29	42	0.57202	0.0231267	679	0.0305	0.0011921	35	0.38	0.62	0.27564	0.72436	0.01852	57	93	43	113	0.0672	0.00248638	73
580198	1	2	15	36	24	0.81732	0.0364782	1071	13	38	27	1	0.044891	1318	0.88713	0.0416213	1222	0.44	0.56	0.41026	0.58974	-0.00487	66	84	64	92	0.64412	0.0283038	831
725379	1	3	43	29	3	0.74642	0.0305177	896	46	27	4	1	0.0438011	1286	0.8516	0.0400204	1175	0.76667	0.23333	0.77273	0.22727	-0.0063	115	35	119	35	1	0.0479223	1407
2260887	1	3	22	35	18	0.64353	0.0276907	813	26	39	13	1	0.0433243	1272	0.54284	0.0246253	723	0.52667	0.47333	0.58333	0.41667	-0.00022	79	71	91	65	0.35767	0.0151226	444
753819	1	3	43	26	6	0.53973	0.0221049	649	45	30	3	0.74854	0.0310286	911	0.56078	0.0258515	759	0.74667	0.25333	0.76923	0.23077	-0.00524	112	38	120	36	0.68965	0.030109	884
476659	1	3	3	13	59	0.08333	0.00323569	95	2	19	57	0.66354	0.0293937	863	0.57131	0.0262602	771	0.12667	0.87333	0.14744	0.85256	-0.00556	19	131	23	133	0.62191	0.0270095	793
378222	1	2	16	38	14	0.46577	0.0188351	553	7	45	16	0.00656	0.000408719	12	0.13213	0.00524523	154	0.51471	0.48529	0.43382	0.56618	0.00738	70	66	59	77	0.22457	0.00878747	258
263819	1	2	0	8	67	1	0.0448569	1317	0	12	66	1	0.0476839	1400	0.4746	0.0213215	626	0.05333	0.94667	0.07692	0.92308	-0.00157	8	142	12	144	0.49051	0.0216962	637
1896277	1	3	0	0	75	1	0.044891	1318	2	5	71	0.01524	0.000919619	27	0.02094	0.000715259	21	0	1	0.05769	0.94231	0.04783	0	150	9	147	0.00351	0.00013624	4
2308786	1	2	52	20	3	0.68274	0.0294619	865	67	10	1	0.36696	0.0154632	454	0.03933	0.00143052	42	0.82667	0.17333	0.92308	0.07692	0.03499	124	26	144	12	0.01447	0.000374659	11
2240959	1	3	25	42	8	0.14994	0.00561989	165	15	50	13	0.02257	0.00143052	42	0.11467	0.00480245	141	0.61333	0.38667	0.51282	0.48718	0.01534	92	58	80	76	0.0845	0.00286104	84
1141193	1	4	35	31	9	0.60393	0.0241826	710	27	38	13	1	0.0423706	1244	0.30365	0.0132493	389	0.67333	0.32667	0.58974	0.41026	0.0082	101	49	92	64	0.15511	0.00579019	170
304788	1	2	12	32	31	0.46274	0.0186649	548	4	41	33	0.06887	0.00333787	98	0.07316	0.00299728	88	0.37333	0.62667	0.3141	0.6859	0.00159	56	94	49	107	0.28143	0.0112398	330
1409279	1	4	7	36	32	0.60736	0.0246935	725	12	39	27	0.81716	0.035218	1034	0.4256	0.0185627	545	0.33333	0.66667	0.40385	0.59615	0.00444	50	100	63	93	0.23621	0.00909401	267
1959354	1	2	31	36	8	0.79879	0.0331403	973	35	35	8	1	0.0442779	1300	0.91924	0.043767	1285	0.65333	0.34667	0.67308	0.32692	-0.00549	98	52	105	51	0.71858	0.0314714	924
1540401	1	2	1	8	66	0.27423	0.0108651	319	0	9	69	1	0.0394755	1159	0.89874	0.0425749	1250	0.06667	0.93333	0.05769	0.94231	-0.00623	10	140	9	147	0.81528	0.0370232	1087
452215	1	2	13	35	27	0.81192	0.0348093	1022	12	42	24	0.48669	0.0196185	576	0.68888	0.031812	934	0.40667	0.59333	0.42308	0.57692	-0.00582	61	89	66	90	0.81682	0.0373297	1096
1248110	1	2	21	42	12	0.34766	0.0134537	395	31	37	10	1	0.0401907	1180	0.31272	0.013624	400	0.56	0.44	0.63462	0.36538	0.00549	84	66	99	57	0.20052	0.00790191	232
791016	1	2	12	39	24	0.64079	0.027282	801	18	41	19	0.82071	0.0365123	1072	0.43791	0.0191076	561	0.42	0.58	0.49359	0.50641	0.00468	63	87	77	79	0.20837	0.00831063	244
746626	1	2	36	38	1	0.01548	0.000749319	22	43	28	7	0.40201	0.0163828	481	0.03526	0.00129428	38	0.73333	0.26667	0.73077	0.26923	-0.00595	110	40	114	42	1	0.0479564	1408
190216	1	2	8	41	26	0.2233	0.00885559	260	9	34	35	1	0.0389305	1143	0.34718	0.015327	450	0.38	0.62	0.33333	0.66667	-0.00139	57	93	52	104	0.40579	0.0171662	504
2252067	1	2	0	7	68	1	0.0449251	1319	1	14	63	0.57507	0.0234332	688	0.12962	0.00514305	151	0.04667	0.95333	0.10256	0.89744	0.01574	7	143	16	140	0.08233	0.00279292	82
1790521	1	3	16	36	23	0.81696	0.0356267	1046	21	36	21	0.50195	0.0215599	633	0.7119	0.0327316	961	0.45333	0.54667	0.5	0.5	-0.0026	68	82	78	78	0.42525	0.0185967	546
1730562	1	4	62	12	1	0.48714	0.0203338	597	58	20	0	0.34766	0.0141008	414	0.16671	0.00688011	202	0.90667	0.09333	0.87179	0.12821	-4e-05	136	14	136	20	0.36681	0.0155995	458
1229978	1	3	25	38	12	0.81355	0.035252	1035	37	32	9	0.60754	0.0252044	740	0.21206	0.00902589	265	0.58667	0.41333	0.67949	0.32051	0.01186	88	62	106	50	0.09788	0.00330381	97
1746556	1	2	6	25	44	0.35965	0.0146798	431	5	31	42	1	0.0404292	1187	0.74065	0.0342643	1006	0.24667	0.75333	0.26282	0.73718	-0.00617	37	113	41	115	0.79364	0.0350477	1029
2010692	1	2	14	38	23	1	0.0449591	1320	19	37	21	0.81955	0.0360014	1057	0.68643	0.0317098	931	0.44	0.56	0.48701	0.51299	-0.00224	66	84	75	79	0.42304	0.0183243	538
548618	2	3	2	17	56	0.62537	0.0256812	754	2	14	62	0.25538	0.0110354	324	0.82775	0.0385218	1131	0.14	0.86	0.11538	0.88462	-0.00447	21	129	18	138	0.60771	0.0265327	779
1039805	1	2	0	12	63	1	0.0449932	1321	2	14	62	0.25538	0.0110695	325	0.55236	0.0252044	740	0.08	0.92	0.11538	0.88462	0.00024	12	138	18	138	0.33968	0.0138624	407
303404	2	3	13	31	31	0.32713	0.0118529	348	8	34	36	1	0.039748	1167	0.4753	0.0214918	631	0.38	0.62	0.32051	0.67949	0.00077	57	93	50	106	0.28329	0.0114101	335
1201099	1	2	47	19	9	0.00991	0.000476839	14	43	23	12	0.01343	0.000817439	24	0.64437	0.029564	868	0.75333	0.24667	0.69872	0.30128	-0.00114	113	37	109	47	0.30705	0.0129087	379
1914827	1	3	26	35	14	0.8124	0.0349114	1025	18	45	15	0.25562	0.0112398	330	0.27482	0.0116826	343	0.58	0.42	0.51923	0.48077	0.00125	87	63	81	75	0.30264	0.0123638	363
441030	1	2	18	36	21	0.81713	0.0360014	1057	25	36	17	0.64657	0.0278951	819	0.48335	0.0217984	640	0.48	0.52	0.55128	0.44872	0.00322	72	78	86	70	0.25255	0.0101839	299
2183613	1	2	4	12	59	0.01961	0.000851499	25	2	13	63	0.21084	0.00844687	248	0.72054	0.0331744	974	0.13333	0.86667	0.10897	0.89103	-0.00534	20	130	17	139	0.59967	0.0263965	775
245921	1	2	9	37	29	0.80326	0.0336172	987	8	36	34	1	0.044346	1302	0.84685	0.0397139	1166	0.36667	0.63333	0.33333	0.66667	-0.00384	55	95	52	104	0.55123	0.0240123	705
1988799	1	3	20	35	20	0.64392	0.0280313	823	16	39	23	1	0.0433924	1274	0.69188	0.0318801	936	0.5	0.5	0.45513	0.54487	-0.00276	75	75	71	85	0.4923	0.0218665	642
2012492	1	2	15	27	33	0.04921	0.00194142	57	12	32	34	0.33268	0.0132493	389	0.6994	0.0323569	950	0.38	0.62	0.35897	0.64103	-0.00681	57	93	56	100	0.72349	0.0320163	940
945444	1	2	20	31	24	0.16423	0.00636921	187	18	40	20	1	0.0384196	1128	0.49568	0.0224114	658	0.47333	0.52667	0.48718	0.51282	-0.0067	71	79	76	80	0.81991	0.0388624	1141
2126547	1	2	11	38	26	0.80987	0.0347411	1020	16	42	20	0.64919	0.0283719	833	0.40152	0.0177112	520	0.4	0.6	0.47436	0.52564	0.00506	60	90	74	82	0.20601	0.00803815	236
1510905	1	2	1	22	52	0.67783	0.0292916	860	1	25	51	0.44326	0.0175749	516	0.86243	0.0404292	1187	0.16	0.84	0.17532	0.82468	-0.0051	24	126	27	127	0.76034	0.0339918	998
598138	1	2	55	19	1	1	0.0450272	1322	57	17	4	0.09604	0.00418937	123	0.50134	0.0225817	663	0.86	0.14	0.83974	0.16026	-0.00553	129	21	131	25	0.63522	0.0277248	814
2211119	1	2	7	38	30	0.44379	0.0177793	522	11	38	29	1	0.0411104	1207	0.68229	0.0314033	922	0.34667	0.65333	0.38462	0.61538	-0.00303	52	98	60	96	0.55307	0.0242847	713
862950	1	4	48	23	4	0.49958	0.0215599	633	43	29	6	0.77026	0.0321866	945	0.56454	0.0260218	764	0.79333	0.20667	0.73718	0.26282	0.00182	119	31	115	41	0.28159	0.0113079	332
465015	1	2	15	35	25	0.64483	0.0282016	828	17	34	27	0.3574	0.0146798	431	0.9333	0.0447548	1314	0.43333	0.56667	0.4359	0.5641	-0.00716	65	85	68	88	1	0.0479905	1409
291290	1	2	4	25	46	0.74293	0.0301771	886	5	29	44	1	0.043767	1285	0.80208	0.0372275	1093	0.22	0.78	0.25	0.75	-0.00423	33	117	39	117	0.59055	0.0262943	772
1721729	1	2	3	23	49	1	0.0450613	1323	2	29	47	0.49855	0.0211512	621	0.64656	0.0297343	873	0.19333	0.80667	0.21154	0.78846	-0.00525	29	121	33	123	0.77632	0.0345368	1014
1490090	1	2	52	23	0	0.19596	0.00793597	233	50	23	5	0.31088	0.0127044	373	0.10341	0.00435967	128	0.84667	0.15333	0.78846	0.21154	0.00479	127	23	123	33	0.23671	0.00916213	269
1043184	1	2	19	34	22	0.48764	0.0207084	608	23	39	16	1	0.0417916	1227	0.46089	0.0206744	607	0.48	0.52	0.54487	0.45513	0.00155	72	78	85	71	0.30324	0.0125	367
1274102	1	2	25	35	15	0.64483	0.0282357	829	31	30	17	0.09941	0.00435967	128	0.60564	0.0280654	824	0.56667	0.43333	0.58974	0.41026	-0.00638	85	65	92	64	0.72877	0.0326975	960
2350681	1	2	13	33	29	0.47763	0.0196526	577	10	38	30	0.81097	0.0342302	1005	0.70442	0.0325613	956	0.39333	0.60667	0.37179	0.62821	-0.00575	59	91	58	98	0.72509	0.0321185	943
651117	1	2	67	8	0	1	0.0450954	1324	65	13	0	1	0.047718	1401	0.34989	0.0154973	455	0.94667	0.05333	0.91667	0.08333	0.00095	142	8	143	13	0.36826	0.0156676	460
2248566	1	2	31	38	6	0.30262	0.0112738	331	31	36	10	1	0.0395777	1162	0.63345	0.0290872	854	0.66667	0.33333	0.63636	0.36364	-0.00415	100	50	98	56	0.6307	0.0273501	803
769981	1	2	21	38	16	1	0.0451294	1325	18	47	13	0.10976	0.00483651	142	0.49633	0.0224796	660	0.53333	0.46667	0.53205	0.46795	-0.00585	80	70	83	73	1	0.0480245	1410
2260405	1	2	29	39	7	0.31477	0.0114782	337	33	39	6	0.30719	0.0125341	368	0.88458	0.041451	1217	0.64667	0.35333	0.67308	0.32692	-0.00416	97	53	105	51	0.63158	0.0274183	805
1219512	1	2	5	28	42	1	0.0451635	1326	7	24	46	0.21447	0.00868529	255	0.67502	0.0309946	910	0.25333	0.74667	0.24675	0.75325	-0.00714	38	112	38	116	0.89558	0.0406335	1193
2131534	1	2	43	25	7	0.23907	0.00963896	283	54	18	6	0.02885	0.0018733	55	0.29375	0.0128747	378	0.74	0.26	0.80769	0.19231	0.00525	111	39	126	30	0.17264	0.00667575	196
2344433	1	2	8	29	37	0.58265	0.0231948	681	8	26	44	0.24539	0.0100136	294	0.7281	0.0335831	986	0.30405	0.69595	0.26923	0.73077	-0.00444	45	103	42	114	0.52739	0.0231267	679
827050	1	4	20	37	18	1	0.0451975	1327	28	35	15	0.49127	0.0199251	585	0.44766	0.0197207	579	0.51333	0.48667	0.58333	0.41667	0.00299	77	73	91	65	0.25075	0.0100136	294
1815774	1	2	6	38	31	0.30262	0.0113079	332	8	38	32	0.62005	0.0260218	764	0.91456	0.0434264	1275	0.33333	0.66667	0.34615	0.65385	-0.00555	50	100	54	102	0.90396	0.0420981	1236
1549376	1	3	17	42	16	0.36114	0.0148161	435	19	34	24	0.36054	0.0149183	438	0.29479	0.0129768	381	0.50667	0.49333	0.46753	0.53247	-0.00357	76	74	72	82	0.56619	0.025579	751
481435	1	3	24	39	12	0.64079	0.0273161	802	23	34	20	0.36092	0.0150545	442	0.30945	0.0134537	395	0.58	0.42	0.51948	0.48052	0.00058	87	63	80	74	0.30155	0.0123297	362
1914719	1	2	35	33	7	1	0.0452316	1328	35	36	7	0.79498	0.0333787	980	0.9706	0.0463896	1362	0.68667	0.31333	0.67949	0.32051	-0.00623	103	47	106	50	0.90285	0.0419278	1231
143376	1	3	21	46	8	0.03239	0.00126022	37	23	41	14	0.65018	0.0287125	843	0.38081	0.0168256	494	0.58667	0.41333	0.55769	0.44231	-0.00383	88	62	87	69	0.64472	0.0285422	838
911143	1	3	30	34	11	0.80671	0.0342984	1007	29	41	8	0.32978	0.013079	384	0.6016	0.0277929	816	0.62667	0.37333	0.63462	0.36538	-0.00614	94	56	99	57	0.90612	0.0428474	1258
2083689	1	2	50	22	3	0.70941	0.0296322	870	58	18	2	0.63891	0.0273161	802	0.59455	0.0274864	807	0.81333	0.18667	0.85897	0.14103	0.00075	122	28	134	22	0.35357	0.0146798	431
545645	1	2	0	3	72	1	0.0452657	1329	0	4	74	1	0.047752	1402	1	0.0494891	1453	0.02	0.98	0.02564	0.97436	-0.00575	3	147	4	152	1	0.0480586	1411
1781836	1	2	7	35	33	0.7931	0.032936	967	10	32	36	0.60919	0.0253747	745	0.73811	0.0341281	1002	0.32667	0.67333	0.33333	0.66667	-0.00659	49	101	52	104	0.90395	0.0419959	1233
960223	2	3	0	13	62	1	0.0452997	1330	1	18	59	1	0.0477861	1403	0.36953	0.0162125	476	0.08667	0.91333	0.12821	0.87179	0.00274	13	137	20	136	0.27204	0.0109673	322
82263	1	2	16	44	15	0.17024	0.00691417	203	15	45	18	0.25562	0.0111376	327	0.92574	0.0441417	1296	0.50667	0.49333	0.48077	0.51923	-0.00419	76	74	75	81	0.7316	0.0333106	978
2011072	2	3	33	36	6	0.43886	0.0173025	508	33	33	12	0.46613	0.0184605	542	0.38651	0.017064	501	0.68	0.32	0.63462	0.36538	-0.00202	102	48	99	57	0.47002	0.0201635	592
1240077	1	2	0	29	46	0.0581	0.00231608	68	2	29	47	0.49855	0.0208787	613	0.62067	0.0286444	841	0.19333	0.80667	0.21154	0.78846	-0.00444	29	121	33	123	0.77632	0.0345708	1015
1406961	1	2	3	34	38	0.24181	0.00974114	286	3	41	34	0.03444	0.00197548	58	0.66147	0.0304496	894	0.26667	0.73333	0.30128	0.69872	-0.0023	40	110	47	109	0.52805	0.0231948	681
69547	1	3	48	26	1	0.44207	0.0175409	515	48	24	6	0.21776	0.00899183	264	0.19205	0.00817439	240	0.81333	0.18667	0.76923	0.23077	-0.00078	122	28	120	36	0.39938	0.0168937	496
555766	1	2	5	35	35	0.41932	0.0163147	479	8	36	34	1	0.0408038	1198	0.75946	0.035218	1034	0.3	0.7	0.33333	0.66667	-0.00356	45	105	52	104	0.54158	0.0236376	694
1501170	1	2	22	39	14	0.81543	0.0354905	1042	18	49	11	0.02439	0.00156676	46	0.41064	0.0179837	528	0.55333	0.44667	0.54487	0.45513	-0.00541	83	67	85	71	0.90884	0.0440736	1294
28903	1	2	7	30	38	0.78206	0.0321526	944	6	32	40	1	0.0441076	1295	0.94083	0.0450272	1322	0.29333	0.70667	0.28205	0.71795	-0.00638	44	106	44	112	0.89959	0.0411444	1208
955971	1	2	30	32	12	0.46803	0.0189373	556	32	33	13	0.46874	0.0186649	548	1	0.0475477	1396	0.62162	0.37838	0.62179	0.37821	-0.00728	92	56	97	59	1	0.0480926	1412
1103665	1	2	5	40	30	0.12012	0.00504087	148	15	33	28	0.35243	0.0144755	425	0.06487	0.00275886	81	0.33333	0.66667	0.41447	0.58553	0.0076	50	100	63	89	0.15507	0.00575613	169
2128895	1	3	20	42	13	0.35225	0.0137602	404	19	36	23	0.50262	0.0217643	639	0.20102	0.00848093	249	0.54667	0.45333	0.47436	0.52564	0.00402	82	68	74	82	0.21091	0.00844687	248
1893417	1	2	17	40	18	0.64819	0.0287807	845	32	29	17	0.05838	0.00262262	77	0.04264	0.00163488	48	0.49333	0.50667	0.59615	0.40385	0.01409	74	76	93	63	0.08496	0.00292916	86
308928	1	2	38	31	6	1	0.0453338	1331	42	31	5	1	0.0478202	1404	0.90647	0.0428815	1259	0.71333	0.28667	0.73718	0.26282	-0.00507	107	43	115	41	0.70112	0.0306199	899
1866308	1	2	14	39	22	0.81543	0.0355245	1043	17	42	19	0.65008	0.0286104	840	0.80427	0.0373638	1097	0.44667	0.55333	0.48718	0.51282	-0.00288	67	83	76	80	0.49361	0.022139	650
279578	1	2	14	39	22	0.81543	0.0355586	1044	17	38	22	1	0.0447207	1313	0.88721	0.0416553	1223	0.44667	0.55333	0.46753	0.53247	-0.00564	67	83	72	82	0.73103	0.0330722	971
1957978	1	2	33	36	6	0.43886	0.0173365	509	43	32	3	0.53658	0.022173	651	0.31544	0.0138283	406	0.68	0.32	0.75641	0.24359	0.00852	102	48	118	38	0.16188	0.00599455	176
2052094	1	2	13	34	28	0.63461	0.0266349	782	5	36	37	0.42198	0.0169619	498	0.08964	0.00378065	111	0.4	0.6	0.29487	0.70513	0.0178	60	90	46	110	0.05577	0.0018733	55
484725	2	3	21	42	12	0.34766	0.0134877	396	36	36	6	0.59799	0.0246594	724	0.04176	0.0015327	45	0.56	0.44	0.69231	0.30769	0.03108	84	66	108	48	0.01831	0.000544959	16
1803760	1	2	1	12	62	0.48714	0.0203678	598	3	28	47	1	0.0416213	1222	0.00501	0.00010218	3	0.09333	0.90667	0.21795	0.78205	0.0509	14	136	34	122	0.00282	0.00010218	3
642321	1	4	7	26	42	0.37404	0.0151567	445	6	29	43	0.77026	0.0321526	944	0.91128	0.0432221	1269	0.26667	0.73333	0.26282	0.73718	-0.00709	40	110	41	115	1	0.0481267	1413
1196777	1	2	32	31	12	0.32951	0.0121253	356	29	39	10	0.63859	0.0270436	794	0.55864	0.0256812	754	0.63333	0.36667	0.62179	0.37821	-0.00648	95	55	97	59	0.90593	0.0428134	1257
637216	1	2	4	29	42	1	0.0453678	1332	3	32	43	0.53658	0.0222752	654	0.88989	0.0419959	1233	0.24667	0.75333	0.24359	0.75641	-0.00609	37	113	38	118	1	0.0481608	1414
73819	1	2	4	25	46	0.74293	0.0302112	887	2	30	46	0.33875	0.0135899	399	0.59602	0.0275545	809	0.22	0.78	0.21795	0.78205	-0.00627	33	117	34	122	1	0.0481948	1415
122753	1	2	19	36	20	0.81724	0.0362398	1064	21	38	19	0.82304	0.0368869	1083	0.95526	0.0457425	1343	0.49333	0.50667	0.51282	0.48718	-0.00607	74	76	80	76	0.81914	0.0385559	1132
939181	1	2	10	25	40	0.09599	0.00381471	112	7	30	41	0.77895	0.0325613	956	0.63712	0.0291894	857	0.3	0.7	0.28205	0.71795	-0.00669	45	105	44	112	0.80139	0.0356267	1046
995538	1	4	4	33	38	0.55944	0.0224114	658	3	30	45	0.74854	0.0310627	912	0.69517	0.0320163	940	0.27333	0.72667	0.23077	0.76923	-0.00116	41	109	36	120	0.43025	0.0189033	555
200204	2	3	19	36	20	0.81724	0.0362738	1065	14	44	20	0.36073	0.0149864	440	0.51052	0.0229564	674	0.49333	0.50667	0.46154	0.53846	-0.00426	74	76	72	84	0.64714	0.028951	850
1020436	1	4	30	34	11	0.80671	0.0343324	1008	35	34	9	1	0.0445163	1307	0.77045	0.0356267	1046	0.62667	0.37333	0.66667	0.33333	-0.00327	94	56	104	52	0.47535	0.0205041	602
1394274	1	2	58	16	1	1	0.0454019	1333	58	19	1	1	0.0478542	1405	0.8504	0.0399183	1172	0.88	0.12	0.86538	0.13462	-0.00547	132	18	135	21	0.73431	0.0336853	989
303484	1	2	4	32	39	0.56166	0.0226158	664	2	35	41	0.12984	0.00572207	168	0.7482	0.0347411	1020	0.26667	0.73333	0.25	0.75	-0.00494	40	110	39	117	0.79431	0.0350817	1030
1069679	1	2	35	35	5	0.41932	0.0163488	480	37	33	8	1	0.0408379	1199	0.73765	0.0340259	999	0.7	0.3	0.6859	0.3141	-0.00586	105	45	107	49	0.80537	0.0358992	1054
889796	1	4	40	33	2	0.20893	0.00841281	247	48	26	3	1	0.0388624	1141	0.47668	0.021594	634	0.75333	0.24667	0.79221	0.20779	-0.00162	113	37	122	32	0.49376	0.0222071	652
2370647	1	2	17	39	19	0.81934	0.0370232	1087	11	40	27	0.63931	0.0274523	806	0.26744	0.0112738	331	0.48667	0.51333	0.39744	0.60256	0.00986	73	77	62	94	0.13458	0.00500681	147
333503	1	3	29	36	10	1	0.045436	1334	28	38	12	1	0.0478883	1406	0.90347	0.0427112	1254	0.62667	0.37333	0.60256	0.39744	-0.00525	94	56	94	62	0.7248	0.0320845	942
1214300	1	2	31	30	13	0.22618	0.00909401	267	33	34	10	0.80415	0.0338215	993	0.7404	0.0342302	1005	0.62162	0.37838	0.64935	0.35065	-0.00561	92	56	100	54	0.63404	0.0275545	809
375481	1	3	30	39	6	0.20842	0.00827657	243	31	38	8	0.6172	0.0257153	755	0.9138	0.0433924	1274	0.66	0.34	0.64935	0.35065	-0.00561	99	51	100	54	0.90413	0.0421662	1238
1089499	1	2	2	21	52	1	0.04547	1335	0	16	62	1	0.0479223	1407	0.17287	0.00718665	211	0.16667	0.83333	0.10256	0.89744	0.01138	25	125	16	140	0.13033	0.00470027	138
491162	1	2	2	18	55	0.6486	0.0288828	848	2	27	49	0.72183	0.0304155	893	0.32318	0.0142711	419	0.14667	0.85333	0.19872	0.80128	0.00306	22	128	31	125	0.29018	0.0118529	348
923548	1	3	28	36	11	1	0.0455041	1336	36	30	12	0.21088	0.00851499	250	0.45043	0.0198229	582	0.61333	0.38667	0.65385	0.34615	-0.00353	92	58	102	54	0.47842	0.0205722	604
421007	1	4	10	34	31	1	0.0455381	1337	7	33	38	1	0.0479564	1408	0.57513	0.0264986	778	0.36	0.64	0.30128	0.69872	0.00115	54	96	47	109	0.3307	0.0134877	396
735878	1	2	13	43	19	0.24677	0.0100477	295	15	35	28	0.49127	0.0198569	583	0.26806	0.0113079	332	0.46	0.54	0.41667	0.58333	-0.00254	69	81	65	91	0.48973	0.021594	634
1532995	1	2	75	0	0	1	0.0455722	1338	78	0	0	1	0.0479905	1409	1	0.0495232	1454	1	0	1	0	0	150	0	156	0	1	0.0482289	1416
1408582	1	2	10	33	32	0.80102	0.0333106	978	6	43	28	0.08308	0.00384877	113	0.27608	0.0117507	345	0.35333	0.64667	0.35714	0.64286	-0.00603	53	97	55	99	1	0.0482629	1417
728620	2	3	26	36	13	1	0.0456063	1339	22	45	11	0.16632	0.00684605	201	0.51576	0.0233651	686	0.58667	0.41333	0.57051	0.42949	-0.00552	88	62	89	67	0.81726	0.0375341	1102
1368059	1	2	10	32	33	0.61482	0.0248638	730	8	36	34	1	0.0425409	1249	0.80594	0.0374659	1100	0.34667	0.65333	0.33333	0.66667	-0.00629	52	98	52	104	0.81053	0.0365804	1074
389625	1	2	2	6	67	0.02681	0.00105586	31	0	11	65	1	0.0372275	1093	0.21142	0.00895777	263	0.06667	0.93333	0.07237	0.92763	-0.00733	10	140	11	141	1	0.048297	1418
273696	1	2	26	32	17	0.24746	0.010252	301	30	34	14	0.4785	0.0191757	563	0.7764	0.0358651	1053	0.56	0.44	0.60256	0.39744	-0.00362	84	66	94	62	0.48752	0.0213556	627
528519	1	2	20	31	24	0.16423	0.00640327	188	18	35	25	0.49231	0.0200272	588	0.85647	0.0401567	1179	0.47333	0.52667	0.45513	0.54487	-0.00683	71	79	71	85	0.81874	0.038079	1118
1937109	1	2	35	31	9	0.60393	0.0242166	711	40	33	5	0.77846	0.0324251	952	0.47594	0.0215599	633	0.67333	0.32667	0.72436	0.27564	-0.00043	101	49	113	43	0.38294	0.0163488	480
414763	1	3	11	33	31	0.62602	0.0258515	759	11	36	31	1	0.0428474	1258	0.97502	0.0467302	1372	0.36667	0.63333	0.37179	0.62821	-0.00678	55	95	58	98	1	0.0483311	1419
1267945	1	2	20	42	13	0.35225	0.0137943	405	20	43	15	0.4941	0.0203678	598	0.95099	0.0454019	1333	0.54667	0.45333	0.53205	0.46795	-0.00541	82	68	83	73	0.81928	0.0387262	1137
1032732	1	3	62	13	0	1	0.0456403	1340	65	13	0	1	0.0480245	1410	1	0.0495572	1455	0.91333	0.08667	0.91667	0.08333	-0.00594	137	13	143	13	1	0.0483651	1420
1694531	1	2	2	26	47	0.72028	0.0297343	873	2	21	55	1	0.0436989	1283	0.59387	0.0273842	804	0.2	0.8	0.16026	0.83974	-0.00095	30	120	25	131	0.37611	0.0161104	473
1026685	1	2	23	33	19	0.35434	0.0139646	410	27	33	18	0.25026	0.0105586	310	0.89492	0.0424728	1247	0.52667	0.47333	0.55769	0.44231	-0.00554	79	71	87	69	0.64639	0.0288147	846
2068371	1	4	12	39	24	0.64079	0.0273501	803	18	38	22	0.82325	0.0369891	1086	0.55063	0.0251362	738	0.42	0.58	0.47436	0.52564	-0.00049	63	87	74	82	0.35916	0.0152589	448
1149582	2	3	12	49	14	0.01138	0.000681199	20	17	41	20	0.82038	0.0362738	1065	0.29158	0.0127044	373	0.48667	0.51333	0.48077	0.51923	-0.00538	73	77	75	81	1	0.0483992	1421
273672	1	2	18	36	21	0.81713	0.0360354	1058	26	38	14	1	0.0447888	1315	0.23864	0.00997956	293	0.48	0.52	0.57692	0.42308	0.01205	72	78	90	66	0.10869	0.00374659	110
1600510	1	2	10	38	27	0.63286	0.0261921	769	13	34	31	0.47955	0.019346	568	0.68741	0.0317779	933	0.38667	0.61333	0.38462	0.61538	-0.00666	58	92	60	96	1	0.0484332	1422
1703598	1	2	17	33	25	0.35441	0.0140668	413	14	37	27	0.81861	0.0355245	1043	0.79267	0.0364782	1071	0.44667	0.55333	0.41667	0.58333	-0.00522	67	83	65	91	0.64468	0.028406	834
1659723	1	2	59	12	4	0.01961	0.000885559	26	61	15	2	0.30341	0.0123978	364	0.65433	0.0301771	886	0.86667	0.13333	0.87821	0.12179	-0.00739	130	20	137	19	0.86418	0.0393052	1154
724157	1	2	16	31	28	0.23457	0.00926431	272	22	29	27	0.02486	0.00163488	48	0.64437	0.0295981	869	0.42	0.58	0.46795	0.53205	-0.00329	63	87	73	83	0.42197	0.0180858	531
308471	1	2	63	12	0	1	0.0456744	1341	70	8	0	1	0.0480586	1411	0.34245	0.0151226	444	0.92	0.08	0.94872	0.05128	0.00063	138	12	148	8	0.35966	0.0152929	449
524575	1	3	5	25	45	0.52658	0.0217643	639	5	28	45	0.76436	0.0315736	927	0.96511	0.046049	1352	0.23333	0.76667	0.24359	0.75641	-0.00664	35	115	38	118	0.89354	0.040361	1185
1225269	1	2	34	31	10	0.60564	0.024421	717	34	36	8	1	0.0424046	1245	0.76302	0.0353883	1039	0.66	0.34	0.66667	0.33333	-0.00665	99	51	104	52	0.90439	0.0423025	1242
1902739	1	3	7	30	38	0.78206	0.0321866	945	8	30	40	0.58498	0.0238079	699	1	0.047752	1402	0.29333	0.70667	0.29487	0.70513	-0.00699	44	106	46	110	1	0.0484673	1423
2344308	1	2	2	23	50	1	0.0457084	1342	5	34	39	0.58793	0.0244891	719	0.09368	0.00401907	118	0.18	0.82	0.28205	0.71795	0.02276	27	123	44	112	0.042	0.00132834	39
1696652	1	2	14	41	20	0.48755	0.0206063	605	7	42	29	0.2166	0.00878747	258	0.1447	0.00568801	167	0.46	0.54	0.35897	0.64103	0.01529	69	81	56	100	0.08145	0.00275886	81
1004459	1	2	17	38	20	1	0.0457425	1343	13	41	24	0.64532	0.0275886	810	0.61876	0.0285422	838	0.48	0.52	0.42949	0.57051	-0.00117	72	78	67	89	0.42176	0.0180518	530
1063894	1	2	27	41	7	0.21151	0.00858311	252	28	34	16	0.35757	0.014748	433	0.13466	0.00527929	155	0.63333	0.36667	0.57692	0.42308	0.00024	95	55	90	66	0.35	0.0143733	422
308067	1	2	28	33	14	0.47511	0.0194482	571	27	34	17	0.3574	0.0146458	430	0.89129	0.0420981	1236	0.59333	0.40667	0.5641	0.4359	-0.00553	89	61	88	68	0.64397	0.0282698	830
2325070	1	2	5	30	40	1	0.0457766	1344	11	29	38	0.19759	0.00810627	238	0.34608	0.0152929	449	0.26667	0.73333	0.32692	0.67308	0.0016	40	110	51	105	0.26253	0.0107629	316
2196318	1	2	23	38	14	1	0.0458106	1345	20	37	21	0.65455	0.028951	850	0.45447	0.0201975	593	0.56	0.44	0.49359	0.50641	0.00216	84	66	77	79	0.25434	0.0103542	304
2322030	1	2	12	34	29	0.80729	0.0345368	1014	7	43	27	0.14033	0.00592643	174	0.31916	0.0140668	413	0.38667	0.61333	0.37013	0.62987	-0.00557	58	92	57	97	0.81337	0.0368529	1082
2366075	1	2	30	28	17	0.05604	0.00217984	64	23	34	21	0.26287	0.0114101	335	0.4144	0.0181199	532	0.58667	0.41333	0.51282	0.48718	0.00324	88	62	80	76	0.20766	0.00817439	240
1699578	2	3	39	31	5	1	0.0458447	1346	41	30	7	0.77895	0.0326294	958	0.881	0.0412807	1212	0.72667	0.27333	0.71795	0.28205	-0.00648	109	41	112	44	0.89885	0.0410082	1204
793529	1	2	35	29	11	0.30096	0.0111717	328	30	37	10	1	0.0395436	1161	0.51236	0.0230245	676	0.66	0.34	0.62987	0.37013	-0.00502	99	51	97	57	0.6322	0.0274523	806
333998	1	2	0	5	70	1	0.0458787	1347	0	4	74	1	0.0480926	1412	0.74241	0.0343665	1009	0.03333	0.96667	0.02564	0.97436	-0.00538	5	145	4	152	0.74601	0.0338556	994
1382953	1	2	2	24	49	1	0.0459128	1348	4	20	54	0.25083	0.0107289	315	0.52265	0.0236376	694	0.18667	0.81333	0.17949	0.82051	-0.0067	28	122	28	128	0.88356	0.0398842	1171
1418039	1	2	0	0	75	1	0.0459469	1349	0	0	78	1	0.0481267	1413	1	0.0495913	1456	0	1	0	1	0	0	150	0	156	1	0.0485014	1424
835615	1	4	18	40	16	0.64134	0.0274183	805	19	42	17	0.65008	0.0285422	838	1	0.0480245	1410	0.51351	0.48649	0.51282	0.48718	-0.00614	76	72	80	76	1	0.0485354	1425
2167503	1	4	29	37	9	0.80326	0.0336512	988	27	42	8	0.22515	0.00916213	269	0.84435	0.0395095	1160	0.63333	0.36667	0.62338	0.37662	-0.0057	95	55	96	58	0.90571	0.0427112	1254
1952563	1	2	5	36	34	0.41378	0.0161444	474	7	36	35	0.79498	0.0332084	975	0.90964	0.043154	1267	0.30667	0.69333	0.32051	0.67949	-0.00556	46	104	50	106	0.80655	0.0361035	1060
445917	1	2	25	41	9	0.33135	0.0123978	364	30	38	9	0.63054	0.0266349	782	0.73793	0.0340599	1000	0.60667	0.39333	0.63636	0.36364	-0.00408	91	59	98	56	0.63678	0.0279292	820
624465	2	3	1	20	54	1	0.0459809	1350	3	23	52	0.71846	0.0303815	892	0.65179	0.0300749	883	0.14667	0.85333	0.1859	0.8141	-0.00097	22	128	29	127	0.44325	0.019312	567
2344249	1	2	43	27	5	0.75988	0.0309946	910	46	30	2	0.33875	0.013624	400	0.54831	0.025	734	0.75333	0.24667	0.78205	0.21795	-0.00399	113	37	122	34	0.58937	0.0262602	771
212820	1	2	0	0	75	1	0.046015	1351	0	0	78	1	0.0481608	1414	1	0.0496253	1457	0	1	0	1	0	0	150	0	156	1	0.0485695	1426
2166740	1	2	11	35	29	1	0.046049	1352	14	31	33	0.22652	0.00936649	275	0.69554	0.0320845	942	0.38	0.62	0.37821	0.62179	-0.00717	57	93	59	97	1	0.0486035	1427
1403884	1	2	4	26	45	1	0.0460831	1353	4	21	53	0.28411	0.0121253	356	0.57078	0.0262262	770	0.22667	0.77333	0.1859	0.8141	-0.0019	34	116	29	127	0.399	0.0168597	495
2223426	1	2	53	22	0	0.34512	0.0133174	391	47	29	2	0.49855	0.0209469	615	0.21117	0.00892371	262	0.85333	0.14667	0.78846	0.21154	0.00854	128	22	123	33	0.17987	0.00681199	200
191513	1	2	33	38	4	0.17131	0.00718665	211	33	41	4	0.06887	0.00330381	97	0.96308	0.046015	1351	0.69333	0.30667	0.6859	0.3141	-0.00513	104	46	107	49	0.90226	0.0418597	1229
1791926	1	4	14	30	31	0.22163	0.00882153	259	14	35	29	0.63753	0.0269074	790	0.82875	0.038658	1135	0.38667	0.61333	0.40385	0.59615	-0.00674	58	92	63	93	0.81531	0.0370572	1088
2008619	1	2	3	16	56	0.18083	0.00732289	215	2	19	57	0.66354	0.0294278	864	0.81151	0.0376703	1106	0.14667	0.85333	0.14744	0.85256	-0.00721	22	128	23	133	1	0.0486376	1428
1316052	1	2	35	28	12	0.13069	0.00531335	156	28	39	11	0.81262	0.0342643	1006	0.28611	0.0123297	362	0.65333	0.34667	0.60897	0.39103	-0.00276	98	52	95	61	0.47741	0.0205381	603
786371	1	2	16	36	23	0.81696	0.0356608	1047	17	41	20	0.82038	0.0364101	1069	0.82781	0.0385559	1132	0.45333	0.54667	0.48077	0.51923	-0.00503	68	82	75	81	0.64814	0.0290872	854
118026	1	2	17	47	11	0.03638	0.00146458	43	26	38	14	1	0.0373638	1097	0.21804	0.00923025	271	0.54	0.46	0.57692	0.42308	-0.003	81	69	90	66	0.56517	0.0253406	744
964413	1	2	36	28	11	0.1932	0.00745913	219	26	40	12	0.81458	0.034673	1018	0.15594	0.00640327	188	0.66667	0.33333	0.58974	0.41026	0.00575	100	50	92	64	0.19337	0.00756131	222
484117	1	2	42	28	5	1	0.0461172	1354	41	32	5	1	0.0481948	1415	0.93269	0.0446526	1311	0.74667	0.25333	0.73077	0.26923	-0.00586	112	38	114	42	0.79536	0.0351158	1031
1411809	1	3	3	29	43	0.74642	0.0305518	897	2	29	47	0.49855	0.021049	618	0.87364	0.0409741	1203	0.23333	0.76667	0.21154	0.78846	-0.0046	35	115	33	123	0.68132	0.0297003	872
1290076	1	2	5	35	35	0.41932	0.0163828	481	7	36	35	0.79498	0.0332425	976	0.9097	0.043188	1268	0.3	0.7	0.32051	0.67949	-0.00508	45	105	50	106	0.71253	0.0311649	915
1211834	1	2	50	16	9	0.00139	6.81199e-05	2	53	21	3	0.68994	0.0301431	885	0.15161	0.00609673	179	0.77333	0.22667	0.82468	0.17532	0	116	34	127	27	0.31627	0.013045	383
1135759	1	4	32	31	12	0.32951	0.0121594	357	31	31	16	0.15656	0.00626703	184	0.77251	0.0357629	1050	0.63333	0.36667	0.59615	0.40385	-0.00464	95	55	93	63	0.55733	0.0245572	721
1045676	1	3	10	33	32	0.80102	0.0333447	979	10	37	31	1	0.044312	1301	0.92498	0.0441076	1295	0.35333	0.64667	0.36538	0.63462	-0.00635	53	97	57	99	0.9052	0.0425409	1249
890505	1	2	20	31	24	0.16423	0.00643733	189	21	42	15	0.64791	0.0280995	825	0.15362	0.00633515	186	0.47333	0.52667	0.53846	0.46154	0.00161	71	79	84	72	0.30335	0.0125681	369
238830	1	3	0	24	51	0.19322	0.00752725	221	1	18	59	1	0.0385899	1133	0.27713	0.0118188	347	0.16	0.84	0.12821	0.87179	-0.00173	24	126	20	136	0.51497	0.022718	667
82297	1	2	47	25	3	1	0.0461512	1355	53	22	3	0.70128	0.0301771	886	0.87133	0.0407698	1197	0.79333	0.20667	0.82051	0.17949	-0.00432	119	31	128	28	0.56517	0.0253747	745
352221	1	3	5	29	41	1	0.0461853	1356	3	21	54	0.6884	0.030109	884	0.17682	0.00735695	216	0.26	0.74	0.17308	0.82692	0.01546	39	111	27	129	0.07159	0.00258856	76
42596	1	2	27	31	17	0.16595	0.00664169	195	34	34	10	0.80277	0.0337534	991	0.27034	0.0114782	337	0.56667	0.43333	0.65385	0.34615	0.0087	85	65	102	54	0.12832	0.00466621	137
2098009	1	2	13	29	33	0.14329	0.00555177	163	11	36	31	1	0.038079	1118	0.65823	0.0303474	891	0.36667	0.63333	0.37179	0.62821	-0.00715	55	95	58	98	1	0.0486717	1429
1182934	1	2	24	39	12	0.64079	0.0273842	804	22	41	15	0.65473	0.0291553	856	0.8216	0.0382153	1122	0.58	0.42	0.54487	0.45513	-0.00369	87	63	85	71	0.56556	0.0254428	747
2129365	2	3	37	30	8	0.59328	0.0237057	696	40	35	3	0.24401	0.0099455	292	0.27757	0.0118529	348	0.69333	0.30667	0.73718	0.26282	-0.00157	104	46	115	41	0.44735	0.0195163	573
2091196	2	3	20	36	19	0.81724	0.0363079	1066	20	41	17	0.82038	0.0364441	1070	0.83062	0.0387262	1137	0.50667	0.49333	0.51923	0.48077	-0.00626	76	74	81	75	0.90895	0.0442439	1299
975263	1	2	24	40	11	0.47888	0.0198569	583	30	35	13	0.63661	0.0268733	789	0.57747	0.0266689	783	0.58667	0.41333	0.60897	0.39103	-0.00545	88	62	95	61	0.72713	0.0324932	954
524339	1	2	29	35	11	1	0.0462193	1357	37	32	9	0.60754	0.0252384	741	0.54887	0.0250681	736	0.62	0.38	0.67949	0.32051	0.00096	93	57	106	50	0.28329	0.0114441	336
1470727	2	3	7	35	33	0.7931	0.03297	968	10	32	36	0.60919	0.0254087	746	0.73811	0.0341621	1003	0.32667	0.67333	0.33333	0.66667	-0.00659	49	101	52	104	0.90395	0.04203	1234
1758447	1	2	17	33	25	0.35441	0.0141008	414	14	36	28	0.64769	0.0279292	820	0.79466	0.0367166	1078	0.44667	0.55333	0.41026	0.58974	-0.00442	67	83	64	92	0.56397	0.0251362	738
1372947	1	3	21	41	13	0.48352	0.0201975	593	23	34	21	0.26287	0.0114441	336	0.291	0.0126703	372	0.55333	0.44667	0.51282	0.48718	-0.0034	83	67	80	76	0.49361	0.022173	651
49199	1	2	0	5	70	1	0.0462534	1358	0	11	67	1	0.0482289	1416	0.18678	0.00783379	230	0.03333	0.96667	0.07051	0.92949	0.00773	5	145	11	145	0.19937	0.00783379	230
1530176	1	3	15	38	22	1	0.0462875	1359	15	38	25	1	0.0482629	1417	0.95385	0.0456744	1341	0.45333	0.54667	0.4359	0.5641	-0.00596	68	82	68	88	0.81817	0.0378065	1110
1029374	1	2	29	35	11	1	0.0463215	1360	33	40	5	0.19148	0.00786785	231	0.26224	0.0110695	325	0.62	0.38	0.67949	0.32051	0.00172	93	57	106	50	0.28329	0.0114782	337
215055	1	2	37	29	9	0.42114	0.0165531	486	37	34	7	1	0.0408719	1200	0.73219	0.0337875	992	0.68667	0.31333	0.69231	0.30769	-0.0068	103	47	108	48	1	0.0487057	1430
1276311	1	2	37	34	4	0.39405	0.0155313	456	36	36	6	0.59799	0.0247275	726	0.84541	0.0396458	1164	0.72	0.28	0.69231	0.30769	-0.00409	108	42	108	48	0.61749	0.0269414	791
509417	1	2	74	1	0	1	0.0463556	1361	73	5	0	1	0.048297	1418	0.20999	0.00885559	260	0.99333	0.00667	0.96795	0.03205	0.01029	149	1	151	5	0.21467	0.00851499	250
476670	2	3	10	23	42	0.04452	0.00177112	52	10	31	37	0.44014	0.0173025	508	0.4755	0.0215259	632	0.28667	0.71333	0.32692	0.67308	-0.00392	43	107	51	105	0.45967	0.0198229	582
243088	1	2	28	33	14	0.47511	0.0194823	572	39	27	12	0.07071	0.00340599	100	0.29253	0.0127384	374	0.59333	0.40667	0.67308	0.32692	0.0061	89	61	105	51	0.15607	0.00582425	171
813827	1	3	34	31	10	0.60564	0.024455	718	34	37	7	0.61076	0.0256131	752	0.60789	0.0281676	827	0.66	0.34	0.67308	0.32692	-0.00624	99	51	105	51	0.80976	0.0365463	1073
807150	2	3	50	23	2	1	0.0463896	1362	51	23	4	0.48409	0.0195504	574	0.83345	0.0388624	1141	0.82	0.18	0.80128	0.19872	-0.00562	123	27	125	31	0.77072	0.0343665	1009
209960	1	2	51	24	0	0.19322	0.00756131	222	53	20	5	0.14008	0.00589237	173	0.0794	0.00323569	95	0.84	0.16	0.80769	0.19231	-0.00307	126	24	126	30	0.54885	0.023876	701
1297882	1	2	32	29	14	0.14101	0.00538147	158	24	40	14	0.81934	0.0358992	1054	0.24626	0.0104223	306	0.62	0.38	0.5641	0.4359	-0.00056	93	57	88	68	0.35278	0.0145436	427
1196377	1	2	26	41	8	0.2233	0.00888965	261	40	35	3	0.24401	0.00991144	291	0.06018	0.00258856	76	0.62	0.38	0.73718	0.26282	0.02565	93	57	115	41	0.03696	0.00122616	36
1769103	2	3	11	38	26	0.80987	0.0347752	1021	19	33	26	0.252	0.0108311	318	0.30373	0.0132834	390	0.4	0.6	0.45513	0.54487	-0.00072	60	90	71	85	0.35632	0.0150204	441
1850990	1	3	15	43	17	0.25279	0.0104564	307	17	43	18	0.49639	0.0207084	608	0.97523	0.0467643	1373	0.48667	0.51333	0.49359	0.50641	-0.0057	73	77	77	79	0.90949	0.0446526	1311
1570066	2	3	16	42	17	0.36114	0.0148501	436	15	47	16	0.11169	0.00514305	151	0.83544	0.0389646	1144	0.49333	0.50667	0.49359	0.50641	-0.00554	74	76	77	79	1	0.0487398	1431
666856	1	3	53	16	6	0.01565	0.000783379	23	43	31	4	0.76636	0.0318801	936	0.04596	0.0018733	55	0.81333	0.18667	0.75	0.25	0.00448	122	28	117	39	0.21362	0.00848093	249
2088661	1	2	47	23	5	0.32678	0.0117166	344	46	26	6	0.36935	0.0154973	455	0.90306	0.0426771	1253	0.78	0.22	0.75641	0.24359	-0.00572	117	33	118	38	0.68511	0.0298025	875
2381138	1	2	5	24	46	0.50775	0.0217302	638	5	28	45	0.76436	0.0315395	926	0.93097	0.0444823	1306	0.22667	0.77333	0.24359	0.75641	-0.00619	34	116	38	118	0.78795	0.0348774	1024
2383209	1	2	9	30	36	0.59428	0.0238079	699	8	40	30	0.45941	0.0182561	536	0.37957	0.0167916	493	0.32	0.68	0.35897	0.64103	-0.00308	48	102	56	100	0.54625	0.023842	700
492695	1	4	47	27	1	0.27817	0.0109673	322	39	35	3	0.24217	0.00987738	290	0.26392	0.0111717	328	0.80667	0.19333	0.73377	0.26623	0.00936	121	29	113	41	0.13669	0.00531335	156
1440578	1	2	2	21	52	1	0.0464237	1363	1	18	59	1	0.0483311	1419	0.5934	0.0273501	803	0.16667	0.83333	0.12821	0.87179	-0.00058	25	125	20	136	0.41986	0.0178815	525
163053	1	3	3	36	36	0.15198	0.00575613	169	10	34	34	0.80277	0.0337193	990	0.16003	0.00657357	193	0.28	0.72	0.34615	0.65385	0.004	42	108	54	102	0.22049	0.00865123	254
1920129	1	2	11	27	37	0.1193	0.00493869	145	7	35	36	0.79842	0.0334809	983	0.4174	0.0182902	537	0.32667	0.67333	0.3141	0.6859	-0.00672	49	101	49	107	0.90251	0.0418937	1230
232546	1	4	14	25	36	0.02253	0.000987738	29	9	35	33	1	0.0371935	1092	0.24513	0.0103202	303	0.35333	0.64667	0.34416	0.65584	-0.00735	53	97	53	101	0.90448	0.0423365	1243
1549957	1	2	48	26	0	0.10711	0.00463215	136	53	21	2	1	0.0378747	1112	0.29433	0.0129428	380	0.82432	0.17568	0.83553	0.16447	-0.00556	122	26	127	25	0.87811	0.0397139	1166
1155627	1	2	11	35	29	1	0.0464578	1364	13	42	23	0.49298	0.0201975	593	0.52075	0.0235354	691	0.38	0.62	0.4359	0.5641	0.00016	57	93	68	88	0.35278	0.0145777	428
676931	1	2	1	23	51	0.67734	0.0291213	855	1	24	53	0.68049	0.0297684	874	1	0.0481267	1413	0.16667	0.83333	0.16667	0.83333	-0.00592	25	125	26	130	1	0.0487738	1432
[truncated: 385 more rows]

## Sheet: S4_Statistics_1471autosomic
SNP_id	scaffold	position	feature	cat_synteny	DON_allele_A	DON_alelle_B	DON_call_rate	DON_A	DON_B	DON_AA_OBS	DON_AB_OBS	DON_BB_OBS	DON_AA_EXP	DON_AB_EXP	DON_BB_EXP	AND_allele_A	AND_alelle_B	AND_call_rate	AND_A	AND_B	AND_AA_OBS	AND_AB_OBS	AND_BB_OBS	AND_AA_EXP	AND_AB_EXP	AND_BB_EXP	Fst_hierfstat	fst_snpStats	Fis_DON	Fis_AND
[truncated: 1,475 more rows]

[truncated: 14 more sheets: S5_Statistics_21Xlinked, S6_HWE_1471autosomic_DON, S7_HWE_1471autosomic_AND, S8_HWE_21Xlinked_DON, S9_HWE_21Xlinked_AND, S10_LD_matrix_1471_DON, S11_LD_matrix_1471_AND, S12_LD_matrix_21X_DON, S13_LD_matrix_21X_AND, S14_Kendall_correlations, S15_343_SNPs_rankings, S16_36_STRs_rankings, S17_Ancestry_classif._matrices, S18_Ancestry_empirical_matrices]
